# Supplementary material for: Transcriptome Profiling Reveals Genes Related to Sex Determination and Differentiation in Sugarcane Borer (Chilo sacchariphagus Bojer)
Source: Insects. 2022 May 26;13(6):500. doi: 10.3390/insects13060500 (PMC9225334; doi:10.3390/insects13060500)
Supplement: Supplementary file 1 [file insects-13-00500-s001.zip]

Archive with 7 entries (6 files):
- insects-1680350-supplementary/
- insects-1680350-supplementary/Additional file 1 Table S1 Primers used for qRT-PCR.xlsx
- insects-1680350-supplementary/Additional file 2 Table S2. list of total annotated unigenes..xls
- insects-1680350-supplementary/Additional file 3 Table S3.list of male-biased genes..xls
- insects-1680350-supplementary/Additional file 4 Table S4 list of female-biased genes..xls
- insects-1680350-supplementary/Additional file 5 Table S5. list of transcription factors showed differential expression between male and female..xls
- insects-1680350-supplementary/Additional file 6 Table S6. list of sex-determining genes identified in this work..xls
