# Supplementary material for: Transcriptome Profiling Reveals Genes Related to Sex Determination and Differentiation in Sugarcane Borer (Chilo sacchariphagus Bojer)
Source: Insects. 2022 May 26;13(6):500. doi: 10.3390/insects13060500 (PMC9225334; doi:10.3390/insects13060500)
Supplement: Supplementary file 1 [file insects-13-00500-s001.zip › insects-1680350-supplementary/Additional file 1 Table S1 Primers used for qRT-PCR.xlsx]

## Sheet: Sheet1
Table S1. Primers used for qRT-PCR
Gene ID	Forward primer	Reverse primer
CL1718.Contig1_All	CGCACGCACTGCAAGTTCAAG	CAATCAGTCGAAGCTCGCGTC
CL4096.Contig1_All	CATAGTCCACCACTGCCTGCACTG	GGAGGCAGGTGCTGCTCATGTATC
Unigene6400_All	CGTAGGCGAAGACTCGTATGTTGC	ATTCACCGTAGCAGAGCACCGC
Unigene11772_All	CGCCAAGAGAGAATGTTCCCTGAG	CTGCGACGTCACCATTGGTCATG
CL6380.Contig6_All	CTCATTGGAAGCATTGAGCAGTGG	CAATGCTGTTGCCAAGGAAGCATC
Unigene19366_All	CCACTGGCACAGTTCCAATACCAC	GAGAGGTCCACAAACCTTGACTGG
