# Supplementary material for: Transcriptome Profiling Reveals Genes Related to Sex Determination and Differentiation in Sugarcane Borer (Chilo sacchariphagus Bojer)
Source: Insects. 2022 May 26;13(6):500. doi: 10.3390/insects13060500 (PMC9225334; doi:10.3390/insects13060500)
Supplement: Supplementary file 1 [file insects-13-00500-s001.zip › insects-1680350-supplementary/Additional file 2 Table S2. list of total annotated unigenes..xls]

gene_id	kegg_desc	go_desc	nr_desc	nt_desc	swissprot_desc	pfam_desc	kog_desc	tf_desc	prg_desc	phi_desc
CL5024.Contig6_All	K07023//putative hydrolases of HD superfamily	GO:0002953//5'-deoxynucleotidase activity	PREDICTED: HD domain-containing protein 2 [Plutella xylostella]	NA	HD domain-containing protein 2 OS=Mus musculus OX=10090 GN=Hddc2 PE=1 SV=1	HD domain	[R] KOG3197 Predicted hydrolases of HD superfamily	NA	NA	NA
Unigene8570_All	NA	NA	uncharacterized protein LOC111352623 [Spodoptera litura]	NA	NA	Protein of unknown function (DUF1700)	NA	NA	NA	NA
CL1275.Contig2_All	K11515//inner centromere protein;K21436//ankyrin repeat domain-containing protein 11/12;K00476//aspartate beta-hydroxylase [EC:1.14.11.16];K11515//inner centromere protein;K00476//aspartate beta-hydroxylase [EC:1.14.11.16]	NA	inner centromere protein A isoform X1 [Trichoplusia ni]	NA	Axoneme-associated protein mst101(1) OS=Drosophila hydei OX=7224 GN=mst101(1) PE=1 SV=1	Septation initiation	[W] LSE0345 A 12S cruciferin seed storage protein/vicilin-like seed storage protein	http://bioinfo.life.hust.edu.cn/AnimalTFDB/search/ensembl/FBgn0033636	NA	NA
Unigene1242_All	NA	GO:0005549//odorant binding	odorant-binding protein 21 [Ectropis obliqua]	NA	NA	NA	NA	NA	NA	NA
CL370.Contig2_All	K02216//serine/threonine-protein kinase CHEK1 [EC:2.7.11.1]+ko04218//Cellular senescence+ko05170//Human immunodeficiency virus 1 infection+ko05203//Viral carcinogenesis+ko04115//p53 signaling pathway+ko04110//Cell cycle+ko05166//Human T-cell leukemia virus 1 infection;K02216//serine/threonine-protein kinase CHEK1 [EC:2.7.11.1]+ko04218//Cellular senescence+ko05170//Human immunodeficiency virus 1 i…	GO:0005524//ATP binding;GO:0004672//protein kinase activity	PREDICTED: serine/threonine-protein kinase grp isoform X1 [Papilio xuthus] >XP_013180381.1 PREDICTED: serine/threonine-protein kinase grp isoform X1 [Papilio xuthus]	NA	NA	NA	NA	NA	NA	NA
CL2466.Contig2_All	K08145//MFS transporter, SP family, solute carrier family 2 (facilitated glucose transporter), member 8;K08145//MFS transporter, SP family, solute carrier family 2 (facilitated glucose transporter), member 8;K08145//MFS transporter, SP family, solute carrier family 2 (facilitated glucose transporter), member 8;K08145//MFS transporter, SP family, solute carrier family 2 (facilitated glucose transp…	GO:0016021//integral component of membrane;GO:0022857//transmembrane transporter activity	facilitated trehalose transporter Tret1-like isoform X1 [Galleria mellonella]	NA	Facilitated trehalose transporter Tret1 OS=Polypedilum vanderplanki OX=319348 GN=Tret1 PE=1 SV=1	Sugar (and other) transporter	[R] KOG0254 Predicted transporter (major facilitator superfamily)	NA	NA	NA
CL7508.Contig1_All	K12259//spermine oxidase [EC:1.5.3.16 1.5.3.-]+ko00410//beta-Alanine metabolism+ko00330//Arginine and proline metabolism;K12259//spermine oxidase [EC:1.5.3.16 1.5.3.-]+ko00410//beta-Alanine metabolism+ko00330//Arginine and proline metabolism;K12259//spermine oxidase [EC:1.5.3.16 1.5.3.-]+ko00410//beta-Alanine metabolism+ko00330//Arginine and proline metabolism;K12259//spermine oxidase [EC:1.5.3.1…	GO:0016491//oxidoreductase activity	PREDICTED: peroxisomal N(1)-acetyl-spermine/spermidine oxidase [Amyelois transitella]	XM_014506587.1 PREDICTED: Papilio machaon peroxisomal N(1)-acetyl-spermine/spermidine oxidase (LOC106713736), mRNA	Peroxisomal N(1)-acetyl-spermine/spermidine oxidase OS=Homo sapiens OX=9606 GN=PAOX PE=1 SV=3	Flavin containing amine oxidoreductase	[H] KOG0685 Flavin-containing amine oxidase	NA	NA	NA
CL903.Contig14_All	K09183//GATA-binding protein 4+ko04022//cGMP-PKG signaling pathway+ko04218//Cellular senescence+ko04919//Thyroid hormone signaling pathway+ko04530//Tight junction;K09183//GATA-binding protein 4+ko04022//cGMP-PKG signaling pathway+ko04218//Cellular senescence+ko04919//Thyroid hormone signaling pathway+ko04530//Tight junction;K09183//GATA-binding protein 4+ko04022//cGMP-PKG signaling pathway+ko0421…	NA	transcription factor BCFI-like isoform X4 [Trichoplusia ni]	XM_021336621.1 PREDICTED: Helicoverpa armigera transcription factor BCFI-like (LOC110377660), mRNA	Transcription factor BCFI OS=Bombyx mori OX=7091 GN=GATA-B PE=2 SV=1	GATA zinc finger	[K] KOG1601 GATA-4/5/6 transcription factors	http://bioinfo.life.hust.edu.cn/AnimalTFDB/search/ensembl/ENSFALG00000005449	NA	NA
Unigene10484_All	K12196//vacuolar protein-sorting-associated protein 4+ko04144//Endocytosis+ko04217//Necroptosis;K12076//disks large protein 1+ko04391//Hippo signaling pathway - fly+ko04390//Hippo signaling pathway+ko04660//T cell receptor signaling pathway+ko04530//Tight junction+ko05203//Viral carcinogenesis+ko05165//Human papillomavirus infection+ko05166//Human T-cell leukemia virus 1 infection;K11828//discs l…	GO:0050808//synapse organization;GO:0005198//structural molecule activity;GO:0016010//dystrophin-associated glycoprotein complex	PREDICTED: beta-1-syntrophin [Amyelois transitella]	XM_013286978.1 PREDICTED: Papilio polytes beta-1-syntrophin (LOC106106401), mRNA	Beta-1-syntrophin OS=Mus musculus OX=10090 GN=Sntb1 PE=1 SV=4	PDZ domain (Also known as DHR or GLGF)	[W] KOG3551 Syntrophins (type beta)	NA	NA	NA
CL3939.Contig3_All	K01379//cathepsin D [EC:3.4.23.5]+ko04140//Autophagy - animal+ko04142//Lysosome+ko04210//Apoptosis+ko04071//Sphingolipid signaling pathway+ko04915//Estrogen signaling pathway+ko05152//Tuberculosis;K01379//cathepsin D [EC:3.4.23.5]+ko04140//Autophagy - animal+ko04142//Lysosome+ko04210//Apoptosis+ko04071//Sphingolipid signaling pathway+ko04915//Estrogen signaling pathway+ko05152//Tuberculosis;K0137…	GO:0004190//aspartic-type endopeptidase activity	PREDICTED: lysosomal aspartic protease [Amyelois transitella]	XM_013334074.1 PREDICTED: Amyelois transitella lysosomal aspartic protease (LOC106134106), mRNA	Lysosomal aspartic protease OS=Aedes aegypti OX=7159 GN=AAEL006169 PE=1 SV=2	Eukaryotic aspartyl protease	[O] KOG1339 Aspartyl protease	NA	NA	NA
CL1515.Contig2_All	K14847//ribosome production factor 2;K14847//ribosome production factor 2;K14847//ribosome production factor 2;K14847//ribosome production factor 2;K14847//ribosome production factor 2	NA	ribosome production factor 2 homolog [Galleria mellonella]	NA	Ribosome production factor 2 homolog OS=Drosophila melanogaster OX=7227 GN=Non3 PE=2 SV=3	Brix domain	[J] KOG3031 Protein required for biogenesis of the ribosomal 60S subunit	NA	NA	NA
Unigene5244_All	K09668//glycosyltransferase-like protein LARGE [EC:2.4.2.- 2.4.1.-]+ko00515//Mannose type O-glycan biosynthesis+ko01100//Metabolic pathways;K09668//glycosyltransferase-like protein LARGE [EC:2.4.2.- 2.4.1.-]+ko00515//Mannose type O-glycan biosynthesis+ko01100//Metabolic pathways;K09668//glycosyltransferase-like protein LARGE [EC:2.4.2.- 2.4.1.-]+ko00515//Mannose type O-glycan biosynthesis+ko01100…	GO:0016757//transferase activity, transferring glycosyl groups;GO:0016021//integral component of membrane	LARGE xylosyl- and glucuronyltransferase 2-like isoform X1 [Galleria mellonella]	NA	LARGE xylosyl- and glucuronyltransferase 2 OS=Danio rerio OX=7955 GN=large2 PE=2 SV=1	Glycosyl-transferase for dystroglycan	[G] KOG3765 Predicted glycosyltransferase	NA	NA	NA
Unigene4001_All	NA	NA	NA	KX778609.1 Bicyclus anynana clone scaffold467+ genomic sequence	NA	NA	NA	NA	NA	NA
Unigene3032_All	NA	NA	uncharacterized protein LOC113503594 isoform X1 [Trichoplusia ni]	NA	NA	NA	NA	NA	NA	NA
Unigene14813_All	NA	NA	UPF0667 protein C1orf55-like [Papilio machaon]	NA	NA	NA	NA	NA	NA	NA
CL1181.Contig3_All	NA	NA	NA	XM_013338547.1 PREDICTED: Amyelois transitella autophagy-related protein 16 (LOC106137675), transcript variant X3, mRNA	NA	NA	NA	NA	NA	NA
Unigene7390_All	K21841//TBC1 domain family member 24;K21841//TBC1 domain family member 24;K21841//TBC1 domain family member 24;K21841//TBC1 domain family member 24	NA	PREDICTED: nuclear receptor coactivator 7 isoform X4 [Amyelois transitella]	XM_021344923.1 PREDICTED: Helicoverpa armigera TLD domain-containing protein 2 (LOC110381278), transcript variant X10, mRNA	Oxidation resistance protein 1 OS=Rattus norvegicus OX=10116 GN=Oxr1 PE=1 SV=3	TLD	[L] KOG2372 Oxidation resistance protein	NA	NA	NA
Unigene3711_All	K01312//trypsin [EC:3.4.21.4]+ko04974//Protein digestion and absorption+ko04972//Pancreatic secretion+ko04080//Neuroactive ligand-receptor interaction+ko05164//Influenza A;K09640//transmembrane protease serine 9 [EC:3.4.21.-];K01312//trypsin [EC:3.4.21.4]+ko04974//Protein digestion and absorption+ko04972//Pancreatic secretion+ko04080//Neuroactive ligand-receptor interaction+ko05164//Influenza A;K…	GO:0004252//serine-type endopeptidase activity	trypsin [Choristoneura fumiferana]	NA	Trypsin CFT-1 OS=Choristoneura fumiferana OX=7141 PE=1 SV=1	Trypsin	[E] KOG3627 Trypsin	NA	NA	NA
Unigene2563_All	K16449//regulator of G-protein signaling;K16449//regulator of G-protein signaling;K16449//regulator of G-protein signaling;K16449//regulator of G-protein signaling	GO:0007186//G protein-coupled receptor signaling pathway;GO:0001965//G-protein alpha-subunit binding;GO:0005092//GDP-dissociation inhibitor activity;GO:0005096//GTPase activator activity	regulator of G-protein signaling loco isoform X2 [Trichoplusia ni]	NA	Regulator of G-protein signaling 14 OS=Homo sapiens OX=9606 GN=RGS14 PE=1 SV=4	Regulator of G protein signaling domain	[T] KOG3589 G protein signaling regulators	NA	NA	NA
Unigene18593_All	K11853//ubiquitin carboxyl-terminal hydrolase 34 [EC:3.4.19.12];K11853//ubiquitin carboxyl-terminal hydrolase 34 [EC:3.4.19.12];K11853//ubiquitin carboxyl-terminal hydrolase 34 [EC:3.4.19.12];K11853//ubiquitin carboxyl-terminal hydrolase 34 [EC:3.4.19.12];K11853//ubiquitin carboxyl-terminal hydrolase 34 [EC:3.4.19.12]	GO:0006511//ubiquitin-dependent protein catabolic process;GO:0016579//protein deubiquitination;GO:0036459//thiol-dependent ubiquitinyl hydrolase activity	Ubiquitin carboxyl-terminal hydrolase 34 [Papilio xuthus]	NA	Ubiquitin carboxyl-terminal hydrolase puf OS=Drosophila melanogaster OX=7227 GN=puf PE=1 SV=2	NA	NA	NA	NA	NA
CL2565.Contig4_All	K13868//solute carrier family 7 (L-type amino acid transporter), member 9+ko04974//Protein digestion and absorption;K13868//solute carrier family 7 (L-type amino acid transporter), member 9+ko04974//Protein digestion and absorption;K13868//solute carrier family 7 (L-type amino acid transporter), member 9+ko04974//Protein digestion and absorption;K13868//solute carrier family 7 (L-type amino acid …	GO:0016021//integral component of membrane;GO:0022857//transmembrane transporter activity	PREDICTED: b(0,+)-type amino acid transporter 1 [Papilio machaon] >XP_014354856.1 PREDICTED: b(0,+)-type amino acid transporter 1 [Papilio machaon]	NA	b(0,+)-type amino acid transporter 1 OS=Homo sapiens OX=9606 GN=SLC7A9 PE=1 SV=1	Amino acid permease	[E] KOG1287 Amino acid transporters	NA	NA	NA
CL806.Contig2_All	K01528//dynamin GTPase [EC:3.6.5.5]+ko04144//Endocytosis+ko04072//Phospholipase D signaling pathway+ko04721//Synaptic vesicle cycle+ko05100//Bacterial invasion of epithelial cells+ko04961//Endocrine and other factor-regulated calcium reabsorption;K20358//golgin subfamily A member 2;K16462//centrosomal protein CEP164;K18626//trichohyalin;K20045//intersectin	GO:0016021//integral component of membrane	SUN domain-containing ossification factor isoform X2 [Helicoverpa armigera] >XP_021195122.1 SUN domain-containing ossification factor isoform X2 [Helicoverpa armigera]	XM_021339447.1 PREDICTED: Helicoverpa armigera SUN domain-containing ossification factor (LOC110379687), transcript variant X3, mRNA	SUN domain-containing ossification factor OS=Homo sapiens OX=9606 GN=SUCO PE=1 SV=1	Sad1 / UNC-like C-terminal	[S] KOG1396 Uncharacterized conserved protein	NA	NA	NA
CL396.Contig1_All	K19530//junctophilin;K19530//junctophilin;K19530//junctophilin;K19530//junctophilin;K19530//junctophilin	NA	uncharacterized protein LOC111352400 isoform X2 [Spodoptera litura]	XM_013333414.1 PREDICTED: Amyelois transitella uncharacterized LOC106133618 (LOC106133618), mRNA	NA	NA	[R] KOG0231 Junctional membrane complex protein Junctophilin and related MORN repeat proteins	NA	NA	NA
CL5731.Contig3_All	K11131//H/ACA ribonucleoprotein complex subunit 4 [EC:5.4.99.-]+ko03008//Ribosome biogenesis in eukaryotes;K11131//H/ACA ribonucleoprotein complex subunit 4 [EC:5.4.99.-]+ko03008//Ribosome biogenesis in eukaryotes;K11131//H/ACA ribonucleoprotein complex subunit 4 [EC:5.4.99.-]+ko03008//Ribosome biogenesis in eukaryotes;K11131//H/ACA ribonucleoprotein complex subunit 4 [EC:5.4.99.-]+ko03008//Ribos…	GO:0006396//RNA processing;GO:0003723//RNA binding;GO:0001522//pseudouridine synthesis;GO:0009982//pseudouridine synthase activity;GO:0019013//viral nucleocapsid	H/ACA ribonucleoprotein complex subunit 4 [Galleria mellonella]	XM_014506213.1 PREDICTED: Papilio machaon H/ACA ribonucleoprotein complex subunit 4 (LOC106713410), mRNA	H/ACA ribonucleoprotein complex subunit 4 OS=Drosophila melanogaster OX=7227 GN=Nop60B PE=1 SV=1	DKCLD (NUC011) domain	[J] KOG2529 Pseudouridine synthase	NA	NA	NA
CL1086.Contig1_All	K21989//calcium permeable stress-gated cation channel	GO:0015074//DNA integration;GO:0031012//extracellular matrix;GO:0003677//DNA binding;GO:0004222//metalloendopeptidase activity;GO:0008270//zinc ion binding;GO:0006313//transposition, DNA-mediated	putative DNA-mediated transposase [Helicoverpa zea]	NA	Transposable element Tc1 transposase OS=Caenorhabditis elegans OX=6239 GN=tc1a PE=3 SV=1	Transposase	[R] TWOG0028 FOG: Transposase	http://bioinfo.life.hust.edu.cn/AnimalTFDB/search/ensembl/ENSORLG00000012221	NA	NA
CL5193.Contig2_All	K03283//heat shock 70kDa protein 1/2/6/8+ko03040//Spliceosome+ko04144//Endocytosis+ko04141//Protein processing in endoplasmic reticulum+ko05134//Legionellosis+ko04213//Longevity regulating pathway - multiple species+ko04915//Estrogen signaling pathway+ko04612//Antigen processing and presentation+ko05145//Toxoplasmosis+ko04010//MAPK signaling pathway+ko05162//Measles+ko05164//Influenza A;K03283//h…	GO:0005524//ATP binding	heat shock protein 70 [Helicoverpa armigera]	HM593518.1 Helicoverpa armigera heat shock protein 70 mRNA, complete cds	Major heat shock 70 kDa protein Ab OS=Drosophila simulans OX=7240 GN=Hsp70Ab PE=3 SV=2	Hsp70 protein	[O] KOG0101 Molecular chaperones HSP70/HSC70, HSP70 superfamily	NA	NA	NA
Unigene26506_All	NA	GO:0003964//RNA-directed DNA polymerase activity;GO:0016021//integral component of membrane;GO:0004722//protein serine/threonine phosphatase activity	RNA-directed DNA polymerase [Operophtera brumata]	NA	NA	NA	NA	NA	NA	NA
CL4661.Contig3_All	NA	NA	NA	AC270169.1 Xenopus laevis clone CH219-228M15, complete sequence	NA	NA	NA	NA	NA	NA
CL3312.Contig1_All	K13192//RNA-binding protein 26;K13192//RNA-binding protein 26;K13192//RNA-binding protein 26;K13192//RNA-binding protein 26;K13192//RNA-binding protein 26	NA	zinc finger protein swm isoform X4 [Spodoptera litura]	XM_011553873.1 PREDICTED: Plutella xylostella RNA-binding protein 26-like (LOC105383772), mRNA	RNA-binding protein 26 OS=Xenopus laevis OX=8355 GN=rbm26 PE=2 SV=2	Protein of unknown function, DUF601	[R] KOG2135 Proteins containing the RNA recognition motif	NA	NA	NA
CL3601.Contig1_All	NA	NA	hypothetical protein B5V51_10712 [Heliothis virescens]	XM_021339096.1 PREDICTED: Helicoverpa armigera uncharacterized LOC110379427 (LOC110379427), mRNA	NA	Uncharacterized conserved protein (DUF2042)	NA	NA	NA	NA
Unigene31408_All	NA	NA	uncharacterized protein LOC110376904 isoform X3 [Helicoverpa armigera] >PZC77290.1 hypothetical protein B5X24_HaOG203524 [Helicoverpa armigera]	XM_021335549.1 PREDICTED: Helicoverpa armigera uncharacterized LOC110376904 (LOC110376904), transcript variant X5, mRNA	NA	NA	NA	NA	NA	NA
Unigene29276_All	K15255//ATP-dependent DNA helicase PIF1 [EC:3.6.4.12]	NA	PREDICTED: ATP-dependent DNA helicase pif1-like [Microplitis demolitor]	NA	NA	NA	NA	NA	NA	NA
Unigene5439_All	NA	NA	uncharacterized protein LOC111356744 [Spodoptera litura]	NA	NA	Myotoxin, crotamine	NA	NA	NA	NA
CL802.Contig3_All	K05761//villin 1;K05761//villin 1;K05761//villin 1;K05761//villin 1	GO:0051015//actin filament binding;GO:0007015//actin filament organization;GO:0007300//ovarian nurse cell to oocyte transport	villin-like protein quail [Hyposmocoma kahamanoa]	XM_011563076.1 PREDICTED: Plutella xylostella villin-like protein quail (LOC105391576), mRNA	Advillin OS=Homo sapiens OX=9606 GN=AVIL PE=1 SV=3	Villin headpiece domain	[Z] KOG0443 Actin regulatory proteins (gelsolin/villin family)	NA	NA	NA
Unigene16201_All	NA	NA	uncharacterized protein LOC113517362 [Galleria mellonella]	NA	NA	NA	NA	NA	NA	NA
Unigene24497_All	K00799//glutathione S-transferase [EC:2.5.1.18]+ko00980//Metabolism of xenobiotics by cytochrome P450+ko00982//Drug metabolism - cytochrome P450+ko00983//Drug metabolism - other enzymes+ko05225//Hepatocellular carcinoma+ko01524//Platinum drug resistance+ko05418//Fluid shear stress and atherosclerosis+ko00480//Glutathione metabolism+ko05200//Pathways in cancer+ko05204//Chemical carcinogenesis;K007…	GO:0004364//glutathione transferase activity	glutathione S-transferase 1-like [Galleria mellonella]	NA	Glutathione S-transferase 1 OS=Manduca sexta OX=7130 GN=GST1 PE=2 SV=1	NA	[O] KOG0867 Glutathione S-transferase	NA	NA	NA
Unigene29784_All	NA	NA	NA	JQ995292.1 Helicoverpa armigera clone BAC 33J17 cytochrome P450 337B3v1 (CYP337B3v1) gene, complete cds	NA	NA	NA	NA	NA	NA
CL1431.Contig2_All	K12076//disks large protein 1+ko04391//Hippo signaling pathway - fly+ko04390//Hippo signaling pathway+ko04660//T cell receptor signaling pathway+ko04530//Tight junction+ko05203//Viral carcinogenesis+ko05165//Human papillomavirus infection+ko05166//Human T-cell leukemia virus 1 infection;K12076//disks large protein 1+ko04391//Hippo signaling pathway - fly+ko04390//Hippo signaling pathway+ko04660//…	NA	disks large 1 tumor suppressor protein isoform X6 [Spodoptera litura]	XM_013287210.1 PREDICTED: Papilio polytes disks large 1 tumor suppressor protein (LOC106106606), transcript variant X7, mRNA	Discs large homolog 1-like protein OS=Danio rerio OX=7955 GN=dlg1l PE=2 SV=1	Guanylate kinase	[F] KOG0708 Membrane-associated guanylate kinase MAGUK (contains PDZ, SH3, HOOK and GUK domains)	NA	NA	NA
Unigene9906_All	K05290//phosphatidylinositol glycan, class K [EC:2.6.-.-]+ko00563//Glycosylphosphatidylinositol (GPI)-anchor biosynthesis+ko01100//Metabolic pathways;K18585//intermediate filament protein if;K11807//WD and tetratricopeptide repeats protein 1	NA	uncharacterized protein LOC113238872, partial [Hyposmocoma kahamanoa]	NA	NA	Protein of unknown function (DUF1759)	[R] LSE0065 C Transposase-encoded protein linked to peptidase	NA	NA	NA
Unigene4227_All	K14686//solute carrier family 31 (copper transporter), member 1+ko01524//Platinum drug resistance+ko04978//Mineral absorption;K14686//solute carrier family 31 (copper transporter), member 1+ko01524//Platinum drug resistance+ko04978//Mineral absorption;K14686//solute carrier family 31 (copper transporter), member 1+ko01524//Platinum drug resistance+ko04978//Mineral absorption;K14686//solute carrie…	GO:0016021//integral component of membrane;GO:0005375//copper ion transmembrane transporter activity	PREDICTED: high affinity copper uptake protein 1-like [Amyelois transitella] >XP_013195524.1 PREDICTED: high affinity copper uptake protein 1-like [Amyelois transitella]	NA	NA	Ctr copper transporter family	[P] KOG3386 Copper transporter	NA	NA	NA
CL2497.Contig5_All	K20371//nucleobindin;K20371//nucleobindin;K20371//nucleobindin;K20371//nucleobindin;K20371//nucleobindin	NA	PREDICTED: nucleobindin-2-like [Amyelois transitella]	XM_021340702.1 PREDICTED: Helicoverpa armigera nucleobindin-2-like (LOC110380651), transcript variant X2, mRNA	Nucleobindin-2 OS=Mus musculus OX=10090 GN=Nucb2 PE=1 SV=2	EF-hand domain pair	[R] KOG3866 DNA-binding protein of the nucleobindin family	http://bioinfo.life.hust.edu.cn/AnimalTFDB/search/ensembl/ENSONIG00000007618	NA	NA
CL1953.Contig1_All	K13191//RNA-binding protein 16;K13191//RNA-binding protein 16;K13191//RNA-binding protein 16;K13191//RNA-binding protein 16	GO:0003723//RNA binding	splicing factor, arginine/serine-rich 15-like isoform X3 [Helicoverpa armigera]	XM_021334402.1 PREDICTED: Helicoverpa armigera splicing factor, arginine/serine-rich 15-like (LOC110376061), transcript variant X5, mRNA	Splicing factor, arginine/serine-rich 15 (Fragment) OS=Rattus norvegicus OX=10116 GN=Scaf4 PE=1 SV=1	RNA recognition motif. (a.k.a. RRM, RBD, or RNP domain)	[AK] KOG0132 RNA polymerase II C-terminal domain-binding protein RA4, contains RPR and RRM domains	http://bioinfo.life.hust.edu.cn/AnimalTFDB/search/ensembl/ENSAMXG00000019886	NA	NA
Unigene33234_All	NA	NA	NA	CU459066.7 Zebrafish DNA sequence from clone CH211-201O1 in linkage group 16, complete sequence	NA	NA	NA	NA	NA	NA
Unigene685_All	K09275//transcription factor CP2 and related proteins;K09275//transcription factor CP2 and related proteins;K09275//transcription factor CP2 and related proteins;K09275//transcription factor CP2 and related proteins;K09275//transcription factor CP2 and related proteins	NA	transcription factor CP2 isoform X4 [Helicoverpa armigera]	XM_013332822.1 PREDICTED: Amyelois transitella transcription factor CP2 (LOC106133182), transcript variant X2, mRNA	Transcription factor CP2-like protein 1 OS=Mus musculus OX=10090 GN=Tfcp2l1 PE=1 SV=2	CP2 transcription factor	[K] KOG4091 Transcription factor	http://bioinfo.life.hust.edu.cn/AnimalTFDB/search/ensembl/ENSPSIG00000003763	NA	NA
Unigene7233_All	K15700//E3 ubiquitin-protein ligase RNF146 [EC:2.3.2.27];K15700//E3 ubiquitin-protein ligase RNF146 [EC:2.3.2.27];K15700//E3 ubiquitin-protein ligase RNF146 [EC:2.3.2.27];K15700//E3 ubiquitin-protein ligase RNF146 [EC:2.3.2.27]	NA	E3 ubiquitin-protein ligase rnf146 [Galleria mellonella]	XM_021060216.1 PREDICTED: Exaiptasia pallida E3 ubiquitin-protein ligase RNF146-like (LOC110253321), mRNA	E3 ubiquitin-protein ligase rnf146 OS=Salmo salar OX=8030 GN=rnf146 PE=2 SV=1	NA	[R] LSE0168 H Zn-finger protein	NA	NA	NA
CL243.Contig2_All	K15107//solute carrier family 25 (mitochondrial glutamate transporter), member 18/22;K15107//solute carrier family 25 (mitochondrial glutamate transporter), member 18/22;K15107//solute carrier family 25 (mitochondrial glutamate transporter), member 18/22;K15107//solute carrier family 25 (mitochondrial glutamate transporter), member 18/22;K15107//solute carrier family 25 (mitochondrial glutamate t…	NA	mitochondrial glutamate carrier 1 [Bombyx mori] >XP_028025360.1 mitochondrial glutamate carrier 1-like [Bombyx mandarina]	NA	Mitochondrial glutamate carrier 1 OS=Homo sapiens OX=9606 GN=SLC25A22 PE=1 SV=1	Mitochondrial carrier protein	[C] KOG0750 Mitochondrial solute carrier protein	NA	NA	NA
CL3377.Contig4_All	K11433//histone-lysine N-methyltransferase SETMAR [EC:2.1.1.43]+ko00310//Lysine degradation;K11433//histone-lysine N-methyltransferase SETMAR [EC:2.1.1.43]+ko00310//Lysine degradation;K11433//histone-lysine N-methyltransferase SETMAR [EC:2.1.1.43]+ko00310//Lysine degradation;K11433//histone-lysine N-methyltransferase SETMAR [EC:2.1.1.43]+ko00310//Lysine degradation;K11433//histone-lysine N-methyl…	NA	histone-lysine N-methyltransferase SETMAR [Vanessa tameamea]	NA	Histone-lysine N-methyltransferase SUV39H2 OS=Mus musculus OX=10090 GN=Suv39h2 PE=1 SV=1	Pre-SET motif	NA	NA	NA	NA
Unigene12047_All	K01940//argininosuccinate synthase [EC:6.3.4.5]+ko05418//Fluid shear stress and atherosclerosis+ko01230//Biosynthesis of amino acids+ko00250//Alanine, aspartate and glutamate metabolism+ko00220//Arginine biosynthesis+ko01100//Metabolic pathways;K01940//argininosuccinate synthase [EC:6.3.4.5]+ko05418//Fluid shear stress and atherosclerosis+ko01230//Biosynthesis of amino acids+ko00250//Alanine, asp…	GO:0005524//ATP binding;GO:0004055//argininosuccinate synthase activity;GO:0006526//arginine biosynthetic process	hypothetical protein B5V51_298 [Heliothis virescens]	NA	Argininosuccinate synthase OS=Anopheles gambiae OX=7165 GN=AGAP003015 PE=3 SV=3	NA	[E] KOG1706 Argininosuccinate synthase	NA	NA	NA
CL2505.Contig1_All	NA	NA	PREDICTED: uncharacterized protein LOC106710867 [Papilio machaon]	NA	NA	Uncharacterised protein family (UPF0167)	NA	NA	NA	NA
CL4786.Contig2_All	NA	NA	protein tramtrack, beta isoform isoform X40 [Hyposmocoma kahamanoa]	NA	NA	NA	NA	NA	NA	NA
Unigene5065_All	K14962//COMPASS component SWD2+ko03015//mRNA surveillance pathway;K14962//COMPASS component SWD2+ko03015//mRNA surveillance pathway;K14962//COMPASS component SWD2+ko03015//mRNA surveillance pathway;K14962//COMPASS component SWD2+ko03015//mRNA surveillance pathway;K14962//COMPASS component SWD2+ko03015//mRNA surveillance pathway	NA	PREDICTED: WD repeat-containing protein 82 [Papilio xuthus]	XM_013325565.1 PREDICTED: Papilio xuthus WD repeat-containing protein 82 (LOC106127484), mRNA	WD repeat-containing protein 82 OS=Drosophila melanogaster OX=7227 GN=Wdr82 PE=1 SV=1	WD domain, G-beta repeat	[ABO] KOG1446 Histone H3 (Lys4) methyltransferase complex and RNA cleavage factor II complex, subunit SWD2	NA	NA	NA
Unigene2530_All	K03469//ribonuclease HI [EC:3.1.26.4]+ko03030//DNA replication;K03469//ribonuclease HI [EC:3.1.26.4]+ko03030//DNA replication;K03469//ribonuclease HI [EC:3.1.26.4]+ko03030//DNA replication;K03469//ribonuclease HI [EC:3.1.26.4]+ko03030//DNA replication;K03469//ribonuclease HI [EC:3.1.26.4]+ko03030//DNA replication	GO:0000287//magnesium ion binding;GO:0004523//RNA-DNA hybrid ribonuclease activity;GO:0003676//nucleic acid binding	ribonuclease H1 [Bombyx mori]	NA	Ribonuclease H1 OS=Rattus norvegicus OX=10116 GN=Rnaseh1 PE=2 SV=1	RNase H	[L] KOG3752 Ribonuclease H	NA	NA	NA
Unigene13391_All	K00364//GMP reductase [EC:1.7.1.7]+ko00230//Purine metabolism;K00364//GMP reductase [EC:1.7.1.7]+ko00230//Purine metabolism;K00364//GMP reductase [EC:1.7.1.7]+ko00230//Purine metabolism;K00364//GMP reductase [EC:1.7.1.7]+ko00230//Purine metabolism;K00364//GMP reductase [EC:1.7.1.7]+ko00230//Purine metabolism	GO:0046872//metal ion binding;GO:1902560//GMP reductase complex;GO:0003920//GMP reductase activity;GO:0006144//purine nucleobase metabolic process;GO:0006163//purine nucleotide metabolic process	GMP reductase 1-like [Galleria mellonella]	XM_021342396.1 PREDICTED: Helicoverpa armigera GMP reductase 1-like (LOC110381958), mRNA	GMP reductase 2 OS=Bos taurus OX=9913 GN=GMPR2 PE=2 SV=1	IMP dehydrogenase / GMP reductase domain	[F] KOG2550 IMP dehydrogenase/GMP reductase	NA	NA	NA
Unigene4489_All	NA	NA	NA	EU276427.1 Chilo suppressalis microsatellite Cs451 sequence	NA	NA	NA	NA	NA	NA
CL6232.Contig1_All	K02875//large subunit ribosomal protein L14e+ko03010//Ribosome;K02875//large subunit ribosomal protein L14e+ko03010//Ribosome;K02875//large subunit ribosomal protein L14e+ko03010//Ribosome;K02875//large subunit ribosomal protein L14e+ko03010//Ribosome;K02875//large subunit ribosomal protein L14e+ko03010//Ribosome	GO:0005840//ribosome;GO:0003723//RNA binding;GO:0006412//translation;GO:0003735//structural constituent of ribosome	PREDICTED: 60S ribosomal protein L14 [Amyelois transitella]	NA	60S ribosomal protein L14 OS=Drosophila virilis OX=7244 GN=RpL14 PE=3 SV=1	Ribosomal protein L14	[J] KOG3421 60S ribosomal protein L14	NA	NA	NA
CL4738.Contig2_All	NA	NA	ATP-dependent DNA helicase PIF1-like [Sipha flava]	NA	NA	NA	NA	NA	NA	NA
CL2846.Contig1_All	K18170//complex III assembly factor LYRM7;K18170//complex III assembly factor LYRM7;K18170//complex III assembly factor LYRM7;K18170//complex III assembly factor LYRM7;K18170//complex III assembly factor LYRM7	NA	complex III assembly factor LYRM7 [Galleria mellonella]	NA	Complex III assembly factor LYRM7 OS=Mus musculus OX=10090 GN=Lyrm7 PE=3 SV=2	Complex 1 protein (LYR family)	NA	NA	NA	NA
Unigene29756_All	K17108//non-lysosomal glucosylceramidase [EC:3.2.1.45]+ko00511//Other glycan degradation+ko00600//Sphingolipid metabolism+ko01100//Metabolic pathways;K17108//non-lysosomal glucosylceramidase [EC:3.2.1.45]+ko00511//Other glycan degradation+ko00600//Sphingolipid metabolism+ko01100//Metabolic pathways;K17108//non-lysosomal glucosylceramidase [EC:3.2.1.45]+ko00511//Other glycan degradation+ko00600//S…	NA	non-lysosomal glucosylceramidase isoform X1 [Galleria mellonella] >XP_026751949.1 non-lysosomal glucosylceramidase isoform X1 [Galleria mellonella]	NA	Non-lysosomal glucosylceramidase OS=Drosophila melanogaster OX=7227 GN=CG33090 PE=1 SV=1	NA	[G] KOG2119 Predicted bile acid beta-glucosidase	NA	NA	NA
Unigene3978_All	K03691//peptide-O-fucosyltransferase [EC:2.4.1.221]+ko00514//Other types of O-glycan biosynthesis	NA	hypothetical protein B5V51_9021 [Heliothis virescens] >PCG76655.1 hypothetical protein B5V51_9022 [Heliothis virescens]	FJ896059.1 Mythimna separata clone A4-61 microsatellite sequence	NA	Domain of unknown function (DUF4817)	NA	NA	NA	NA
Unigene9765_All	NA	NA	NA	CP016994.1 Plasmodium falciparum 3D7 chromosome 4 sequence	NA	NA	NA	NA	NA	NA
CL4783.Contig3_All	K13443//Niemann-Pick C2 protein+ko04142//Lysosome+ko04979//Cholesterol metabolism;K13443//Niemann-Pick C2 protein+ko04142//Lysosome+ko04979//Cholesterol metabolism;K13443//Niemann-Pick C2 protein+ko04142//Lysosome+ko04979//Cholesterol metabolism;K13443//Niemann-Pick C2 protein+ko04142//Lysosome+ko04979//Cholesterol metabolism;K13443//Niemann-Pick C2 protein+ko04142//Lysosome+ko04979//Cholesterol …	GO:0032367//intracellular cholesterol transport;GO:0005623//cell	PREDICTED: ecdysteroid-regulated 16 kDa protein-like [Amyelois transitella]	NA	Ecdysteroid-regulated 16 kDa protein OS=Manduca sexta OX=7130 GN=ESR16 PE=2 SV=1	NA	[S] KOG4063 Major epididymal secretory protein HE1	NA	NA	NA
Unigene5248_All	NA	GO:0003964//RNA-directed DNA polymerase activity	hypothetical protein B5V51_14599 [Heliothis virescens]	NA	NA	NA	NA	NA	NA	NA
Unigene12182_All	K01373//cathepsin F [EC:3.4.22.41]+ko04142//Lysosome+ko04210//Apoptosis;K01373//cathepsin F [EC:3.4.22.41]+ko04142//Lysosome+ko04210//Apoptosis	NA	senescence-specific cysteine protease SAG39-like [Helicoverpa armigera]	NA	NA	Cathepsin propeptide inhibitor domain (I29)	NA	NA	NA	NA
CL1994.Contig5_All	K08821//cyclin-dependent kinase 14 [EC:2.7.11.22]+ko05202//Transcriptional misregulation in cancer;K08821//cyclin-dependent kinase 14 [EC:2.7.11.22]+ko05202//Transcriptional misregulation in cancer;K08821//cyclin-dependent kinase 14 [EC:2.7.11.22]+ko05202//Transcriptional misregulation in cancer;K08821//cyclin-dependent kinase 14 [EC:2.7.11.22]+ko05202//Transcriptional misregulation in cancer;K08…	GO:0020037//heme binding;GO:0005524//ATP binding;GO:0004672//protein kinase activity	cyclin-dependent kinase 14 isoform X2 [Galleria mellonella]	XM_013335287.1 PREDICTED: Amyelois transitella cyclin-dependent kinase 14 (LOC106135093), transcript variant X2, mRNA	Cyclin-dependent kinase 14 OS=Dasypus novemcinctus OX=9361 GN=CDK14 PE=3 SV=1	Protein kinase domain	[R] KOG0594 Protein kinase PCTAIRE and related kinases	NA	NA	NA
CL7201.Contig1_All	NA	NA	protein tramtrack, beta isoform isoform X23 [Bicyclus anynana]	NA	NA	NA	NA	NA	NA	NA
CL1095.Contig7_All	K11433//histone-lysine N-methyltransferase SETMAR [EC:2.1.1.43]+ko00310//Lysine degradation;K11433//histone-lysine N-methyltransferase SETMAR [EC:2.1.1.43]+ko00310//Lysine degradation;K11433//histone-lysine N-methyltransferase SETMAR [EC:2.1.1.43]+ko00310//Lysine degradation;K11433//histone-lysine N-methyltransferase SETMAR [EC:2.1.1.43]+ko00310//Lysine degradation;K11433//histone-lysine N-methyl…	NA	transposase [Bombyx mori]	AB055181.1 Danaus chrysippus chrysippus mariner transposon pseudogene for transposase	NA	NA	NA	NA	NA	NA
Unigene16160_All	K17609//nucleoredoxin [EC:1.8.1.8];K17609//nucleoredoxin [EC:1.8.1.8];K17609//nucleoredoxin [EC:1.8.1.8];K17609//nucleoredoxin [EC:1.8.1.8]	GO:0005623//cell;GO:0045454//cell redox homeostasis	PREDICTED: nucleoredoxin-like [Papilio xuthus]	NA	NA	NA	NA	NA	NA	NA
CL111.Contig2_All	NA	NA	unknown secreted protein [Papilio xuthus]	NA	NA	Vault protein inter-alpha-trypsin domain	NA	NA	NA	NA
CL5977.Contig10_All	NA	NA	hypothetical protein B5V51_13582 [Heliothis virescens]	NA	NA	VP9 protein	NA	NA	NA	NA
Unigene1384_All	K11416//mono-ADP-ribosyltransferase sirtuin 6 [EC:2.4.2.31]+ko04714//Thermogenesis+ko05230//Central carbon metabolism in cancer;K11416//mono-ADP-ribosyltransferase sirtuin 6 [EC:2.4.2.31]+ko04714//Thermogenesis+ko05230//Central carbon metabolism in cancer;K11416//mono-ADP-ribosyltransferase sirtuin 6 [EC:2.4.2.31]+ko04714//Thermogenesis+ko05230//Central carbon metabolism in cancer;K11416//mono-AD…	NA	NAD-dependent protein deacetylase Sirt6 [Galleria mellonella]	NA	NAD-dependent protein deacetylase Sirt6 OS=Drosophila melanogaster OX=7227 GN=Sirt6 PE=2 SV=1	Sir2 family	[BK] KOG1905 Class IV sirtuins (SIR2 family)	NA	NA	NA
CL518.Contig3_All	K20306//trafficking protein particle complex subunit 9;K20306//trafficking protein particle complex subunit 9;K20306//trafficking protein particle complex subunit 9;K20306//trafficking protein particle complex subunit 9	NA	protein brunelleschi [Galleria mellonella]	NA	Protein brunelleschi OS=Drosophila melanogaster OX=7227 GN=brun PE=1 SV=2	Transport protein Trs120 or TRAPPC9, TRAPP II complex subunit	[U] KOG1953 Targeting complex (TRAPP) subunit	NA	NA	NA
Unigene15498_All	K10408//dynein heavy chain, axonemal+ko05016//Huntington disease;K10408//dynein heavy chain, axonemal+ko05016//Huntington disease;K10408//dynein heavy chain, axonemal+ko05016//Huntington disease;K10408//dynein heavy chain, axonemal+ko05016//Huntington disease;K10408//dynein heavy chain, axonemal+ko05016//Huntington disease	NA	dynein heavy chain 1, axonemal-like [Bicyclus anynana]	NA	Dynein heavy chain 1, axonemal OS=Rattus norvegicus OX=10116 GN=Dnah1 PE=2 SV=2	Dynein heavy chain and region D6 of dynein motor	[Z] KOG3595 Dyneins, heavy chain	NA	NA	NA
CL3566.Contig6_All	NA	NA	uncharacterized protein LOC113238669 [Hyposmocoma kahamanoa]	NA	NA	Transcription factor AFT	NA	NA	NA	NA
CL7533.Contig2_All	K11268//N-acetyltransferase [EC:2.3.1.-];K11268//N-acetyltransferase [EC:2.3.1.-];K11268//N-acetyltransferase [EC:2.3.1.-];K11268//N-acetyltransferase [EC:2.3.1.-];K11268//N-acetyltransferase [EC:2.3.1.-]	GO:0003676//nucleic acid binding	PREDICTED: N-acetyltransferase ESCO2 [Amyelois transitella]	NA	N-acetyltransferase ESCO2 OS=Mus musculus OX=10090 GN=Esco2 PE=2 SV=3	ESCO1/2 acetyl-transferase	[L] KOG3014 Protein involved in establishing cohesion between sister chromatids during DNA replication	NA	NA	NA
CL7317.Contig1_All	K04306//relaxin family peptide receptor 1+ko04080//Neuroactive ligand-receptor interaction+ko04926//Relaxin signaling pathway;K09533//DnaJ homolog subfamily C member 13;K00306//sarcosine oxidase / L-pipecolate oxidase [EC:1.5.3.1 1.5.3.7]+ko04146//Peroxisome+ko00260//Glycine, serine and threonine metabolism+ko00310//Lysine degradation+ko01100//Metabolic pathways;K06258//MFS transporter, VNT famil…	NA	uncharacterized protein LOC111872029 isoform X1 [Cryptotermes secundus] >XP_023721285.1 uncharacterized protein LOC111872029 isoform X1 [Cryptotermes secundus]	NA	Probable RNA-directed DNA polymerase from transposon X-element OS=Drosophila melanogaster OX=7227 GN=X-element\ORF2 PE=3 SV=1	Reverse transcriptase (RNA-dependent DNA polymerase)	[R] KOG1075 FOG: Reverse transcriptase	NA	NA	NA
CL4862.Contig2_All	K02973//small subunit ribosomal protein S23e+ko03010//Ribosome;K02973//small subunit ribosomal protein S23e+ko03010//Ribosome;K02973//small subunit ribosomal protein S23e+ko03010//Ribosome;K02973//small subunit ribosomal protein S23e+ko03010//Ribosome;K02973//small subunit ribosomal protein S23e+ko03010//Ribosome	GO:0042788//polysomal ribosome;GO:0005791//rough endoplasmic reticulum;GO:0002181//cytoplasmic translation;GO:0006412//translation;GO:0003735//structural constituent of ribosome;GO:0022627//cytosolic small ribosomal subunit;GO:0015935//small ribosomal subunit	40S ribosomal protein S23 [Papilio polytes] >NP_001299397.1 40S ribosomal protein S23 [Papilio xuthus] >NP_001296040.2 40S ribosomal protein S23 [Plutella xylostella] >XP_011555985.1 PREDICTED: 40S ribosomal protein S23 [Plutella xylostella] >XP_013185343.1 PREDICTED: 40S ribosomal protein S23 [Amyelois transitella] >XP_014359797.1 PREDICTED: 40S ribosomal protein S23 [Papilio machaon] >XP_021195…	XM_021339649.1 PREDICTED: Helicoverpa armigera 40S ribosomal protein S23 (LOC110379840), mRNA	40S ribosomal protein S23 OS=Spodoptera frugiperda OX=7108 GN=RpS23 PE=2 SV=1	Ribosomal protein S12/S23	[J] KOG1749 40S ribosomal protein S23	NA	NA	NA
CL919.Contig3_All	K05741//diaphanous 2+ko04810//Regulation of actin cytoskeleton;K05741//diaphanous 2+ko04810//Regulation of actin cytoskeleton;K05741//diaphanous 2+ko04810//Regulation of actin cytoskeleton;K05741//diaphanous 2+ko04810//Regulation of actin cytoskeleton	NA	PREDICTED: protein diaphanous isoform X2 [Papilio xuthus]	XM_021337793.1 PREDICTED: Helicoverpa armigera protein diaphanous (LOC110378508), mRNA	Protein diaphanous OS=Drosophila melanogaster OX=7227 GN=dia PE=2 SV=2	Formin Homology 2 Domain	[TZ] KOG1924 RhoA GTPase effector DIA/Diaphanous	http://bioinfo.life.hust.edu.cn/AnimalTFDB/search/ensembl/ENSFALG00000006492	NA	NA
Unigene22840_All	K03654//ATP-dependent DNA helicase RecQ [EC:3.6.4.12]+ko03018//RNA degradation	NA	LOW QUALITY PROTEIN: putative nuclease HARBI1 [Hyposmocoma kahamanoa]	NA	Putative nuclease HARBI1 OS=Bos taurus OX=9913 GN=HARBI1 PE=2 SV=1	NA	[L] KOG4585 Predicted transposase	NA	NA	NA
CL1026.Contig3_All	NA	GO:0005615//extracellular space;GO:0019731//antibacterial humoral response	attacin [Ostrinia furnacalis]	KF146178.1 Ostrinia furnacalis attacin mRNA, complete cds	Attacin-A OS=Trichoplusia ni OX=7111 PE=3 SV=1	Attacin, C-terminal region	NA	NA	NA	NA
CL1898.Contig4_All	NA	NA	uncharacterized protein LOC101740157 isoform X4 [Bombyx mori] >XP_028037065.1 uncharacterized protein LOC114248133 isoform X1 [Bombyx mandarina]	XM_021334203.1 PREDICTED: Helicoverpa armigera uncharacterized LOC110375908 (LOC110375908), transcript variant X3, mRNA	NA	Transmembrane 52	NA	NA	NA	NA
Unigene29245_All	K05719//integrin beta 1+ko04360//Axon guidance+ko05414//Dilated cardiomyopathy (DCM)+ko05410//Hypertrophic cardiomyopathy (HCM)+ko05412//Arrhythmogenic right ventricular cardiomyopathy (ARVC)+ko04145//Phagosome+ko05133//Pertussis+ko05130//Pathogenic Escherichia coli infection+ko05131//Shigellosis+ko04810//Regulation of actin cytoskeleton+ko05222//Small cell lung cancer+ko04512//ECM-receptor inter…	GO:0007155//cell adhesion;GO:0007229//integrin-mediated signaling pathway;GO:0016021//integral component of membrane	integrin beta-PS-like [Pieris rapae]	NA	NA	NA	NA	NA	NA	NA
CL1579.Contig9_All	NA	NA	uncharacterized protein LOC101745997 [Bombyx mori]	HQ606391.1 Maculinea alcon clone MacAlc BmmarY_CR1B transposon mariner-like and non-LTR retrotransposon CR1B, partial sequence	NA	NA	NA	NA	NA	NA
CL2524.Contig1_All	K17278//membrane-associated progesterone receptor component;K17278//membrane-associated progesterone receptor component;K17278//membrane-associated progesterone receptor component;K17278//membrane-associated progesterone receptor component;K17278//membrane-associated progesterone receptor component	GO:0016021//integral component of membrane	membrane-associated progesterone receptor component 2 [Galleria mellonella]	XM_011560187.1 PREDICTED: Plutella xylostella membrane-associated progesterone receptor component 2-like (LOC105389117), mRNA	Membrane-associated progesterone receptor component 1 OS=Pongo abelii OX=9601 GN=PGRMC1 PE=2 SV=3	Cytochrome b5-like Heme/Steroid binding domain	[R] KOG1110 Putative steroid membrane receptor Hpr6.6/25-Dx	NA	NA	NA
CL3633.Contig2_All	K19410//inner nuclear membrane protein Man1	GO:0003677//DNA binding	uncharacterized protein LOC113505507 [Trichoplusia ni]	NA	NA	DDE superfamily endonuclease	NA	http://bioinfo.life.hust.edu.cn/AnimalTFDB/search/ensembl/ENSLACG00000009668	NA	NA
Unigene18643_All	K10595//E3 ubiquitin-protein ligase HERC2 [EC:2.3.2.26]+ko04120//Ubiquitin mediated proteolysis;K10595//E3 ubiquitin-protein ligase HERC2 [EC:2.3.2.26]+ko04120//Ubiquitin mediated proteolysis;K10595//E3 ubiquitin-protein ligase HERC2 [EC:2.3.2.26]+ko04120//Ubiquitin mediated proteolysis;K10595//E3 ubiquitin-protein ligase HERC2 [EC:2.3.2.26]+ko04120//Ubiquitin mediated proteolysis;K10595//E3 ubiq…	GO:0046872//metal ion binding;GO:0004842//ubiquitin-protein transferase activity	hypothetical protein B5V51_10866 [Heliothis virescens]	XM_011554848.1 PREDICTED: Plutella xylostella putative HERC2-like protein 3 (LOC105384584), mRNA	E3 ubiquitin-protein ligase HERC2 OS=Mus musculus OX=10090 GN=Herc2 PE=1 SV=3	NA	[S] KOG1426 FOG: RCC1 domain	NA	NA	NA
CL2701.Contig2_All	K10579//ubiquitin-conjugating enzyme E2 M+ko04120//Ubiquitin mediated proteolysis;K10579//ubiquitin-conjugating enzyme E2 M+ko04120//Ubiquitin mediated proteolysis;K10579//ubiquitin-conjugating enzyme E2 M+ko04120//Ubiquitin mediated proteolysis;K10579//ubiquitin-conjugating enzyme E2 M+ko04120//Ubiquitin mediated proteolysis;K10579//ubiquitin-conjugating enzyme E2 M+ko04120//Ubiquitin mediated p…	GO:0005524//ATP binding;GO:0016740//transferase activity	ubiquitin-conjugating enzyme E2M [Danaus plexippus plexippus]	XM_021342319.1 PREDICTED: Helicoverpa armigera NEDD8-conjugating enzyme Ubc12 (LOC110381890), mRNA	NEDD8-conjugating enzyme Ubc12 OS=Xenopus tropicalis OX=8364 GN=ube2m PE=2 SV=1	Ubiquitin-conjugating enzyme	[O] KOG0420 Ubiquitin-protein ligase	NA	NA	NA
CL2170.Contig2_All	K03209//wingless-type MMTV integration site family, member 1+ko04391//Hippo signaling pathway - fly+ko04390//Hippo signaling pathway+ko05226//Gastric cancer+ko05225//Hepatocellular carcinoma+ko04916//Melanogenesis+ko04550//Signaling pathways regulating pluripotency of stem cells+ko04310//Wnt signaling pathway+ko05217//Basal cell carcinoma+ko05200//Pathways in cancer+ko05205//Proteoglycans in canc…	GO:0004222//metalloendopeptidase activity;GO:0007275//multicellular organism development;GO:0016055//Wnt signaling pathway;GO:0008270//zinc ion binding;GO:0005576//extracellular region;GO:0005102//signaling receptor binding	WNT [Helicoverpa armigera]	KP245731.1 Plutella xylostella Wnt-1 mRNA, partial cds	Protein Wnt-1 OS=Bombyx mori OX=7091 GN=WNT-1 PE=2 SV=1	NA	[T] KOG3913 Wnt family of developmental regulators	NA	NA	NA
CL7239.Contig4_All	K07299//MFS transporter, SP family, solute carrier family 2 (facilitated glucose transporter), member 1+ko04919//Thyroid hormone signaling pathway+ko04911//Insulin secretion+ko05211//Renal cell carcinoma+ko04976//Bile secretion+ko05200//Pathways in cancer+ko04931//Insulin resistance+ko05230//Central carbon metabolism in cancer+ko04066//HIF-1 signaling pathway+ko04922//Glucagon signaling pathway+k…	GO:0016021//integral component of membrane;GO:0022857//transmembrane transporter activity	PREDICTED: glucose transporter type 1-like isoform X2 [Amyelois transitella] >XP_013188185.1 PREDICTED: glucose transporter type 1-like isoform X2 [Amyelois transitella] >XP_013188186.1 PREDICTED: glucose transporter type 1-like isoform X2 [Amyelois transitella] >XP_013188187.1 PREDICTED: glucose transporter type 1-like isoform X2 [Amyelois transitella]	XM_017138674.1 PREDICTED: Drosophila takahashii glucose transporter type 1 (LOC108055362), mRNA	Glucose transporter type 1 OS=Drosophila melanogaster OX=7227 GN=Glut1 PE=2 SV=4	Sugar (and other) transporter	[G] KOG0569 Permease of the major facilitator superfamily	NA	NA	NA
CL3380.Contig2_All	K00799//glutathione S-transferase [EC:2.5.1.18]+ko00980//Metabolism of xenobiotics by cytochrome P450+ko00982//Drug metabolism - cytochrome P450+ko00983//Drug metabolism - other enzymes+ko05225//Hepatocellular carcinoma+ko01524//Platinum drug resistance+ko05418//Fluid shear stress and atherosclerosis+ko00480//Glutathione metabolism+ko05200//Pathways in cancer+ko05204//Chemical carcinogenesis;K007…	GO:0004364//glutathione transferase activity	hypothetical protein B5X24_HaOG200226 [Helicoverpa armigera]	NA	Glutathione S-transferase 1 OS=Manduca sexta OX=7130 GN=GST1 PE=2 SV=1	Glutathione S-transferase, N-terminal domain	[O] KOG0867 Glutathione S-transferase	NA	NA	NA
CL1843.Contig3_All	NA	NA	NA	NA	NA	NTF2-like N-terminal transpeptidase domain	NA	NA	NA	NA
Unigene6264_All	K14677//aminoacylase [EC:3.5.1.14]+ko01230//Biosynthesis of amino acids+ko00220//Arginine biosynthesis+ko01100//Metabolic pathways+ko01210//2-Oxocarboxylic acid metabolism;K14677//aminoacylase [EC:3.5.1.14]+ko01230//Biosynthesis of amino acids+ko00220//Arginine biosynthesis+ko01100//Metabolic pathways+ko01210//2-Oxocarboxylic acid metabolism;K14677//aminoacylase [EC:3.5.1.14]+ko01230//Biosynthesi…	GO:0008237//metallopeptidase activity;GO:0006520//cellular amino acid metabolic process;GO:0004046//aminoacylase activity;GO:0005737//cytoplasm	hypothetical protein B5V51_11892 [Heliothis virescens] >PCG75340.1 hypothetical protein B5V51_11892 [Heliothis virescens]	NA	Aminoacylase-1 OS=Mus musculus OX=10090 GN=Acy1 PE=1 SV=1	Peptidase family M20/M25/M40	[E] KOG2275 Aminoacylase ACY1 and related metalloexopeptidases	NA	NA	NA
Unigene14382_All	K19970//5'-nucleotidase [EC:3.1.3.5]+ko00230//Purine metabolism+ko00240//Pyrimidine metabolism+ko00760//Nicotinate and nicotinamide metabolism+ko01100//Metabolic pathways;K19970//5'-nucleotidase [EC:3.1.3.5]+ko00230//Purine metabolism+ko00240//Pyrimidine metabolism+ko00760//Nicotinate and nicotinamide metabolism+ko01100//Metabolic pathways;K19970//5'-nucleotidase [EC:3.1.3.5]+ko00230//Purine meta…	GO:0016787//hydrolase activity;GO:0009166//nucleotide catabolic process	uncharacterized protein LOC113400519 [Vanessa tameamea]	XM_021336689.1 PREDICTED: Helicoverpa armigera uncharacterized LOC110377706 (LOC110377706), partial mRNA	5'-nucleotidase OS=Bos taurus OX=9913 GN=NT5E PE=1 SV=2	5'-nucleotidase, C-terminal domain	[F] KOG4419 5' nucleotidase	NA	NA	NA
CL1362.Contig7_All	K12886//heterogeneous nuclear ribonucleoprotein K+ko03040//Spliceosome+ko05203//Viral carcinogenesis+ko05206//MicroRNAs in cancer+ko05168//Herpes simplex infection;K12886//heterogeneous nuclear ribonucleoprotein K+ko03040//Spliceosome+ko05203//Viral carcinogenesis+ko05206//MicroRNAs in cancer+ko05168//Herpes simplex infection;K12886//heterogeneous nuclear ribonucleoprotein K+ko03040//Spliceosome+…	NA	heterogeneous nuclear ribonucleoprotein K [Pseudomyrmex gracilis]	GU208210.1 Homo sapiens androgen receptor variant 5,6,7es (AR) mRNA, complete cds, alternatively spliced	rRNA 2'-O-methyltransferase fibrillarin OS=Drosophila erecta OX=7220 GN=Fib PE=3 SV=1	KH domain	[A] KOG1596 Fibrillarin and related nucleolar RNA-binding proteins	http://bioinfo.life.hust.edu.cn/AnimalTFDB/search/ensembl/ENSFALG00000005449	NA	NA
Unigene31806_All	K02136//F-type H+-transporting ATPase subunit gamma+ko04714//Thermogenesis+ko00190//Oxidative phosphorylation+ko05010//Alzheimer disease+ko05012//Parkinson disease+ko05016//Huntington disease+ko01100//Metabolic pathways;K02136//F-type H+-transporting ATPase subunit gamma+ko04714//Thermogenesis+ko00190//Oxidative phosphorylation+ko05010//Alzheimer disease+ko05012//Parkinson disease+ko05016//Huntin…	NA	ATP synthase subunit gamma, mitochondrial-like [Trichoplusia ni]	NA	ATP synthase subunit gamma, mitochondrial OS=Drosophila melanogaster OX=7227 GN=ATPsyngamma PE=2 SV=2	NA	[C] KOG1531 F0F1-type ATP synthase, gamma subunit	NA	NA	NA
CL6640.Contig2_All	K14539//large subunit GTPase 1 [EC:3.6.1.-]+ko03008//Ribosome biogenesis in eukaryotes;K14539//large subunit GTPase 1 [EC:3.6.1.-]+ko03008//Ribosome biogenesis in eukaryotes;K14539//large subunit GTPase 1 [EC:3.6.1.-]+ko03008//Ribosome biogenesis in eukaryotes;K14539//large subunit GTPase 1 [EC:3.6.1.-]+ko03008//Ribosome biogenesis in eukaryotes;K14539//large subunit GTPase 1 [EC:3.6.1.-]+ko03008…	NA	guanine nucleotide-binding protein-like 1 [Bicyclus anynana] >XP_023938445.1 guanine nucleotide-binding protein-like 1 [Bicyclus anynana]	XM_013307854.1 PREDICTED: Papilio xuthus guanine nucleotide-binding protein-like 1 (LOC106114590), transcript variant X2, mRNA	Guanine nucleotide-binding protein-like 1 OS=Pan troglodytes OX=9598 GN=GNL1 PE=3 SV=3	50S ribosome-binding GTPase	[R] KOG1424 Predicted GTP-binding protein MMR1	NA	NA	NA
CL6385.Contig2_All	K15128//mediator of RNA polymerase II transcription subunit 6;K15128//mediator of RNA polymerase II transcription subunit 6;K15128//mediator of RNA polymerase II transcription subunit 6;K15128//mediator of RNA polymerase II transcription subunit 6;K15128//mediator of RNA polymerase II transcription subunit 6	GO:0006357//regulation of transcription by RNA polymerase II;GO:0016592//mediator complex;GO:0003712//transcription coregulator activity	mediator of RNA polymerase II transcription subunit 6 [Bombyx mori] >XP_028033935.1 mediator of RNA polymerase II transcription subunit 6 [Bombyx mandarina]	NA	Mediator of RNA polymerase II transcription subunit 6 OS=Anopheles gambiae OX=7165 GN=MED6 PE=3 SV=3	MED6 mediator sub complex component	[K] KOG3169 RNA polymerase II transcriptional regulation mediator	NA	NA	NA
CL5032.Contig2_All	K01672//carbonic anhydrase [EC:4.2.1.1]+ko00910//Nitrogen metabolism;K01672//carbonic anhydrase [EC:4.2.1.1]+ko00910//Nitrogen metabolism	NA	putative carbonic anhydrase 3 [Galleria mellonella]	XM_011563315.1 PREDICTED: Plutella xylostella putative carbonic anhydrase 3 (LOC105391769), mRNA	Carbonic anhydrase 7 OS=Mus musculus OX=10090 GN=Ca7 PE=1 SV=2	Eukaryotic-type carbonic anhydrase	[R] KOG0382 Carbonic anhydrase	NA	NA	NA
Unigene20794_All	NA	NA	NA	DQ356442.1 Pectinophora gossypiella clone PBW-1 microsatellite sequence	NA	NA	NA	NA	NA	NA
CL3984.Contig2_All	K03250//translation initiation factor 3 subunit E+ko03013//RNA transport+ko05160//Hepatitis C	GO:0043022//ribosome binding;GO:0003743//translation initiation factor activity;GO:0008237//metallopeptidase activity;GO:0004177//aminopeptidase activity;GO:0006452//translational frameshifting;GO:0003746//translation elongation factor activity;GO:0008270//zinc ion binding;GO:0016021//integral component of membrane;GO:0045905//positive regulation of translational termination;GO:0045901//positive …	hypothetical protein EAI_14909, partial [Harpegnathos saltator]	AL772133.30 Zebrafish DNA sequence from clone CH211-121J5 in linkage group 9, complete sequence	NA	NA	NA	NA	NA	NA
CL1331.Contig2_All	K00469//inositol oxygenase [EC:1.13.99.1]+ko00053//Ascorbate and aldarate metabolism+ko00562//Inositol phosphate metabolism;K00469//inositol oxygenase [EC:1.13.99.1]+ko00053//Ascorbate and aldarate metabolism+ko00562//Inositol phosphate metabolism;K00469//inositol oxygenase [EC:1.13.99.1]+ko00053//Ascorbate and aldarate metabolism+ko00562//Inositol phosphate metabolism;K00469//inositol oxygenase …	GO:0019310//inositol catabolic process;GO:0005506//iron ion binding;GO:0005737//cytoplasm;GO:0050113//inositol oxygenase activity	inositol oxygenase-like [Vanessa tameamea]	XM_011554357.1 PREDICTED: Plutella xylostella inositol oxygenase-like (LOC105384162), mRNA	Inositol oxygenase OS=Danio rerio OX=7955 GN=miox PE=2 SV=1	Myo-inositol oxygenase	[R] KOG1573 Aldehyde reductase	NA	NA	NA
Unigene11762_All	K00011//aldehyde reductase [EC:1.1.1.21]+ko00040//Pentose and glucuronate interconversions+ko00052//Galactose metabolism+ko00051//Fructose and mannose metabolism+ko00561//Glycerolipid metabolism+ko01100//Metabolic pathways+ko00790//Folate biosynthesis;K00011//aldehyde reductase [EC:1.1.1.21]+ko00040//Pentose and glucuronate interconversions+ko00052//Galactose metabolism+ko00051//Fructose and mann…	GO:0016491//oxidoreductase activity	seminal fluid protein CSSFP006 [Chilo suppressalis]	NA	Aldo-keto reductase AKR2E4 OS=Bombyx mori OX=7091 GN=akr2e PE=1 SV=1	Aldo/keto reductase family	[R] KOG1577 Aldo/keto reductase family proteins	NA	NA	NA
CL2587.Contig1_All	K15191//La-related protein 7;K15191//La-related protein 7;K15191//La-related protein 7;K15191//La-related protein 7;K15191//La-related protein 7	GO:0006396//RNA processing;GO:0003723//RNA binding;GO:0005634//nucleus;GO:1990904//ribonucleoprotein complex	la-related protein 7 [Hyposmocoma kahamanoa]	NA	NA	Hyaluronan mediated motility receptor N-terminal	NA	NA	NA	NA
CL1131.Contig1_All	K14539//large subunit GTPase 1 [EC:3.6.1.-]+ko03008//Ribosome biogenesis in eukaryotes;K10314//F-box protein 39;K23028//cytospin;K23028//cytospin;K23028//cytospin	NA	Uncharacterized protein OBRU01_24320, partial [Operophtera brumata]	XR_002429853.1 PREDICTED: Helicoverpa armigera titin (LOC110380881), transcript variant X6, misc_RNA	Adenylate cyclase, terminal-differentiation specific OS=Dictyostelium discoideum OX=44689 GN=acrA PE=1 SV=1	Mechanosensitive ion channel inner membrane domain 1	[R] KOG4678 FOG: Calponin homology domain	http://bioinfo.life.hust.edu.cn/AnimalTFDB/search/ensembl/ENSTNIG00000018605	NA	NA
CL7404.Contig1_All	K09361//BarH-like homeobox;K09361//BarH-like homeobox;K09361//BarH-like homeobox;K09361//BarH-like homeobox;K09361//BarH-like homeobox	NA	PREDICTED: brain-specific homeobox protein homolog [Papilio polytes]	XM_013287587.1 PREDICTED: Papilio polytes brain-specific homeobox protein homolog (LOC106106928), mRNA	Brain-specific homeobox protein homolog OS=Gallus gallus OX=9031 GN=BSX PE=2 SV=1	Homeobox domain	[R] KOG0491 Transcription factor BSH, contains HOX domain	http://bioinfo.life.hust.edu.cn/AnimalTFDB/search/ensembl/ENSONIG00000004758	NA	NA
CL1684.Contig2_All	K08145//MFS transporter, SP family, solute carrier family 2 (facilitated glucose transporter), member 8;K08145//MFS transporter, SP family, solute carrier family 2 (facilitated glucose transporter), member 8;K08145//MFS transporter, SP family, solute carrier family 2 (facilitated glucose transporter), member 8;K08145//MFS transporter, SP family, solute carrier family 2 (facilitated glucose transp…	GO:0016021//integral component of membrane;GO:0022857//transmembrane transporter activity	Facilitated trehalose transporter Tret1 [Papilio machaon]	NA	Facilitated trehalose transporter Tret1 OS=Polypedilum vanderplanki OX=319348 GN=Tret1 PE=1 SV=1	Sugar (and other) transporter	[R] KOG0254 Predicted transporter (major facilitator superfamily)	NA	NA	NA
Unigene2492_All	NA	NA	NA	EU276427.1 Chilo suppressalis microsatellite Cs451 sequence	NA	NA	NA	NA	NA	NA
CL176.Contig8_All	K18420//RISC-loading complex subunit TARBP2;K18420//RISC-loading complex subunit TARBP2;K18420//RISC-loading complex subunit TARBP2;K18420//RISC-loading complex subunit TARBP2;K18420//RISC-loading complex subunit TARBP2	GO:0016301//kinase activity;GO:0008047//enzyme activator activity;GO:0003725//double-stranded RNA binding;GO:0030422//production of siRNA involved in RNA interference	uncharacterized protein LOC111358588 [Spodoptera litura] >AHC98011.1 R2D2 [Spodoptera litura]	NA	RISC-loading complex subunit TARBP2 OS=Rattus norvegicus OX=10116 GN=Tarbp2 PE=2 SV=1	Double-stranded RNA binding motif	[UK] KOG3732 Staufen and related double-stranded-RNA-binding proteins	NA	NA	NA
Unigene23257_All	NA	GO:0007015//actin filament organization	uncharacterized protein LOC113515622 [Galleria mellonella]	NA	NA	NA	NA	NA	NA	NA
CL4774.Contig1_All	K08825//dual specificity tyrosine-phosphorylation-regulated kinase 1 [EC:2.7.12.1];K08825//dual specificity tyrosine-phosphorylation-regulated kinase 1 [EC:2.7.12.1];K08825//dual specificity tyrosine-phosphorylation-regulated kinase 1 [EC:2.7.12.1];K08825//dual specificity tyrosine-phosphorylation-regulated kinase 1 [EC:2.7.12.1]	NA	serine/threonine-protein kinase minibrain isoform X4 [Trichoplusia ni]	XM_021334964.1 PREDICTED: Helicoverpa armigera serine/threonine-protein kinase minibrain (LOC110376472), transcript variant X4, mRNA	Serine/threonine-protein kinase minibrain OS=Drosophila melanogaster OX=7227 GN=mnb PE=1 SV=2	Protein kinase domain	[R] KOG0667 Dual-specificity tyrosine-phosphorylation regulated kinase	NA	NA	NA
Unigene778_All	NA	NA	hypothetical protein B5V51_3463 [Heliothis virescens]	NA	NA	NA	NA	NA	NA	NA
CL1320.Contig3_All	NA	NA	NA	NA	NA	Uncharacterized protein conserved in bacteria (DUF2187)	NA	NA	NA	NA
Unigene11841_All	K05706//snail 2+ko04390//Hippo signaling pathway+ko04520//Adherens junction;K05706//snail 2+ko04390//Hippo signaling pathway+ko04520//Adherens junction;K05706//snail 2+ko04390//Hippo signaling pathway+ko04520//Adherens junction;K05706//snail 2+ko04390//Hippo signaling pathway+ko04520//Adherens junction;K05706//snail 2+ko04390//Hippo signaling pathway+ko04520//Adherens junction	GO:0003676//nucleic acid binding	zinc finger protein SNAI2-like [Galleria mellonella]	XM_021333624.1 PREDICTED: Helicoverpa armigera zinc finger protein SNAI2-like (LOC110375494), mRNA	Protein escargot OS=Drosophila melanogaster OX=7227 GN=esg PE=1 SV=2	Zinc finger, C2H2 type	[K] KOG2462 C2H2-type Zn-finger protein	http://bioinfo.life.hust.edu.cn/AnimalTFDB/search/ensembl/ENSSTOG00000023536	NA	NA
Unigene17859_All	K11417//NAD-dependent deacetylase sirtuin 7 [EC:3.5.1.-];K11417//NAD-dependent deacetylase sirtuin 7 [EC:3.5.1.-];K11417//NAD-dependent deacetylase sirtuin 7 [EC:3.5.1.-];K11417//NAD-dependent deacetylase sirtuin 7 [EC:3.5.1.-]	GO:0070403//NAD+ binding	PREDICTED: NAD-dependent protein deacetylase sirtuin-7, partial [Amyelois transitella]	XM_013332761.1 PREDICTED: Amyelois transitella NAD-dependent protein deacetylase sirtuin-7 (LOC106133136), partial mRNA	NAD-dependent protein deacetylase Sirt7 OS=Drosophila melanogaster OX=7227 GN=Sirt7 PE=1 SV=2	NA	[BK] KOG1905 Class IV sirtuins (SIR2 family)	NA	NA	NA
CL5365.Contig4_All	K16465//centrin-1;K16465//centrin-1;K16465//centrin-1;K16465//centrin-1;K16465//centrin-1	GO:0005509//calcium ion binding	PREDICTED: caltractin-like [Amyelois transitella]	XM_005726553.2 PREDICTED: Pundamilia nyererei caltractin (LOC102213342), mRNA	Centrin-2 OS=Mus musculus OX=10090 GN=Cetn2 PE=1 SV=1	EF hand	[ZD] KOG0028 Ca2+-binding protein (centrin/caltractin), EF-Hand superfamily protein	NA	NA	NA
CL512.Contig2_All	K09228//KRAB domain-containing zinc finger protein;K09228//KRAB domain-containing zinc finger protein;K09228//KRAB domain-containing zinc finger protein;K09228//KRAB domain-containing zinc finger protein;K09228//KRAB domain-containing zinc finger protein	NA	PREDICTED: zinc finger protein 665-like [Capra hircus] >XP_017918459.1 PREDICTED: zinc finger protein 665-like [Capra hircus] >XP_017918460.1 PREDICTED: zinc finger protein 665-like [Capra hircus] >XP_017918461.1 PREDICTED: zinc finger protein 665-like [Capra hircus]	NA	Zinc finger protein 43 OS=Homo sapiens OX=9606 GN=ZNF43 PE=2 SV=4	Zinc finger, C2H2 type	[R] KOG1721 FOG: Zn-finger	http://bioinfo.life.hust.edu.cn/AnimalTFDB/search/ensembl/ENSDNOG00000001908	NA	NA
Unigene22729_All	K04911//potassium voltage-gated channel Eag-related subfamily H member 8;K04911//potassium voltage-gated channel Eag-related subfamily H member 8;K04911//potassium voltage-gated channel Eag-related subfamily H member 8;K04911//potassium voltage-gated channel Eag-related subfamily H member 8	NA	potassium voltage-gated channel subfamily H member 8-like isoform X2 [Bicyclus anynana]	NA	Potassium voltage-gated channel subfamily H member 4 OS=Homo sapiens OX=9606 GN=KCNH4 PE=2 SV=1	NA	[PT] KOG0498 K+-channel ERG and related proteins, contain PAS/PAC sensor domain	NA	NA	NA
CL157.Contig5_All	K11644//paired amphipathic helix protein Sin3a+ko04919//Thyroid hormone signaling pathway+ko05202//Transcriptional misregulation in cancer+ko05016//Huntington disease+ko05169//Epstein-Barr virus infection;K11644//paired amphipathic helix protein Sin3a+ko04919//Thyroid hormone signaling pathway+ko05202//Transcriptional misregulation in cancer+ko05016//Huntington disease+ko05169//Epstein-Barr virus…	NA	paired amphipathic helix protein Sin3b isoform X5 [Helicoverpa armigera]	XM_013320187.1 PREDICTED: Papilio xuthus paired amphipathic helix protein Sin3a-like (LOC106123782), partial mRNA	Paired amphipathic helix protein Sin3a OS=Homo sapiens OX=9606 GN=SIN3A PE=1 SV=2	Paired amphipathic helix repeat	[B] KOG4204 Histone deacetylase complex, SIN3 component	NA	NA	NA
CL2783.Contig2_All	NA	NA	proline-rich protein 36-like [Helicoverpa armigera] >PZC74163.1 hypothetical protein B5X24_HaOG208235 [Helicoverpa armigera]	NA	NA	NA	NA	NA	NA	NA
Unigene10662_All	K09311//Antp family, other;K09311//Antp family, other;K09311//Antp family, other;K09311//Antp family, other;K09311//Antp family, other	GO:0005634//nucleus;GO:0007275//multicellular organism development;GO:0043565//sequence-specific DNA binding;GO:0003700//DNA-binding transcription factor activity	homeotic protein antennapedia [Trichoplusia ni] >XP_026732053.1 homeotic protein antennapedia [Trichoplusia ni] >XP_026732054.1 homeotic protein antennapedia [Trichoplusia ni] >XP_026732055.1 homeotic protein antennapedia [Trichoplusia ni] >XP_026732056.1 homeotic protein antennapedia [Trichoplusia ni]	XM_021339589.1 PREDICTED: Helicoverpa armigera homeotic protein antennapedia (LOC110379760), transcript variant X5, mRNA	Homeotic protein antennapedia OS=Drosophila subobscura OX=7241 GN=Antp PE=3 SV=1	Homeobox domain	[R] KOG0489 Transcription factor zerknullt and related HOX domain proteins	http://bioinfo.life.hust.edu.cn/AnimalTFDB/search/ensembl/FBgn0260642	NA	NA
Unigene180_All	K12737//peptidyl-prolyl cis-trans isomerase SDCCAG10 [EC:5.2.1.8];K12737//peptidyl-prolyl cis-trans isomerase SDCCAG10 [EC:5.2.1.8];K12737//peptidyl-prolyl cis-trans isomerase SDCCAG10 [EC:5.2.1.8];K12737//peptidyl-prolyl cis-trans isomerase SDCCAG10 [EC:5.2.1.8];K12737//peptidyl-prolyl cis-trans isomerase SDCCAG10 [EC:5.2.1.8]	NA	PREDICTED: uncharacterized protein LOC106136019 [Amyelois transitella] >XP_013191903.1 PREDICTED: uncharacterized protein LOC106136019 [Amyelois transitella] >XP_013191904.1 PREDICTED: uncharacterized protein LOC106136019 [Amyelois transitella] >XP_013191905.1 PREDICTED: uncharacterized protein LOC106136019 [Amyelois transitella]	NA	STE20-like serine/threonine-protein kinase OS=Homo sapiens OX=9606 GN=SLK PE=1 SV=1	Domain of unknown function (DUF4792)	[T] KOG0579 Ste20-like serine/threonine protein kinase	NA	NA	NA
CL488.Contig3_All	K10955//mucin-2+ko05226//Gastric cancer+ko05146//Amoebiasis;K10955//mucin-2+ko05226//Gastric cancer+ko05146//Amoebiasis;K10955//mucin-2+ko05226//Gastric cancer+ko05146//Amoebiasis;K10955//mucin-2+ko05226//Gastric cancer+ko05146//Amoebiasis;K10955//mucin-2+ko05226//Gastric cancer+ko05146//Amoebiasis	NA	protein vestigial [Bombyx mori] >XP_021203500.1 protein vestigial [Bombyx mori] >XP_028035740.1 protein vestigial isoform X1 [Bombyx mandarina] >XP_028035741.1 protein vestigial isoform X1 [Bombyx mandarina]	XM_021336560.1 PREDICTED: Helicoverpa armigera protein vestigial (LOC110377617), transcript variant X3, mRNA	Protein vestigial OS=Drosophila melanogaster OX=7227 GN=vg PE=1 SV=1	Vestigial/Tondu family	[WV] KOG1216 von Willebrand factor and related coagulation proteins	NA	NA	NA
CL4204.Contig1_All	K08790//serine/threonine kinase 38 [EC:2.7.11.1];K08790//serine/threonine kinase 38 [EC:2.7.11.1];K08790//serine/threonine kinase 38 [EC:2.7.11.1];K08790//serine/threonine kinase 38 [EC:2.7.11.1];K08790//serine/threonine kinase 38 [EC:2.7.11.1]	GO:0004674//protein serine/threonine kinase activity;GO:0005524//ATP binding	serine/threonine-protein kinase tricorner isoform X1 [Vanessa tameamea] >XP_026497390.1 serine/threonine-protein kinase tricorner isoform X1 [Vanessa tameamea]	XM_013329480.1 PREDICTED: Amyelois transitella serine/threonine-protein kinase tricorner (LOC106130592), transcript variant X1, mRNA	Serine/threonine-protein kinase tricorner OS=Drosophila pseudoobscura pseudoobscura OX=46245 GN=trc PE=3 SV=1	Protein kinase domain	[R] KOG0605 NDR and related serine/threonine kinases	NA	NA	NA
Unigene14597_All	K12834//PHD finger-like domain-containing protein 5A+ko03040//Spliceosome;K12834//PHD finger-like domain-containing protein 5A+ko03040//Spliceosome;K12834//PHD finger-like domain-containing protein 5A+ko03040//Spliceosome;K12834//PHD finger-like domain-containing protein 5A+ko03040//Spliceosome;K12834//PHD finger-like domain-containing protein 5A+ko03040//Spliceosome	NA	Uncharacterized protein OBRU01_02600 [Operophtera brumata]	XM_014629080.1 PREDICTED: Dinoponera quadriceps PHD finger-like domain-containing protein 5A (LOC106749531), mRNA	PHD finger-like domain-containing protein 5A OS=Homo sapiens OX=9606 GN=PHF5A PE=1 SV=1	PHF5-like protein	[S] KOG1705 Uncharacterized conserved protein, contains CXXC motifs	NA	NA	NA
Unigene1876_All	K10443//kelch-like protein 2/3	GO:0004523//RNA-DNA hybrid ribonuclease activity;GO:0003676//nucleic acid binding	PREDICTED: uncharacterized protein LOC105387281 [Plutella xylostella]	NA	NA	RNase H	[L] KOG3752 Ribonuclease H	NA	NA	NA
CL4292.Contig1_All	K12505//decaprenyl-diphosphate synthase subunit 2 [EC:2.5.1.91]+ko00900//Terpenoid backbone biosynthesis;K12505//decaprenyl-diphosphate synthase subunit 2 [EC:2.5.1.91]+ko00900//Terpenoid backbone biosynthesis;K12505//decaprenyl-diphosphate synthase subunit 2 [EC:2.5.1.91]+ko00900//Terpenoid backbone biosynthesis;K12505//decaprenyl-diphosphate synthase subunit 2 [EC:2.5.1.91]+ko00900//Terpenoid b…	GO:0008299//isoprenoid biosynthetic process;GO:0016740//transferase activity	decaprenyl-diphosphate synthase subunit 2 [Helicoverpa armigera] >PZC79709.1 hypothetical protein B5X24_HaOG216017 [Helicoverpa armigera]	XM_018007468.1 PREDICTED: Drosophila arizonae decaprenyl-diphosphate synthase subunit 2 (LOC108613763), mRNA	Decaprenyl-diphosphate synthase OS=Dictyostelium discoideum OX=44689 GN=coq1 PE=3 SV=1	Polyprenyl synthetase	[H] KOG0776 Geranylgeranyl pyrophosphate synthase/Polyprenyl synthetase	NA	NA	NA
CL2972.Contig1_All	K04352//Ras GTPase-activating protein 1+ko04360//Axon guidance+ko04013//MAPK signaling pathway - fly+ko04010//MAPK signaling pathway+ko04014//Ras signaling pathway;K14832//ribosome biogenesis protein MAK21;K14463//microsomal triglyceride transfer protein large subunit+ko04975//Fat digestion and absorption	NA	hypothetical protein B7P43_G15444 [Cryptotermes secundus] >PNF37583.1 hypothetical protein B7P43_G11952 [Cryptotermes secundus]	NA	Probable RNA-directed DNA polymerase from transposon BS OS=Drosophila melanogaster OX=7227 GN=RTase PE=2 SV=1	NA	NA	NA	NA	NA
CL2421.Contig4_All	K03593//ATP-binding protein involved in chromosome partitioning;K03593//ATP-binding protein involved in chromosome partitioning;K03593//ATP-binding protein involved in chromosome partitioning;K03593//ATP-binding protein involved in chromosome partitioning	GO:0016226//iron-sulfur cluster assembly;GO:0046872//metal ion binding;GO:0005524//ATP binding;GO:0051539//4 iron, 4 sulfur cluster binding;GO:0005737//cytoplasm	cytosolic Fe-S cluster assembly factor NUBP1 homolog [Spodoptera litura]	NA	Cytosolic Fe-S cluster assembly factor NUBP1 homolog OS=Aedes aegypti OX=7159 GN=AAEL010360 PE=3 SV=2	NUBPL iron-transfer P-loop NTPase	[D] KOG3022 Predicted ATPase, nucleotide-binding	NA	NA	NA
Unigene14293_All	NA	GO:0016021//integral component of membrane	uncharacterized protein LOC113522118 [Galleria mellonella]	NA	NA	PMP-22/EMP/MP20/Claudin tight junction	NA	NA	NA	NA
Unigene3449_All	K08202//MFS transporter, OCT family, solute carrier family 22 (organic cation transporter), member 4/5+ko05231//Choline metabolism in cancer;K08202//MFS transporter, OCT family, solute carrier family 22 (organic cation transporter), member 4/5+ko05231//Choline metabolism in cancer;K08202//MFS transporter, OCT family, solute carrier family 22 (organic cation transporter), member 4/5+ko05231//Choli…	GO:0055085//transmembrane transport;GO:0016021//integral component of membrane;GO:0005215//transporter activity	hypothetical protein B5V51_15046 [Heliothis virescens]	XM_013338283.1 PREDICTED: Amyelois transitella organic cation transporter protein-like (LOC106137453), mRNA	Solute carrier family 22 member 5 OS=Rattus norvegicus OX=10116 GN=Slc22a5 PE=1 SV=1	Major Facilitator Superfamily	[R] KOG0255 Synaptic vesicle transporter SVOP and related transporters (major facilitator superfamily)	http://bioinfo.life.hust.edu.cn/AnimalTFDB/search/ensembl/ENSFALG00000006492	NA	NA
Unigene2856_All	K01362//ovochymase [EC:3.4.21.-];K01362//ovochymase [EC:3.4.21.-];K09640//transmembrane protease serine 9 [EC:3.4.21.-];K13335//peroxin-16+ko04146//Peroxisome;K12311//lysosomal alpha-mannosidase [EC:3.2.1.24]+ko04142//Lysosome+ko00511//Other glycan degradation	GO:0004252//serine-type endopeptidase activity	tryptase [Helicoverpa armigera] >PZC71430.1 hypothetical protein B5X24_HaOG213474 [Helicoverpa armigera]	GQ222378.1 Manduca sexta serine proteinase-like protein 1b mRNA, complete cds	Phenoloxidase-activating factor 2 OS=Holotrichia diomphalia OX=33394 GN=PPAF2 PE=1 SV=1	Trypsin	[E] KOG3627 Trypsin	NA	NA	NA
CL5051.Contig1_All	NA	NA	NA	XM_013341820.1 PREDICTED: Amyelois transitella neuromedin-U receptor 2-like (LOC106140250), mRNA	NA	NA	NA	NA	NA	NA
Unigene18135_All	NA	NA	hypothetical protein B5V51_13919 [Heliothis virescens]	NA	NA	NA	NA	NA	NA	NA
CL1386.Contig1_All	NA	NA	PREDICTED: actin cytoskeleton-regulatory complex protein SLA1-like [Papilio polytes]	NA	NA	Multi-glycosylated core protein 24 (MGC-24), sialomucin	NA	NA	NA	NA
Unigene30086_All	K20294//conserved oligomeric Golgi complex subunit 7;K20294//conserved oligomeric Golgi complex subunit 7;K20294//conserved oligomeric Golgi complex subunit 7;K20294//conserved oligomeric Golgi complex subunit 7;K20294//conserved oligomeric Golgi complex subunit 7	GO:0006886//intracellular protein transport;GO:0017119//Golgi transport complex	conserved oligomeric Golgi complex subunit 7 isoform X3 [Helicoverpa armigera]	NA	Conserved oligomeric Golgi complex subunit 7 OS=Drosophila melanogaster OX=7227 GN=Cog7 PE=2 SV=2	Golgi complex component 7 (COG7)	[S] KOG4182 Uncharacterized conserved protein	NA	NA	NA
Unigene9420_All	K04550//low-density lipoprotein receptor-related protein 1 (alpha-2-macroglobulin receptor)+ko05144//Malaria+ko04979//Cholesterol metabolism+ko05010//Alzheimer disease;K04550//low-density lipoprotein receptor-related protein 1 (alpha-2-macroglobulin receptor)+ko05144//Malaria+ko04979//Cholesterol metabolism+ko05010//Alzheimer disease;K04550//low-density lipoprotein receptor-related protein 1 (alp…	NA	low-density lipoprotein receptor-related protein 1 [Trichoplusia ni]	XM_013309864.1 PREDICTED: Papilio xuthus prolow-density lipoprotein receptor-related protein 1-like (LOC106116124), mRNA	Low-density lipoprotein receptor-related protein 1 OS=Gallus gallus OX=9031 GN=LRP1 PE=2 SV=1	Calcium-binding EGF domain	[T] KOG1215 Low-density lipoprotein receptors containing Ca2+-binding EGF-like domains	NA	NA	NA
Unigene12079_All	K05679//ATP-binding cassette, subfamily G (WHITE), member 1+ko02010//ABC transporters;K05679//ATP-binding cassette, subfamily G (WHITE), member 1+ko02010//ABC transporters;K05679//ATP-binding cassette, subfamily G (WHITE), member 1+ko02010//ABC transporters;K14861//nucleolar pre-ribosomal-associated protein 1;K05680//ATP-binding cassette, subfamily G (WHITE), member 4+ko02010//ABC transporters	NA	PREDICTED: ATP-binding cassette sub-family G member 4-like [Amyelois transitella]	NA	ATP-binding cassette sub-family G member 1 OS=Mus musculus OX=10090 GN=Abcg1 PE=1 SV=1	ABC transporter	[Q] KOG0061 Transporter, ABC superfamily (Breast cancer resistance protein)	NA	NA	NA
Unigene2304_All	K04669//TGF-beta receptor, other;K04669//TGF-beta receptor, other;K04669//TGF-beta receptor, other;K04669//TGF-beta receptor, other;K04669//TGF-beta receptor, other	GO:0008083//growth factor activity;GO:0005576//extracellular region	inhibin beta B chain-like [Galleria mellonella]	NA	Inhibin beta B chain OS=Gallus gallus OX=9031 GN=INHBB PE=2 SV=2	Transforming growth factor beta like domain	[T] KOG3900 Transforming growth factor beta, bone morphogenetic protein and related proteins	NA	NA	NA
Unigene3304_All	K11968//ariadne-1 [EC:2.3.2.31];K11968//ariadne-1 [EC:2.3.2.31];K11968//ariadne-1 [EC:2.3.2.31];K11968//ariadne-1 [EC:2.3.2.31];K11968//ariadne-1 [EC:2.3.2.31]	NA	potential E3 ubiquitin-protein ligase ariadne-1 isoform X1 [Trichoplusia ni]	XM_021345442.1 PREDICTED: Helicoverpa armigera potential E3 ubiquitin-protein ligase ariadne-1 (LOC110384244), mRNA	E3 ubiquitin-protein ligase ARIH1 OS=Bos taurus OX=9913 GN=ARIH1 PE=2 SV=1	IBR domain, a half RING-finger domain	[O] KOG1815 Predicted E3 ubiquitin ligase	NA	NA	NA
Unigene15748_All	K19933//calcium-dependent secretion activator	GO:0003677//DNA binding;GO:0046983//protein dimerization activity	PREDICTED: uncharacterized protein LOC108975075 [Bactrocera latifrons]	NA	NA	Domain of unknown function (DUF4371)	NA	NA	NA	NA
CL1147.Contig2_All	K19404//phosphatidic acid-selective phospholipase A1 [EC:3.1.1.-];K19404//phosphatidic acid-selective phospholipase A1 [EC:3.1.1.-]	GO:0016021//integral component of membrane	uncharacterized protein LOC113508495 [Trichoplusia ni]	NA	Transmembrane protein 41B OS=Danio rerio OX=7955 GN=tmem41b PE=2 SV=1	SNARE associated Golgi protein	[S] KOG3140 Predicted membrane protein	NA	NA	NA
CL1199.Contig3_All	K18188//protein PET117	NA	PREDICTED: cysteine-rich protein 2-binding protein isoform X1 [Papilio xuthus]	XM_013321725.1 PREDICTED: Papilio xuthus cysteine-rich protein 2-binding protein (LOC106124766), transcript variant X2, mRNA	Cysteine-rich protein 2-binding protein OS=Mus musculus OX=10090 GN=Kat14 PE=1 SV=2	NA	[R] KOG3138 Predicted N-acetyltransferase	NA	NA	NA
Unigene6585_All	K16462//centrosomal protein CEP164;K16462//centrosomal protein CEP164;K16462//centrosomal protein CEP164;K16462//centrosomal protein CEP164	NA	centrosomal protein of 164 kDa [Vanessa tameamea]	NA	NA	Domain of unknown function (DUF4654)	NA	NA	NA	NA
Unigene127_All	K11433//histone-lysine N-methyltransferase SETMAR [EC:2.1.1.43]+ko00310//Lysine degradation;K11433//histone-lysine N-methyltransferase SETMAR [EC:2.1.1.43]+ko00310//Lysine degradation;K11433//histone-lysine N-methyltransferase SETMAR [EC:2.1.1.43]+ko00310//Lysine degradation;K11433//histone-lysine N-methyltransferase SETMAR [EC:2.1.1.43]+ko00310//Lysine degradation;K11433//histone-lysine N-methyl…	NA	histone-lysine N-methyltransferase SETMAR-like [Bombyx mori]	AB247378.1 Antheraea yamamai vg gene for vitellogenin, complete cds	Histone-lysine N-methyltransferase SETMAR OS=Homo sapiens OX=9606 GN=SETMAR PE=1 SV=2	NA	[L] TWOG0199 Predicted transposase	NA	NA	NA
CL2929.Contig7_All	K09228//KRAB domain-containing zinc finger protein;K09228//KRAB domain-containing zinc finger protein;K09228//KRAB domain-containing zinc finger protein;K09228//KRAB domain-containing zinc finger protein;K09228//KRAB domain-containing zinc finger protein	NA	zinc finger protein 883-like isoform X14 [Vanessa tameamea]	XM_021344158.1 PREDICTED: Helicoverpa armigera zinc finger protein 2 homolog (LOC110383365), transcript variant X15, mRNA	Zinc finger protein 782 OS=Homo sapiens OX=9606 GN=ZNF782 PE=2 SV=1	Zinc-finger double domain	[R] KOG1721 FOG: Zn-finger	http://bioinfo.life.hust.edu.cn/AnimalTFDB/search/ensembl/ENSAMEG00000014454	NA	NA
Unigene29678_All	NA	NA	inosine-uridine preferring nucleoside hydrolase-like, partial [Galleria mellonella]	NA	NA	Inosine-uridine preferring nucleoside hydrolase	NA	NA	NA	NA
CL776.Contig1_All	K14686//solute carrier family 31 (copper transporter), member 1+ko01524//Platinum drug resistance+ko04978//Mineral absorption;K14686//solute carrier family 31 (copper transporter), member 1+ko01524//Platinum drug resistance+ko04978//Mineral absorption;K14686//solute carrier family 31 (copper transporter), member 1+ko01524//Platinum drug resistance+ko04978//Mineral absorption;K14686//solute carrie…	GO:0016021//integral component of membrane;GO:0005375//copper ion transmembrane transporter activity	uncharacterized protein LOC113494625 isoform X2 [Trichoplusia ni]	XM_013311414.1 PREDICTED: Papilio xuthus uncharacterized LOC106117228 (LOC106117228), transcript variant X2, mRNA	Probable low affinity copper uptake protein 2 OS=Mus musculus OX=10090 GN=Slc31a2 PE=1 SV=1	Ctr copper transporter family	[P] KOG3386 Copper transporter	NA	NA	NA
Unigene6806_All	NA	NA	uncharacterized protein LOC113514938 [Galleria mellonella]	NA	NA	Domain of unknown function (DUF4774)	NA	NA	NA	NA
CL1477.Contig3_All	K15410//elongation factor 1-delta+ko05168//Herpes simplex infection;K15410//elongation factor 1-delta+ko05168//Herpes simplex infection;K15410//elongation factor 1-delta+ko05168//Herpes simplex infection;K15410//elongation factor 1-delta+ko05168//Herpes simplex infection;K15410//elongation factor 1-delta+ko05168//Herpes simplex infection	GO:0003746//translation elongation factor activity;GO:0005853//eukaryotic translation elongation factor 1 complex	probable elongation factor 1-delta isoform X1 [Galleria mellonella]	XM_021333158.1 PREDICTED: Helicoverpa armigera probable elongation factor 1-delta (LOC110375153), transcript variant X1, mRNA	Probable elongation factor 1-delta OS=Drosophila melanogaster OX=7227 GN=eEF1delta PE=1 SV=1	EF-1 guanine nucleotide exchange domain	[K] KOG1668 Elongation factor 1 beta/delta chain	NA	NA	NA
Unigene20064_All	K12319//guanylate cyclase soluble subunit beta [EC:4.6.1.2]+ko04022//cGMP-PKG signaling pathway+ko04730//Long-term depression+ko00230//Purine metabolism+ko04611//Platelet activation+ko04713//Circadian entrainment+ko04540//Gap junction+ko04970//Salivary secretion+ko04270//Vascular smooth muscle contraction+ko04921//Oxytocin signaling pathway+ko04924//Renin secretion;K12319//guanylate cyclase solub…	GO:0020037//heme binding;GO:0000166//nucleotide binding;GO:0035556//intracellular signal transduction;GO:0004383//guanylate cyclase activity	soluble guanylyl cyclase beta-1 subunit [Manduca sexta]	NA	Guanylate cyclase soluble subunit beta-1 OS=Canis lupus familiaris OX=9615 GN=GUCY1B1 PE=2 SV=1	NA	[F] KOG4171 Adenylate/guanylate kinase	NA	NA	NA
CL5580.Contig2_All	K01044//carboxylesterase 1 [EC:3.1.1.1]+ko00983//Drug metabolism - other enzymes+ko01100//Metabolic pathways;K01044//carboxylesterase 1 [EC:3.1.1.1]+ko00983//Drug metabolism - other enzymes+ko01100//Metabolic pathways;K01044//carboxylesterase 1 [EC:3.1.1.1]+ko00983//Drug metabolism - other enzymes+ko01100//Metabolic pathways;K03927//carboxylesterase 2 [EC:3.1.1.1 3.1.1.84 3.1.1.56]+ko00983//Drug …	GO:0016787//hydrolase activity	carboxyl/choline esterase [Chilo suppressalis] >AKS40358.1 antennal carboxylesterase 6, partial [Chilo suppressalis] >RVE46266.1 hypothetical protein evm_009090 [Chilo suppressalis]	KJ023209.1 Chilo suppressalis isolate CsuEst11 carboxyl/choline esterase mRNA, complete cds	Juvenile hormone esterase OS=Heliothis virescens OX=7102 PE=1 SV=2	Carboxylesterase family	[R] KOG1516 Carboxylesterase and related proteins	NA	NA	NA
CL7094.Contig2_All	NA	NA	NA	XM_021341900.1 PREDICTED: Helicoverpa armigera homeotic protein empty spiracles-like (LOC110381562), mRNA	NA	Angiotensin II, type I receptor-associated protein (AGTRAP)	NA	NA	NA	NA
Unigene16183_All	K11433//histone-lysine N-methyltransferase SETMAR [EC:2.1.1.43]+ko00310//Lysine degradation;K11433//histone-lysine N-methyltransferase SETMAR [EC:2.1.1.43]+ko00310//Lysine degradation;K11433//histone-lysine N-methyltransferase SETMAR [EC:2.1.1.43]+ko00310//Lysine degradation;K11433//histone-lysine N-methyltransferase SETMAR [EC:2.1.1.43]+ko00310//Lysine degradation;K11433//histone-lysine N-methyl…	NA	hypothetical protein B7P43_G09067 [Cryptotermes secundus]	NA	Histone-lysine N-methyltransferase SETMAR OS=Homo sapiens OX=9606 GN=SETMAR PE=1 SV=2	NA	[L] TWOG0199 Predicted transposase	NA	NA	NA
CL1818.Contig1_All	K22415//zinc finger CCCH domain-containing protein 11;K22415//zinc finger CCCH domain-containing protein 11;K22415//zinc finger CCCH domain-containing protein 11;K22415//zinc finger CCCH domain-containing protein 11	GO:0046872//metal ion binding	putative transcription factor SOX-14 isoform X1 [Galleria mellonella]	AK381133.1 Bombyx mori mRNA, clone: fufe32G17	Zinc finger CCCH domain-containing protein 11A OS=Gallus gallus OX=9031 GN=ZC3H11A PE=2 SV=1	Zinc-finger containing family	[S] KOG4791 Uncharacterized conserved protein	NA	NA	NA
CL5452.Contig1_All	NA	GO:0005758//mitochondrial intermembrane space	slowmo protein variant 2 [Ostrinia nubilalis]	AK378500.1 Bombyx mori mRNA, clone: fmgV49F07_K03287	Protein slowmo OS=Drosophila melanogaster OX=7227 GN=slmo PE=2 SV=1	PRELI-like family	[U] KOG3336 Predicted member of the intramitochondrial sorting protein family	NA	NA	NA
CL2150.Contig2_All	NA	GO:0046872//metal ion binding;GO:0008270//zinc ion binding;GO:0003676//nucleic acid binding	Uncharacterized protein OBRU01_24846, partial [Operophtera brumata]	NA	NA	NA	NA	NA	NA	NA
CL4582.Contig3_All	K04978//transient receptor potential cation channel subfamily M member 3;K04978//transient receptor potential cation channel subfamily M member 3;K04978//transient receptor potential cation channel subfamily M member 3;K04978//transient receptor potential cation channel subfamily M member 3;K04978//transient receptor potential cation channel subfamily M member 3	NA	PREDICTED: transient receptor potential cation channel trpm isoform X7 [Amyelois transitella]	NA	NA	NA	NA	NA	NA	NA
Unigene1606_All	NA	GO:0003964//RNA-directed DNA polymerase activity;GO:0004519//endonuclease activity	endonuclease-reverse transcriptase [Bombyx mori]	NA	NA	NA	NA	NA	NA	NA
CL1108.Contig2_All	K19179//glycerophosphoinositol glycerophosphodiesterase [EC:3.1.4.44];K19179//glycerophosphoinositol glycerophosphodiesterase [EC:3.1.4.44];K19179//glycerophosphoinositol glycerophosphodiesterase [EC:3.1.4.44];K19179//glycerophosphoinositol glycerophosphodiesterase [EC:3.1.4.44];K19179//glycerophosphoinositol glycerophosphodiesterase [EC:3.1.4.44]	GO:0016021//integral component of membrane;GO:0008889//glycerophosphodiester phosphodiesterase activity;GO:0006629//lipid metabolic process	glycerophosphodiester phosphodiesterase 1 isoform X1 [Galleria mellonella]	NA	Glycerophosphodiester phosphodiesterase 1 OS=Bos taurus OX=9913 GN=GDE1 PE=2 SV=1	Glycerophosphoryl diester phosphodiesterase family	[C] KOG2258 Glycerophosphoryl diester phosphodiesterase	NA	NA	NA
Unigene17477_All	NA	NA	NA	XM_021327560.1 PREDICTED: Helicoverpa armigera fibroblast growth factor 22 (LOC110371358), transcript variant X3, mRNA	NA	NA	NA	NA	NA	NA
CL3413.Contig3_All	K11093//U1 small nuclear ribonucleoprotein 70kDa+ko03040//Spliceosome;K11093//U1 small nuclear ribonucleoprotein 70kDa+ko03040//Spliceosome;K11093//U1 small nuclear ribonucleoprotein 70kDa+ko03040//Spliceosome;K11093//U1 small nuclear ribonucleoprotein 70kDa+ko03040//Spliceosome;K11093//U1 small nuclear ribonucleoprotein 70kDa+ko03040//Spliceosome	GO:0005685//U1 snRNP;GO:0000398//mRNA splicing, via spliceosome;GO:0030619//U1 snRNA binding;GO:0019013//viral nucleocapsid	PREDICTED: U1 small nuclear ribonucleoprotein 70 kDa [Amyelois transitella]	XM_013340808.1 PREDICTED: Amyelois transitella U1 small nuclear ribonucleoprotein 70 kDa (LOC106139372), mRNA	U1 small nuclear ribonucleoprotein 70 kDa OS=Drosophila melanogaster OX=7227 GN=snRNP-U1-70K PE=1 SV=2	U1 small nuclear ribonucleoprotein of 70kDa MW N terminal	[A] KOG0113 U1 small nuclear ribonucleoprotein (RRM superfamily)	http://bioinfo.life.hust.edu.cn/AnimalTFDB/search/ensembl/FBgn0001978	NA	NA
Unigene2421_All	NA	NA	NA	KX778610.1 Bicyclus anynana clone scaffold223+ genomic sequence	NA	NA	NA	NA	NA	NA
CL1876.Contig7_All	K20674//modular serine protease [EC:3.4.21.-]+ko04624//Toll and Imd signaling pathway;K20674//modular serine protease [EC:3.4.21.-]+ko04624//Toll and Imd signaling pathway;K20674//modular serine protease [EC:3.4.21.-]+ko04624//Toll and Imd signaling pathway;K20674//modular serine protease [EC:3.4.21.-]+ko04624//Toll and Imd signaling pathway;K20674//modular serine protease [EC:3.4.21.-]+ko04624//…	NA	modular serine protease-like [Spodoptera litura]	NA	Serine protease hepsin OS=Mus musculus OX=10090 GN=Hpn PE=1 SV=3	Trypsin	[E] KOG3627 Trypsin	NA	NA	NA
CL3668.Contig1_All	K03938//NADH dehydrogenase (ubiquinone) Fe-S protein 5+ko04723//Retrograde endocannabinoid signaling+ko04714//Thermogenesis+ko00190//Oxidative phosphorylation+ko04932//Non-alcoholic fatty liver disease (NAFLD)+ko05010//Alzheimer disease+ko05012//Parkinson disease+ko05016//Huntington disease+ko01100//Metabolic pathways;K03938//NADH dehydrogenase (ubiquinone) Fe-S protein 5+ko04723//Retrograde endo…	NA	NADH dehydrogenase [ubiquinone] iron-sulfur protein 5-like [Papilio xuthus] >BAM17995.1 NADH:ubiquinone dehydrogenase [Papilio xuthus] >KPJ03230.1 NADH dehydrogenase [ubiquinone] iron-sulfur protein 5 [Papilio xuthus]	NA	NA	NA	[C] KOG4110 NADH:ubiquinone oxidoreductase, NDUFS5/15kDa	NA	NA	NA
CL4658.Contig2_All	NA	NA	uncharacterized protein LOC113513694 [Galleria mellonella]	NA	NA	Cathepsin propeptide inhibitor domain (I29)	NA	NA	NA	NA
CL4249.Contig1_All	K00658//2-oxoglutarate dehydrogenase E2 component (dihydrolipoamide succinyltransferase) [EC:2.3.1.61]+ko01200//Carbon metabolism+ko00020//Citrate cycle (TCA cycle)+ko00310//Lysine degradation+ko01100//Metabolic pathways;K00658//2-oxoglutarate dehydrogenase E2 component (dihydrolipoamide succinyltransferase) [EC:2.3.1.61]+ko01200//Carbon metabolism+ko00020//Citrate cycle (TCA cycle)+ko00310//Lysi…	GO:0006099//tricarboxylic acid cycle;GO:0045252//oxoglutarate dehydrogenase complex;GO:0004149//dihydrolipoyllysine-residue succinyltransferase activity	dihydrolipoyllysine-residue succinyltransferase component of 2-oxoglutarate dehydrogenase complex, mitochondrial [Bombyx mori]	NA	Dihydrolipoyllysine-residue succinyltransferase component of 2-oxoglutarate dehydrogenase complex, mitochondrial OS=Rattus norvegicus OX=10116 GN=Dlst PE=1 SV=2	2-oxoacid dehydrogenases acyltransferase (catalytic domain)	[C] KOG0559 Dihydrolipoamide succinyltransferase (2-oxoglutarate dehydrogenase, E2 subunit)	http://bioinfo.life.hust.edu.cn/AnimalTFDB/search/ensembl/ENSFALG00000015205	NA	NA
CL6666.Contig1_All	K21852//dedicator of cytokinesis protein 6/7/8;K21852//dedicator of cytokinesis protein 6/7/8;K21852//dedicator of cytokinesis protein 6/7/8;K21852//dedicator of cytokinesis protein 6/7/8;K21852//dedicator of cytokinesis protein 6/7/8	NA	dedicator of cytokinesis protein 7 isoform X1 [Trichoplusia ni]	XM_021349951.1 PREDICTED: Bombyx mori dedicator of cytokinesis protein 7 (LOC101735930), mRNA	Dedicator of cytokinesis protein 7 OS=Mus musculus OX=10090 GN=Dock7 PE=1 SV=3	Dock homology region 2	[T] KOG1997 PH domain-containing protein	NA	NA	NA
Unigene8747_All	K09228//KRAB domain-containing zinc finger protein;K09228//KRAB domain-containing zinc finger protein;K09228//KRAB domain-containing zinc finger protein;K09228//KRAB domain-containing zinc finger protein;K09228//KRAB domain-containing zinc finger protein	NA	zinc finger protein 23-like isoform X1 [Vanessa tameamea]	NA	Zinc finger protein 595 OS=Homo sapiens OX=9606 GN=ZNF595 PE=2 SV=2	C2H2-type zinc finger	[R] KOG1721 FOG: Zn-finger	http://bioinfo.life.hust.edu.cn/AnimalTFDB/search/ensembl/ENSDARG00000087658	NA	NA
CL3999.Contig5_All	NA	NA	NA	AK382307.1 Bombyx mori mRNA, clone: fdpe13E03	NA	NA	NA	NA	NA	NA
CL589.Contig4_All	K09645//vitellogenic carboxypeptidase-like protein [EC:3.4.16.-];K09645//vitellogenic carboxypeptidase-like protein [EC:3.4.16.-];K09645//vitellogenic carboxypeptidase-like protein [EC:3.4.16.-];K09645//vitellogenic carboxypeptidase-like protein [EC:3.4.16.-];K09645//vitellogenic carboxypeptidase-like protein [EC:3.4.16.-]	GO:0004185//serine-type carboxypeptidase activity	venom serine carboxypeptidase-like [Helicoverpa armigera] >PZC81222.1 hypothetical protein B5X24_HaOG213323 [Helicoverpa armigera]	NA	Vitellogenic carboxypeptidase OS=Aedes aegypti OX=7159 GN=VCP PE=1 SV=3	Serine carboxypeptidase	[OE] KOG1282 Serine carboxypeptidases (lysosomal cathepsin A)	NA	NA	NA
CL3806.Contig3_All	K09228//KRAB domain-containing zinc finger protein;K09228//KRAB domain-containing zinc finger protein;K09228//KRAB domain-containing zinc finger protein;K09228//KRAB domain-containing zinc finger protein;K09228//KRAB domain-containing zinc finger protein	NA	MATH and LRR domain-containing protein PFE0570w-like [Bicyclus anynana]	NA	Zinc finger protein 845 OS=Homo sapiens OX=9606 GN=ZNF845 PE=1 SV=3	Zinc finger, C2H2 type	[R] KOG1721 FOG: Zn-finger	http://bioinfo.life.hust.edu.cn/AnimalTFDB/search/ensembl/ENSMODG00000019988	NA	NA
CL1306.Contig3_All	NA	GO:0016021//integral component of membrane	HIG1 domain family member 1A, mitochondrial [Bombyx mori] >XP_028039957.1 HIG1 domain family member 1A, mitochondrial [Bombyx mandarina]	NA	HIG1 domain family member 1A, mitochondrial OS=Mus musculus OX=10090 GN=Higd1a PE=1 SV=1	NA	[R] KOG4431 Uncharacterized protein, induced by hypoxia	NA	NA	NA
CL5936.Contig1_All	K13758//retinal rod rhodopsin-sensitive cGMP 3',5'-cyclic phosphodiesterase subunit delta+ko00230//Purine metabolism;K13758//retinal rod rhodopsin-sensitive cGMP 3',5'-cyclic phosphodiesterase subunit delta+ko00230//Purine metabolism;K13758//retinal rod rhodopsin-sensitive cGMP 3',5'-cyclic phosphodiesterase subunit delta+ko00230//Purine metabolism;K13758//retinal rod rhodopsin-sensitive cGMP 3',…	GO:0005634//nucleus;GO:0004114//3',5'-cyclic-nucleotide phosphodiesterase activity;GO:0050953//sensory perception of light stimulus;GO:0005737//cytoplasm	retinal rod rhodopsin-sensitive cGMP 3',5'-cyclic phosphodiesterase subunit delta [Galleria mellonella]	KT302158.1 Helicoverpa armigera chitin synthase B (ChsB) and chitin synthase A (ChsA) genes, complete cds	Retinal rod rhodopsin-sensitive cGMP 3',5'-cyclic phosphodiesterase subunit delta OS=Canis lupus familiaris OX=9615 GN=PDE6D PE=2 SV=1	GMP-PDE, delta subunit	[T] KOG4038 cGMP-phosphodiesterase, delta subunit	NA	NA	NA
CL1611.Contig2_All	K22862//protein inturned;K22862//protein inturned;K22862//protein inturned;K22862//protein inturned;K22862//protein inturned	GO:0060271//cilium assembly;GO:0001736//establishment of planar polarity	protein inturned [Galleria mellonella]	NA	Protein inturned OS=Xenopus tropicalis OX=8364 GN=intu PE=3 SV=1	Myosin-binding striated muscle assembly central	NA	NA	NA	NA
Unigene483_All	NA	NA	uncharacterized protein LOC111359421 [Spodoptera litura]	XM_016984604.1 PREDICTED: Nasonia vitripennis uncharacterized LOC100680174 (LOC100680174), transcript variant X2, mRNA	NA	Transmembrane 52	NA	NA	NA	NA
CL261.Contig7_All	K14785//ESF2/ABP1 family protein;K12163//AN1-type zinc finger and ubiquitin domain-containing protein 1;K12163//AN1-type zinc finger and ubiquitin domain-containing protein 1;K12163//AN1-type zinc finger and ubiquitin domain-containing protein 1	NA	AN1-type zinc finger protein 5-like isoform X2 [Trichoplusia ni] >XP_026725977.1 AN1-type zinc finger protein 5-like isoform X2 [Trichoplusia ni]	XM_021335902.1 PREDICTED: Helicoverpa armigera AN1-type zinc finger protein 6 (LOC110377182), transcript variant X14, mRNA	AN1-type zinc finger protein 5 OS=Rattus norvegicus OX=10116 GN=Zfand5 PE=1 SV=1	AN1-like Zinc finger	[R] KOG3173 Predicted Zn-finger protein	NA	NA	NA
Unigene4134_All	K13129//survival motor neuron protein+ko03013//RNA transport;K13129//survival motor neuron protein+ko03013//RNA transport;K13129//survival motor neuron protein+ko03013//RNA transport;K13129//survival motor neuron protein+ko03013//RNA transport;K13129//survival motor neuron protein+ko03013//RNA transport	GO:0016021//integral component of membrane	uncharacterized protein LOC110384222 [Helicoverpa armigera] >PZC85162.1 hypothetical protein B5X24_HaOG202347 [Helicoverpa armigera]	XM_021345415.1 PREDICTED: Helicoverpa armigera uncharacterized LOC110384222 (LOC110384222), mRNA	Survival motor neuron protein OS=Drosophila melanogaster OX=7227 GN=Smn PE=1 SV=1	Jiraiya	[A] KOG4327 mRNA splicing protein SMN (survival motor neuron)	NA	NA	NA
CL296.Contig8_All	K17277//epidermal growth factor receptor kinase substrate 8;K17277//epidermal growth factor receptor kinase substrate 8;K17277//epidermal growth factor receptor kinase substrate 8;K17277//epidermal growth factor receptor kinase substrate 8;K17277//epidermal growth factor receptor kinase substrate 8	NA	epidermal growth factor receptor kinase substrate 8-like protein 1 isoform X2 [Trichoplusia ni]	XM_021342738.1 PREDICTED: Helicoverpa armigera hexokinase-2-like (LOC110382227), transcript variant X2, mRNA	Hexokinase-2 OS=Sus scrofa OX=9823 GN=HK2 PE=2 SV=1	Hexokinase	[T] KOG3557 Epidermal growth factor receptor kinase substrate	http://bioinfo.life.hust.edu.cn/AnimalTFDB/search/ensembl/ENSFALG00000015205	NA	NA
CL5866.Contig1_All	K09478//short/branched chain acyl-CoA dehydrogenase [EC:1.3.99.12]+ko00280//Valine, leucine and isoleucine degradation+ko01100//Metabolic pathways+ko01212//Fatty acid metabolism+ko00071//Fatty acid degradation;K09478//short/branched chain acyl-CoA dehydrogenase [EC:1.3.99.12]+ko00280//Valine, leucine and isoleucine degradation+ko01100//Metabolic pathways+ko01212//Fatty acid metabolism+ko00071//Fa…	GO:0050660//flavin adenine dinucleotide binding;GO:0003995//acyl-CoA dehydrogenase activity	short/branched chain specific acyl-CoA dehydrogenase, mitochondrial [Spodoptera litura]	XM_013336541.1 PREDICTED: Amyelois transitella short/branched chain specific acyl-CoA dehydrogenase, mitochondrial (LOC106136094), mRNA	Short/branched chain specific acyl-CoA dehydrogenase, mitochondrial OS=Homo sapiens OX=9606 GN=ACADSB PE=1 SV=1	Acyl-CoA dehydrogenase, C-terminal domain	[I] KOG0139 Short-chain acyl-CoA dehydrogenase	NA	NA	NA
CL6329.Contig2_All	K00913//inositol-1,3,4-trisphosphate 5/6-kinase / inositol-tetrakisphosphate 1-kinase [EC:2.7.1.159 2.7.1.134]+ko04070//Phosphatidylinositol signaling system+ko00562//Inositol phosphate metabolism+ko01100//Metabolic pathways;K00913//inositol-1,3,4-trisphosphate 5/6-kinase / inositol-tetrakisphosphate 1-kinase [EC:2.7.1.159 2.7.1.134]+ko04070//Phosphatidylinositol signaling system+ko00562//Inosito…	GO:0000287//magnesium ion binding;GO:0052725//inositol-1,3,4-trisphosphate 6-kinase activity;GO:0005524//ATP binding;GO:0032957//inositol trisphosphate metabolic process;GO:0052726//inositol-1,3,4-trisphosphate 5-kinase activity;GO:0047325//inositol tetrakisphosphate 1-kinase activity	inositol-tetrakisphosphate 1-kinase-like [Galleria mellonella]	NA	Inositol-tetrakisphosphate 1-kinase OS=Gallus gallus OX=9031 GN=ITPK1 PE=2 SV=1	Inositol 1, 3, 4-trisphosphate 5/6-kinase	[GT] TWOG0240 Predicted inositol 1,3,4-trisphosphate 5/6-kinase	NA	NA	NA
Unigene24470_All	K00115//glucose 1-dehydrogenase (FAD, quinone) [EC:1.1.5.9]+ko00030//Pentose phosphate pathway+ko01100//Metabolic pathways;K00115//glucose 1-dehydrogenase (FAD, quinone) [EC:1.1.5.9]+ko00030//Pentose phosphate pathway+ko01100//Metabolic pathways;K00115//glucose 1-dehydrogenase (FAD, quinone) [EC:1.1.5.9]+ko00030//Pentose phosphate pathway+ko01100//Metabolic pathways;K00115//glucose 1-dehydrogenas…	GO:0016614//oxidoreductase activity, acting on CH-OH group of donors;GO:0050660//flavin adenine dinucleotide binding	glucose dehydrogenase [FAD, quinone] [Galleria mellonella]	XM_004922711.3 PREDICTED: Bombyx mori glucose dehydrogenase [FAD, quinone] (LOC101736123), mRNA	Choline dehydrogenase, mitochondrial OS=Mus musculus OX=10090 GN=Chdh PE=1 SV=1	NA	[R] KOG1238 Glucose dehydrogenase/choline dehydrogenase/mandelonitrile lyase (GMC oxidoreductase family)	NA	NA	NA
Unigene2519_All	K17043//ATP-dependent RNA helicase DDX43 [EC:3.6.4.13];K17043//ATP-dependent RNA helicase DDX43 [EC:3.6.4.13];K17043//ATP-dependent RNA helicase DDX43 [EC:3.6.4.13];K17043//ATP-dependent RNA helicase DDX43 [EC:3.6.4.13];K17043//ATP-dependent RNA helicase DDX43 [EC:3.6.4.13]	GO:0003723//RNA binding;GO:0005524//ATP binding;GO:0004386//helicase activity	probable ATP-dependent RNA helicase DDX43 [Trichoplusia ni]	XM_021344225.1 PREDICTED: Helicoverpa armigera kinase suppressor of Ras 2 (LOC110383432), mRNA	Probable ATP-dependent RNA helicase DDX43 OS=Homo sapiens OX=9606 GN=DDX43 PE=2 SV=2	Helicase conserved C-terminal domain	[A] KOG0336 ATP-dependent RNA helicase	NA	NA	NA
Unigene11904_All	K00166//2-oxoisovalerate dehydrogenase E1 component alpha subunit [EC:1.2.4.4]+ko00640//Propanoate metabolism+ko00280//Valine, leucine and isoleucine degradation+ko01100//Metabolic pathways;K00166//2-oxoisovalerate dehydrogenase E1 component alpha subunit [EC:1.2.4.4]+ko00640//Propanoate metabolism+ko00280//Valine, leucine and isoleucine degradation+ko01100//Metabolic pathways;K00166//2-oxoisoval…	GO:0003863//3-methyl-2-oxobutanoate dehydrogenase (2-methylpropanoyl-transferring) activity;GO:0009083//branched-chain amino acid catabolic process;GO:0003826//alpha-ketoacid dehydrogenase activity	PREDICTED: 2-oxoisovalerate dehydrogenase subunit alpha, mitochondrial [Papilio polytes]	XM_008706641.1 PREDICTED: Ursus maritimus branched chain keto acid dehydrogenase E1, alpha polypeptide (BCKDHA), mRNA	2-oxoisovalerate dehydrogenase subunit alpha, mitochondrial OS=Macaca fascicularis OX=9541 GN=BCKDHA PE=2 SV=1	Dehydrogenase E1 component	[C] KOG1182 Branched chain alpha-keto acid dehydrogenase complex, alpha subunit	NA	NA	NA
Unigene8165_All	NA	GO:0004649//poly(ADP-ribose) glycohydrolase activity;GO:0005975//carbohydrate metabolic process	hypothetical protein B5X24_HaOG201419 [Helicoverpa armigera]	NA	NA	NA	NA	NA	NA	NA
Unigene26738_All	K09186//histone-lysine N-methyltransferase MLL1 [EC:2.1.1.43]+ko05202//Transcriptional misregulation in cancer+ko04934//Cushing syndrome+ko00310//Lysine degradation;K09186//histone-lysine N-methyltransferase MLL1 [EC:2.1.1.43]+ko05202//Transcriptional misregulation in cancer+ko04934//Cushing syndrome+ko00310//Lysine degradation;K09186//histone-lysine N-methyltransferase MLL1 [EC:2.1.1.43]+ko05202…	GO:0005634//nucleus;GO:0008270//zinc ion binding;GO:0043565//sequence-specific DNA binding;GO:0003700//DNA-binding transcription factor activity;GO:0018024//histone-lysine N-methyltransferase activity	histone-lysine N-methyltransferase trithorax [Galleria mellonella]	NA	NA	NA	NA	NA	NA	NA
CL5470.Contig3_All	K06676//condensin complex subunit 2;K06676//condensin complex subunit 2;K06676//condensin complex subunit 2;K06676//condensin complex subunit 2;K06676//condensin complex subunit 2	GO:0000796//condensin complex;GO:0007076//mitotic chromosome condensation	PREDICTED: condensin complex subunit 2 [Amyelois transitella]	XM_013335105.1 PREDICTED: Amyelois transitella condensin complex subunit 2 (LOC106134954), mRNA	Serine/arginine repetitive matrix protein 3 OS=Homo sapiens OX=9606 GN=SRRM3 PE=2 SV=4	Condensin complex subunit 2	[BD] KOG2328 Chromosome condensation complex Condensin, subunit H	NA	NA	NA
Unigene14362_All	NA	NA	uncharacterized protein LOC113519506 [Galleria mellonella]	NA	NA	Major Facilitator Superfamily	NA	NA	NA	NA
CL2943.Contig2_All	K11504//centromere protein L;K11504//centromere protein L;K11504//centromere protein L;K11504//centromere protein L;K11504//centromere protein L	NA	PREDICTED: uncharacterized protein LOC106132668 isoform X2 [Amyelois transitella]	NA	NA	Kinetochore complex Sim4 subunit Fta1	NA	NA	NA	NA
CL3821.Contig4_All	NA	NA	uncharacterized protein LOC111356442 isoform X4 [Spodoptera litura]	XM_021343960.1 PREDICTED: Helicoverpa armigera uncharacterized LOC110383210 (LOC110383210), transcript variant X6, mRNA	NA	Myofilin	NA	NA	NA	NA
Unigene5520_All	K05768//gelsolin+ko04810//Regulation of actin cytoskeleton+ko04666//Fc gamma R-mediated phagocytosis+ko05203//Viral carcinogenesis;K05768//gelsolin+ko04810//Regulation of actin cytoskeleton+ko04666//Fc gamma R-mediated phagocytosis+ko05203//Viral carcinogenesis;K05768//gelsolin+ko04810//Regulation of actin cytoskeleton+ko04666//Fc gamma R-mediated phagocytosis+ko05203//Viral carcinogenesis;K05768…	NA	gelsolin-like [Bicyclus anynana]	KJ724995.1 Pectinophora gossypiella isolate KMP-4 clone r8A_186-166 cadherin (Cad1) gene, partial sequence	Gelsolin OS=Drosophila melanogaster OX=7227 GN=Gel PE=1 SV=2	Gelsolin repeat	[Z] KOG0443 Actin regulatory proteins (gelsolin/villin family)	NA	NA	NA
Unigene32367_All	NA	GO:0016021//integral component of membrane;GO:0022857//transmembrane transporter activity	PREDICTED: solute carrier family 22 member 1-like [Amyelois transitella]	NA	NA	NA	NA	NA	NA	NA
CL6115.Contig1_All	K00416//ubiquinol-cytochrome c reductase subunit 6+ko04260//Cardiac muscle contraction+ko04714//Thermogenesis+ko00190//Oxidative phosphorylation+ko04932//Non-alcoholic fatty liver disease (NAFLD)+ko05010//Alzheimer disease+ko05012//Parkinson disease+ko05016//Huntington disease+ko01100//Metabolic pathways;K00416//ubiquinol-cytochrome c reductase subunit 6+ko04260//Cardiac muscle contraction+ko0471…	GO:0008121//ubiquinol-cytochrome-c reductase activity;GO:0005743//mitochondrial inner membrane;GO:0070469//respiratory chain;GO:0006122//mitochondrial electron transport, ubiquinol to cytochrome c	cytochrome b-c1 complex subunit 6, mitochondrial-like [Trichoplusia ni]	NA	Cytochrome b-c1 complex subunit 6, mitochondrial OS=Mus musculus OX=10090 GN=Uqcrh PE=1 SV=2	NA	[C] KOG4763 Ubiquinol-cytochrome c reductase hinge protein	NA	NA	NA
CL7329.Contig10_All	K07944//ADP-ribosylation factor-like protein 3;K07944//ADP-ribosylation factor-like protein 3;K07944//ADP-ribosylation factor-like protein 3;K07944//ADP-ribosylation factor-like protein 3;K07944//ADP-ribosylation factor-like protein 3	GO:0003677//DNA binding	transposase [Bombyx mori]	U47917.1 Bombyx mori mariner transposon Bmmar1 transposase gene, complete cds	ADP-ribosylation factor-like protein 3 OS=Taeniopygia guttata OX=59729 GN=ARL3 PE=2 SV=1	ADP-ribosylation factor family	[R] KOG0074 GTP-binding ADP-ribosylation factor-like protein ARL3	NA	NA	NA
CL3273.Contig3_All	K02830//cell cycle checkpoint protein [EC:3.1.11.2]+ko04218//Cellular senescence;K02830//cell cycle checkpoint protein [EC:3.1.11.2]+ko04218//Cellular senescence;K02830//cell cycle checkpoint protein [EC:3.1.11.2]+ko04218//Cellular senescence;K02830//cell cycle checkpoint protein [EC:3.1.11.2]+ko04218//Cellular senescence;K02830//cell cycle checkpoint protein [EC:3.1.11.2]+ko04218//Cellular senes…	NA	cell cycle checkpoint protein RAD1 [Trichoplusia ni]	NA	Cell cycle checkpoint protein RAD1 OS=Mus musculus OX=10090 GN=Rad1 PE=1 SV=1	Repair protein Rad1/Rec1/Rad17	[DL] KOG3194 Checkpoint 9-1-1 complex, RAD1 component	NA	NA	NA
Unigene19140_All	NA	NA	NA	XM_021344778.1 PREDICTED: Helicoverpa armigera uncharacterized LOC110383849 (LOC110383849), mRNA	NA	NA	NA	NA	NA	NA
CL7498.Contig4_All	K20164//DENN domain-containing protein 5;K20164//DENN domain-containing protein 5;K20164//DENN domain-containing protein 5;K20164//DENN domain-containing protein 5;K20164//DENN domain-containing protein 5	NA	hypothetical protein B5V51_9880 [Heliothis virescens] >PCG76286.1 hypothetical protein B5V51_9880 [Heliothis virescens]	XM_013330218.1 PREDICTED: Amyelois transitella DENN domain-containing protein 5B (LOC106131209), mRNA	DENN domain-containing protein 5A OS=Homo sapiens OX=9606 GN=DENND5A PE=1 SV=2	DENN (AEX-3) domain	[T] KOG2080 Uncharacterized conserved protein, contains DENN and RUN domains	NA	NA	NA
CL6809.Contig1_All	K20234//docking protein 2+ko04013//MAPK signaling pathway - fly	NA	protein PBDC1 isoform X1 [Hyposmocoma kahamanoa]	NA	Protein PBDC1 OS=Mus musculus OX=10090 GN=Pbdc1 PE=1 SV=1	Polysaccharide biosynthesis	[S] KOG4093 Uncharacterized conserved protein	NA	NA	NA
Unigene5426_All	K11344//chromatin modification-related protein EAF6;K11344//chromatin modification-related protein EAF6;K11344//chromatin modification-related protein EAF6;K11344//chromatin modification-related protein EAF6	GO:0016573//histone acetylation;GO:0000123//histone acetyltransferase complex	chromatin modification-related protein MEAF6 [Papilio xuthus] >BAM18425.1 conserved hypothetical protein [Papilio xuthus] >KPI97798.1 Chromatin modification-related protein MEAF6 [Papilio xuthus]	AK384584.1 Bombyx mori mRNA, clone: fcaL29B18	Chromatin modification-related protein MEAF6 OS=Xenopus laevis OX=8355 GN=meaf6 PE=2 SV=1	Histone acetyltransferase subunit NuA4	[S] KOG3856 Uncharacterized conserved protein	NA	NA	NA
Unigene1564_All	K21435//ankyrin repeat domain-containing protein 6;K04984//transient receptor potential cation channel subfamily A member 1+ko04750//Inflammatory mediator regulation of TRP channels;K10645//E3 ubiquitin-protein ligase mind-bomb [EC:2.3.2.27];K10645//E3 ubiquitin-protein ligase mind-bomb [EC:2.3.2.27]	NA	uncharacterized protein LOC110381914 [Helicoverpa armigera] >PZC72077.1 hypothetical protein B5X24_HaOG211947 [Helicoverpa armigera]	NA	Ankyrin repeat domain-containing protein 55 OS=Mus musculus OX=10090 GN=Ankrd55 PE=1 SV=2	Ankyrin repeats (3 copies)	[M] KOG4177 Ankyrin	http://bioinfo.life.hust.edu.cn/AnimalTFDB/search/ensembl/ENSONIG00000007023	NA	NA
CL1764.Contig14_All	K08202//MFS transporter, OCT family, solute carrier family 22 (organic cation transporter), member 4/5+ko05231//Choline metabolism in cancer;K08202//MFS transporter, OCT family, solute carrier family 22 (organic cation transporter), member 4/5+ko05231//Choline metabolism in cancer;K08202//MFS transporter, OCT family, solute carrier family 22 (organic cation transporter), member 4/5+ko05231//Choli…	GO:0016021//integral component of membrane;GO:0022857//transmembrane transporter activity	organic cation transporter protein [Bombyx mori]	XM_013284933.1 PREDICTED: Papilio polytes organic cation transporter protein-like (LOC106104795), mRNA	Organic cation transporter protein OS=Drosophila melanogaster OX=7227 GN=Orct PE=1 SV=1	Major Facilitator Superfamily	[R] KOG0255 Synaptic vesicle transporter SVOP and related transporters (major facilitator superfamily)	NA	NA	NA
Unigene4232_All	K01115//phospholipase D1/2 [EC:3.1.4.4]+ko04024//cAMP signaling pathway+ko04144//Endocytosis+ko04071//Sphingolipid signaling pathway+ko04072//Phospholipase D signaling pathway+ko04912//GnRH signaling pathway+ko04724//Glutamatergic synapse+ko04666//Fc gamma R-mediated phagocytosis+ko00564//Glycerophospholipid metabolism+ko00565//Ether lipid metabolism+ko04014//Ras signaling pathway+ko05231//Cholin…	NA	hypothetical protein B5X24_HaOG207787 [Helicoverpa armigera]	NA	Phospholipase D1 OS=Rattus norvegicus OX=10116 GN=Pld1 PE=1 SV=3	PLD-like domain	[I] KOG1329 Phospholipase D1	NA	NA	NA
CL7577.Contig26_All	K09228//KRAB domain-containing zinc finger protein;K09228//KRAB domain-containing zinc finger protein;K09228//KRAB domain-containing zinc finger protein;K09228//KRAB domain-containing zinc finger protein;K09228//KRAB domain-containing zinc finger protein	GO:1900111//positive regulation of histone H3-K9 dimethylation;GO:0003676//nucleic acid binding	PREDICTED: zinc finger protein 271 [Acyrthosiphon pisum]	BC086318.1 Mus musculus cDNA clone IMAGE:30723724	Zinc finger protein 2 homolog OS=Homo sapiens OX=9606 GN=ZFP2 PE=1 SV=1	Zinc-finger double domain	[R] KOG1721 FOG: Zn-finger	http://bioinfo.life.hust.edu.cn/AnimalTFDB/search/ensembl/ENSMUSG00000094942	NA	NA
CL152.Contig4_All	K11657//remodeling and spacing factor 1;K11657//remodeling and spacing factor 1;K11657//remodeling and spacing factor 1;K11657//remodeling and spacing factor 1	NA	remodeling and spacing factor 1 [Helicoverpa armigera]	XM_021345714.1 PREDICTED: Helicoverpa armigera retinoblastoma-binding protein 5 homolog (LOC110384432), transcript variant X2, mRNA	Retinoblastoma-binding protein 5 homolog OS=Drosophila melanogaster OX=7227 GN=Rbbp5 PE=1 SV=2	WD domain, G-beta repeat	[R] KOG1273 WD40 repeat protein	NA	NA	NA
Unigene19097_All	K09572//FK506-binding protein 6 [EC:5.2.1.8];K09572//FK506-binding protein 6 [EC:5.2.1.8];K09572//FK506-binding protein 6 [EC:5.2.1.8];K09572//FK506-binding protein 6 [EC:5.2.1.8];K09572//FK506-binding protein 6 [EC:5.2.1.8]	GO:0003755//peptidyl-prolyl cis-trans isomerase activity	inactive peptidyl-prolyl cis-trans isomerase shutdown-like, partial [Galleria mellonella]	NA	NA	NA	NA	NA	NA	NA
Unigene14265_All	K17553//protein phosphatase 1 regulatory subunit 11;K18703//succinate---hydroxymethylglutarate CoA-transferase [EC:2.8.3.13];K18703//succinate---hydroxymethylglutarate CoA-transferase [EC:2.8.3.13];K18703//succinate---hydroxymethylglutarate CoA-transferase [EC:2.8.3.13];K17553//protein phosphatase 1 regulatory subunit 11	GO:0004865//protein serine/threonine phosphatase inhibitor activity;GO:0016740//transferase activity	E3 ubiquitin-protein ligase PPP1R11-like [Vanessa tameamea] >XP_026490535.1 E3 ubiquitin-protein ligase PPP1R11-like [Vanessa tameamea]	NA	E3 ubiquitin-protein ligase PPP1R11 OS=Mus musculus OX=10090 GN=Ppp1r11 PE=1 SV=1	Protein phosphatase inhibitor	[S] KOG4102 Uncharacterized conserved protein	NA	NA	NA
Unigene12986_All	K00106//xanthine dehydrogenase/oxidase [EC:1.17.1.4 1.17.3.2]+ko04146//Peroxisome+ko00983//Drug metabolism - other enzymes+ko00232//Caffeine metabolism+ko00230//Purine metabolism+ko01100//Metabolic pathways;K06772//limbic system-associated membrane protein;K06773//opioid binding protein/cell adhesion molecule-like	NA	lachesin-like [Bicyclus anynana]	NA	Neurotrimin OS=Rattus norvegicus OX=10116 GN=Ntm PE=1 SV=1	Immunoglobulin domain	[T] KOG3510 FOG: Immunoglobulin C-2 Type/fibronectin type III domains	NA	NA	NA
Unigene407_All	K03027//DNA-directed RNA polymerases I and III subunit RPAC1+ko03020//RNA polymerase+ko04623//Cytosolic DNA-sensing pathway;K03027//DNA-directed RNA polymerases I and III subunit RPAC1+ko03020//RNA polymerase+ko04623//Cytosolic DNA-sensing pathway;K03027//DNA-directed RNA polymerases I and III subunit RPAC1+ko03020//RNA polymerase+ko04623//Cytosolic DNA-sensing pathway;K03027//DNA-directed RNA po…	GO:0003899//DNA-directed 5'-3' RNA polymerase activity;GO:0003677//DNA binding;GO:0006351//transcription, DNA-templated;GO:0046983//protein dimerization activity	PREDICTED: DNA-directed RNA polymerases I and III subunit RPAC1 isoform X1 [Papilio machaon]	XM_021330768.1 PREDICTED: Helicoverpa armigera DNA-directed RNA polymerases I and III subunit RPAC1 (LOC110373489), mRNA	DNA-directed RNA polymerases I and III subunit RPAC1 OS=Mus musculus OX=10090 GN=Polr1c PE=1 SV=3	RNA polymerase Rpb3/RpoA insert domain	[K] KOG1521 RNA polymerase I and III, subunit RPA40/RPC40	NA	NA	NA
CL1459.Contig1_All	NA	NA	thioredoxin domain-containing protein 11 [Galleria mellonella]	XM_004926985.3 PREDICTED: Bombyx mori thioredoxin domain-containing protein 11 (LOC101746427), mRNA	Thioredoxin domain-containing protein 11 OS=Homo sapiens OX=9606 GN=TXNDC11 PE=1 SV=2	Thioredoxin-like domain	[O] KOG0190 Protein disulfide isomerase (prolyl 4-hydroxylase beta subunit)	NA	NA	NA
CL2831.Contig4_All	NA	NA	uncharacterized protein LOC113513529 [Galleria mellonella]	NA	NA	NMDA receptor-regulated gene protein 2 C-terminus	NA	NA	NA	NA
CL537.Contig10_All	K21952//CASK-interacting protein;K21952//CASK-interacting protein;K21952//CASK-interacting protein;K21952//CASK-interacting protein;K21952//CASK-interacting protein	NA	caskin-1 isoform X6 [Vanessa tameamea]	XM_013287843.1 PREDICTED: Papilio polytes caskin-2 (LOC106107133), transcript variant X1, mRNA	Caskin-1 OS=Mus musculus OX=10090 GN=Caskin1 PE=1 SV=2	SAM domain (Sterile alpha motif)	[R] KOG4384 Uncharacterized SAM domain protein	NA	NA	NA
CL3603.Contig2_All	K17409//small subunit ribosomal protein S30;K17409//small subunit ribosomal protein S30;K17409//small subunit ribosomal protein S30;K17409//small subunit ribosomal protein S30;K17409//small subunit ribosomal protein S30	GO:0005840//ribosome;GO:0006412//translation;GO:0003735//structural constituent of ribosome;GO:0005739//mitochondrion	28S ribosomal protein S30, mitochondrial [Galleria mellonella]	NA	28S ribosomal protein S30, mitochondrial OS=Bos taurus OX=9913 GN=MRPS30 PE=1 SV=4	Mitochondrial 28S ribosomal protein S30 (PDCD9)	[J] KOG4461 Mitochondrial 28S ribosomal protein S30	NA	NA	NA
CL28.Contig2_All	K13089//interleukin enhancer-binding factor 2	GO:0003964//RNA-directed DNA polymerase activity	hypothetical protein B5V51_7058 [Heliothis virescens]	NA	Probable RNA-directed DNA polymerase from transposon X-element OS=Drosophila melanogaster OX=7227 GN=X-element\ORF2 PE=3 SV=1	NA	NA	NA	NA	NA
CL3123.Contig1_All	NA	NA	PREDICTED: uncharacterized protein LOC106143208 [Amyelois transitella]	NA	NA	NA	NA	NA	NA	NA
CL7419.Contig2_All	K09228//KRAB domain-containing zinc finger protein	GO:0003676//nucleic acid binding	longitudinals lacking protein, isoforms A/B/D/L-like isoform X5 [Spodoptera litura]	NA	Longitudinals lacking protein, isoforms A/B/D/L OS=Drosophila melanogaster OX=7227 GN=lola PE=1 SV=1	NA	NA	NA	NA	NA
Unigene4403_All	K22077//ganglioside-induced differentiation-associated protein 1;K22077//ganglioside-induced differentiation-associated protein 1;K22077//ganglioside-induced differentiation-associated protein 1;K22077//ganglioside-induced differentiation-associated protein 1;K22077//ganglioside-induced differentiation-associated protein 1	NA	ganglioside-induced differentiation-associated protein 1 [Galleria mellonella]	NA	Ganglioside-induced differentiation-associated protein 1 OS=Mus musculus OX=10090 GN=Gdap1 PE=1 SV=1	Glutathione S-transferase, N-terminal domain	[S] KOG4420 Uncharacterized conserved protein (Ganglioside-induced differentiation associated protein 1, GDAP1)	NA	NA	NA
CL1924.Contig2_All	K13096//splicing factor 4;K13096//splicing factor 4;K13096//splicing factor 4;K13096//splicing factor 4;K13096//splicing factor 4	NA	arginine-glutamic acid dipeptide repeats protein-like isoform X1 [Helicoverpa armigera] >PZC80460.1 hypothetical protein B5X24_HaOG214617 [Helicoverpa armigera]	NA	SURP and G-patch domain-containing protein 1 OS=Mus musculus OX=10090 GN=Sugp1 PE=1 SV=1	G-patch domain	[W] KOG3544 Collagens (type IV and type XIII), and related proteins	http://bioinfo.life.hust.edu.cn/AnimalTFDB/search/ensembl/FBgn0026160	NA	NA
CL1593.Contig6_All	NA	NA	uncharacterized protein LOC111353559 [Spodoptera litura]	NA	NA	Sushi repeat (SCR repeat)	NA	NA	NA	NA
CL1134.Contig1_All	K12606//CCR4-NOT transcription complex subunit 9+ko03018//RNA degradation;K12606//CCR4-NOT transcription complex subunit 9+ko03018//RNA degradation;K12606//CCR4-NOT transcription complex subunit 9+ko03018//RNA degradation;K12606//CCR4-NOT transcription complex subunit 9+ko03018//RNA degradation;K12606//CCR4-NOT transcription complex subunit 9+ko03018//RNA degradation	GO:0030014//CCR4-NOT complex;GO:0006402//mRNA catabolic process	CCR4-NOT transcription complex subunit 9 [Galleria mellonella]	XM_016050919.1 PREDICTED: Parasteatoda tepidariorum cell differentiation protein RCD1 homolog (LOC107438601), mRNA	CCR4-NOT transcription complex subunit 9 OS=Bos taurus OX=9913 GN=CNOT9 PE=2 SV=1	Cell differentiation family, Rcd1-like	[R] KOG3036 Protein involved in cell differentiation/sexual development	NA	NA	NA
Unigene28437_All	NA	NA	hypothetical protein RR48_11689 [Papilio machaon]	NA	NA	NA	NA	NA	NA	NA
Unigene8983_All	K03006//DNA-directed RNA polymerase II subunit RPB1 [EC:2.7.7.6]+ko03020//RNA polymerase+ko05016//Huntington disease+ko05168//Herpes simplex infection;K03006//DNA-directed RNA polymerase II subunit RPB1 [EC:2.7.7.6]+ko03020//RNA polymerase+ko05016//Huntington disease+ko05168//Herpes simplex infection;K03006//DNA-directed RNA polymerase II subunit RPB1 [EC:2.7.7.6]+ko03020//RNA polymerase+ko05016/…	GO:0042302//structural constituent of cuticle	cuticle protein 7-like [Galleria mellonella]	XM_021338850.1 PREDICTED: Helicoverpa armigera cuticle protein 21-like (LOC110379253), mRNA	Cuticle protein 18.6, isoform A OS=Locusta migratoria OX=7004 PE=1 SV=1	Insect cuticle protein	[T] KOG0661 MAPK related serine/threonine protein kinase	NA	NA	NA
CL5240.Contig1_All	K09640//transmembrane protease serine 9 [EC:3.4.21.-];K09640//transmembrane protease serine 9 [EC:3.4.21.-];K09640//transmembrane protease serine 9 [EC:3.4.21.-];K09640//transmembrane protease serine 9 [EC:3.4.21.-];K20672//spatzle-processing enzyme [EC:3.4.21.-]+ko04624//Toll and Imd signaling pathway	GO:0004252//serine-type endopeptidase activity	serine protease 7-like [Galleria mellonella]	NA	Serine protease 7 OS=Drosophila melanogaster OX=7227 GN=Sp7 PE=1 SV=1	Trypsin	[E] KOG3627 Trypsin	NA	NA	NA
CL2227.Contig13_All	K21843//tetratricopeptide repeat protein 7;K23151//methyltransferase-like protein 23 [EC:2.1.1.-];K23151//methyltransferase-like protein 23 [EC:2.1.1.-];K23151//methyltransferase-like protein 23 [EC:2.1.1.-];K23151//methyltransferase-like protein 23 [EC:2.1.1.-]	GO:0003964//RNA-directed DNA polymerase activity;GO:0004519//endonuclease activity	endonuclease-reverse transcriptase [Bombyx mori]	FP340424.1 41P10_HaBAC_fin, Helicoverpa armigera BAC, pupae DNA	Methyltransferase-like protein 23 OS=Xenopus laevis OX=8355 GN=mettl23 PE=2 SV=1	Reverse transcriptase (RNA-dependent DNA polymerase)	[R] KOG1075 FOG: Reverse transcriptase	NA	NA	NA
CL1362.Contig3_All	K12886//heterogeneous nuclear ribonucleoprotein K+ko03040//Spliceosome+ko05203//Viral carcinogenesis+ko05206//MicroRNAs in cancer+ko05168//Herpes simplex infection;K12886//heterogeneous nuclear ribonucleoprotein K+ko03040//Spliceosome+ko05203//Viral carcinogenesis+ko05206//MicroRNAs in cancer+ko05168//Herpes simplex infection;K12886//heterogeneous nuclear ribonucleoprotein K+ko03040//Spliceosome+…	NA	PREDICTED: heterogeneous nuclear ribonucleoprotein K [Dinoponera quadriceps]	GU208210.1 Homo sapiens androgen receptor variant 5,6,7es (AR) mRNA, complete cds, alternatively spliced	rRNA 2'-O-methyltransferase fibrillarin OS=Drosophila erecta OX=7220 GN=Fib PE=3 SV=1	KH domain	[A] KOG1596 Fibrillarin and related nucleolar RNA-binding proteins	http://bioinfo.life.hust.edu.cn/AnimalTFDB/search/ensembl/ENSFALG00000005449	NA	NA
CL5605.Contig3_All	K15338//flap endonuclease GEN [EC:3.1.-.-];K11498//centromeric protein E;K18626//trichohyalin;K10421//CAP-Gly domain-containing linker protein 1+ko04150//mTOR signaling pathway;K10421//CAP-Gly domain-containing linker protein 1+ko04150//mTOR signaling pathway	NA	centromere-associated protein E [Galleria mellonella]	XM_021334076.1 PREDICTED: Helicoverpa armigera UPF0047 protein YjbQ (LOC110375816), mRNA	Intraflagellar transport protein 74 homolog OS=Mus musculus OX=10090 GN=Ift74 PE=1 SV=2	Uncharacterised protein family UPF0047	[S] KOG3267 Uncharacterized conserved protein	NA	NA	NA
CL3231.Contig1_All	K08635//neprilysin [EC:3.4.24.11]	NA	LIM domain-containing protein A-like [Galleria mellonella]	NA	NA	NA	NA	NA	NA	NA
CL7340.Contig2_All	K05627//BAI1-associated protein 2+ko04810//Regulation of actin cytoskeleton+ko04520//Adherens junction;K05627//BAI1-associated protein 2+ko04810//Regulation of actin cytoskeleton+ko04520//Adherens junction;K05627//BAI1-associated protein 2+ko04810//Regulation of actin cytoskeleton+ko04520//Adherens junction;K05627//BAI1-associated protein 2+ko04810//Regulation of actin cytoskeleton+ko04520//Adher…	NA	uncharacterized protein LOC113511946 [Galleria mellonella]	AK384239.1 Bombyx mori mRNA, clone: fcaL13D07	Brain-specific angiogenesis inhibitor 1-associated protein 2 OS=Cricetulus griseus OX=10029 GN=BAIAP2 PE=1 SV=1	IRSp53/MIM homology domain	[OKIT] KOG2642 Alpha-1,2 glucosyltransferase/transcriptional activator	NA	NA	NA
Unigene2218_All	K14292//trimethylguanosine synthase [EC:2.1.1.-]+ko03013//RNA transport;K14292//trimethylguanosine synthase [EC:2.1.1.-]+ko03013//RNA transport;K14292//trimethylguanosine synthase [EC:2.1.1.-]+ko03013//RNA transport;K14292//trimethylguanosine synthase [EC:2.1.1.-]+ko03013//RNA transport;K14292//trimethylguanosine synthase [EC:2.1.1.-]+ko03013//RNA transport	NA	trimethylguanosine synthase [Galleria mellonella]	XM_021328480.1 PREDICTED: Helicoverpa armigera trimethylguanosine synthase (LOC110371986), mRNA	Trimethylguanosine synthase OS=Rattus norvegicus OX=10116 GN=Tgs1 PE=1 SV=1	Mab-21 protein	[R] KOG2730 Methylase	NA	NA	NA
CL2420.Contig2_All	K14833//nucleolar complex protein 2;K14833//nucleolar complex protein 2;K14833//nucleolar complex protein 2;K14833//nucleolar complex protein 2;K14833//nucleolar complex protein 2	NA	nucleolar complex protein 2 homolog [Spodoptera litura]	XM_014514471.1 PREDICTED: Papilio machaon nucleolar complex protein 2 homolog (LOC106719975), mRNA	Nucleolar complex protein 2 homolog OS=Drosophila melanogaster OX=7227 GN=CG9246 PE=1 SV=1	Noc2p family	[J] KOG2256 Predicted protein involved in nuclear export of pre-ribosomes	NA	NA	NA
CL7361.Contig6_All	NA	NA	NA	NA	NA	Geminivirus putative movement protein	NA	NA	NA	NA
Unigene630_All	NA	NA	uncharacterized protein LOC113492402 [Trichoplusia ni]	NA	NA	Ribosomal L22e protein family	NA	NA	NA	NA
CL7203.Contig3_All	K09377//cysteine and glycine-rich protein;K09377//cysteine and glycine-rich protein;K09377//cysteine and glycine-rich protein;K09377//cysteine and glycine-rich protein	GO:0046872//metal ion binding	muscle LIM protein Mlp84B-like isoform X1 [Galleria mellonella]	XM_013330283.1 PREDICTED: Amyelois transitella muscle LIM protein 1-like (LOC106131258), transcript variant X3, mRNA	Muscle LIM protein Mlp84B OS=Drosophila melanogaster OX=7227 GN=Mlp84B PE=1 SV=1	NA	[TZ] KOG1700 Regulatory protein MLP and related LIM proteins	NA	NA	NA
Unigene11878_All	K11313//transcription initiation protein SPT3+ko05202//Transcriptional misregulation in cancer;K11313//transcription initiation protein SPT3+ko05202//Transcriptional misregulation in cancer;K11313//transcription initiation protein SPT3+ko05202//Transcriptional misregulation in cancer;K11313//transcription initiation protein SPT3+ko05202//Transcriptional misregulation in cancer;K11313//transcripti…	GO:0046982//protein heterodimerization activity;GO:0006366//transcription by RNA polymerase II	PREDICTED: transcription initiation protein SPT3 homolog [Amyelois transitella]	NA	Transcription initiation protein SPT3 homolog OS=Homo sapiens OX=9606 GN=SUPT3H PE=1 SV=3	Transcription initiation factor IID, 18kD subunit	[K] KOG3901 Transcription initiation factor IID subunit	NA	NA	NA
CL4838.Contig1_All	NA	NA	PREDICTED: uncharacterized protein LOC106143374 [Amyelois transitella]	NA	NA	Sporozoite P67 surface antigen	NA	NA	NA	NA
CL2915.Contig4_All	K04730//interleukin-1 receptor-associated kinase 1 [EC:2.7.11.1]+ko05133//Pertussis+ko05170//Human immunodeficiency virus 1 infection+ko04722//Neurotrophin signaling pathway+ko05145//Toxoplasmosis+ko05142//Chagas disease (American trypanosomiasis)+ko05140//Leishmaniasis+ko04620//Toll-like receptor signaling pathway+ko04624//Toll and Imd signaling pathway+ko04010//MAPK signaling pathway+ko05152//T…	GO:0007165//signal transduction;GO:0004674//protein serine/threonine kinase activity;GO:0005524//ATP binding	PREDICTED: serine/threonine-protein kinase pelle [Amyelois transitella]	NA	Serine/threonine-protein kinase pelle OS=Drosophila melanogaster OX=7227 GN=pll PE=1 SV=1	Protein tyrosine kinase	[T] KOG1187 Serine/threonine protein kinase	NA	NA	NA
Unigene16193_All	K11481//aurora kinase A [EC:2.7.11.1]+ko04914//Progesterone-mediated oocyte maturation+ko04114//Oocyte meiosis;K11481//aurora kinase A [EC:2.7.11.1]+ko04914//Progesterone-mediated oocyte maturation+ko04114//Oocyte meiosis;K11481//aurora kinase A [EC:2.7.11.1]+ko04914//Progesterone-mediated oocyte maturation+ko04114//Oocyte meiosis;K11481//aurora kinase A [EC:2.7.11.1]+ko04914//Progesterone-mediat…	GO:0004674//protein serine/threonine kinase activity;GO:0005524//ATP binding	serine/threonine-protein kinase Aurora-2-like [Helicoverpa armigera] >PZC84735.1 hypothetical protein B5X24_HaOG204283 [Helicoverpa armigera]	NA	Aurora kinase A-A OS=Xenopus laevis OX=8355 GN=aurka-a PE=1 SV=1	Protein kinase domain	[D] KOG0580 Serine/threonine protein kinase	NA	NA	NA
Unigene2702_All	K13341//peroxin-7+ko04146//Peroxisome;K13341//peroxin-7+ko04146//Peroxisome;K13341//peroxin-7+ko04146//Peroxisome;K13341//peroxin-7+ko04146//Peroxisome;K13341//peroxin-7+ko04146//Peroxisome	NA	peroxisomal targeting signal 2 receptor [Trichoplusia ni]	XM_013328952.1 PREDICTED: Amyelois transitella peroxisomal targeting signal 2 receptor (LOC106130177), mRNA	Peroxisomal targeting signal 2 receptor OS=Homo sapiens OX=9606 GN=PEX7 PE=1 SV=1	WD domain, G-beta repeat	[U] KOG0277 Peroxisomal targeting signal type 2 receptor	NA	NA	NA
CL6913.Contig2_All	K02932//large subunit ribosomal protein L5e+ko03010//Ribosome;K02932//large subunit ribosomal protein L5e+ko03010//Ribosome;K02932//large subunit ribosomal protein L5e+ko03010//Ribosome;K02932//large subunit ribosomal protein L5e+ko03010//Ribosome;K02932//large subunit ribosomal protein L5e+ko03010//Ribosome	GO:0005840//ribosome;GO:0006412//translation;GO:0003735//structural constituent of ribosome;GO:0008097//5S rRNA binding	ribosomal protein L5 [Euphydryas aurinia]	XM_008475796.1 PREDICTED: Diaphorina citri 60S ribosomal protein L5 (LOC103511085), mRNA	60S ribosomal protein L5 OS=Bombyx mori OX=7091 GN=RpL5 PE=2 SV=1	Ribosomal large subunit proteins 60S L5, and 50S L18	[J] KOG0875 60S ribosomal protein L5	NA	NA	NA
Unigene10507_All	K14537//nuclear GTP-binding protein+ko03008//Ribosome biogenesis in eukaryotes;K14537//nuclear GTP-binding protein+ko03008//Ribosome biogenesis in eukaryotes;K14537//nuclear GTP-binding protein+ko03008//Ribosome biogenesis in eukaryotes;K14537//nuclear GTP-binding protein+ko03008//Ribosome biogenesis in eukaryotes;K14537//nuclear GTP-binding protein+ko03008//Ribosome biogenesis in eukaryotes	NA	PREDICTED: nucleolar GTP-binding protein 2 [Amyelois transitella]	NA	Craniofacial development protein 1 OS=Bos taurus OX=9913 GN=CFDP1 PE=2 SV=1	Bucentaur or craniofacial development	[S] KOG4776 Uncharacterized conserved protein BCNT	NA	NA	NA
Unigene10586_All	K06258//MFS transporter, VNT family, synaptic vesicle glycoprotein 2+ko04512//ECM-receptor interaction;K06258//MFS transporter, VNT family, synaptic vesicle glycoprotein 2+ko04512//ECM-receptor interaction;K06258//MFS transporter, VNT family, synaptic vesicle glycoprotein 2+ko04512//ECM-receptor interaction;K06258//MFS transporter, VNT family, synaptic vesicle glycoprotein 2+ko04512//ECM-receptor…	GO:0055085//transmembrane transport;GO:0016021//integral component of membrane	Synaptic vesicle 2-related protein [Papilio xuthus]	NA	Synaptic vesicle 2-related protein OS=Mus musculus OX=10090 GN=Svop PE=1 SV=1	Major Facilitator Superfamily	[R] KOG0255 Synaptic vesicle transporter SVOP and related transporters (major facilitator superfamily)	NA	NA	NA
Unigene10567_All	K02148//V-type H+-transporting ATPase subunit C+ko04145//Phagosome+ko04721//Synaptic vesicle cycle+ko05323//Rheumatoid arthritis+ko00190//Oxidative phosphorylation+ko05110//Vibrio cholerae infection+ko04150//mTOR signaling pathway+ko05120//Epithelial cell signaling in Helicobacter pylori infection+ko04966//Collecting duct acid secretion+ko01100//Metabolic pathways+ko05165//Human papillomavirus in…	GO:0015991//ATP hydrolysis coupled proton transport;GO:0015078//proton transmembrane transporter activity;GO:0033180//proton-transporting V-type ATPase, V1 domain	V-type proton ATPase subunit C [Vanessa tameamea]	XM_021342589.1 PREDICTED: Helicoverpa armigera V-type proton ATPase subunit C (LOC110382101), transcript variant X1, mRNA	V-type proton ATPase subunit C OS=Manduca sexta OX=7130 PE=2 SV=1	V-ATPase subunit C	[C] KOG2909 Vacuolar H+-ATPase V1 sector, subunit C	NA	NA	NA
CL4173.Contig1_All	K06467//CD22 antigen+ko04640//Hematopoietic cell lineage+ko04514//Cell adhesion molecules (CAMs)+ko04662//B cell receptor signaling pathway;K12330//Rho guanine nucleotide exchange factor 1+ko04810//Regulation of actin cytoskeleton+ko04611//Platelet activation+ko05200//Pathways in cancer+ko05205//Proteoglycans in cancer+ko04270//Vascular smooth muscle contraction+ko04928//Parathyroid hormone synth…	NA	SAG-related sequence [Besnoitia besnoiti]	LN593390.1 Cyprinus carpio genome assembly common carp genome ,scaffold 000000579	NA	NA	NA	http://bioinfo.life.hust.edu.cn/AnimalTFDB/search/ensembl/ENSTRUG00000003418	NA	NA
CL5075.Contig1_All	K15448//multifunctional methyltransferase subunit TRM112;K15448//multifunctional methyltransferase subunit TRM112;K15448//multifunctional methyltransferase subunit TRM112;K15448//multifunctional methyltransferase subunit TRM112;K15448//multifunctional methyltransferase subunit TRM112	GO:0046982//protein heterodimerization activity	Uncharacterized protein OBRU01_10972 [Operophtera brumata]	NA	Multifunctional methyltransferase subunit TRM112-like protein OS=Mus musculus OX=10090 GN=Trmt112 PE=1 SV=1	Trm112p-like protein	[S] KOG1088 Uncharacterized conserved protein	NA	NA	NA
CL4516.Contig1_All	K17341//hemicentin;K17341//hemicentin;K17341//hemicentin;K17341//hemicentin;K17341//hemicentin	NA	hypothetical protein B5X24_HaOG212897 [Helicoverpa armigera]	NA	Hemicentin-2 OS=Mus musculus OX=10090 GN=Hmcn2 PE=1 SV=1	Immunoglobulin I-set domain	[RP] KOG4475 FOG: Immunoglobin and related proteins	NA	NA	NA
Unigene33548_All	NA	NA	NA	XM_021330924.1 PREDICTED: Helicoverpa armigera transcription factor LBX1-like (LOC110373609), mRNA	NA	NA	NA	NA	NA	NA
Unigene3852_All	K01283//peptidyl-dipeptidase A [EC:3.4.15.1]+ko05410//Hypertrophic cardiomyopathy (HCM)+ko04614//Renin-angiotensin system+ko05142//Chagas disease (American trypanosomiasis)+ko04924//Renin secretion;K01283//peptidyl-dipeptidase A [EC:3.4.15.1]+ko05410//Hypertrophic cardiomyopathy (HCM)+ko04614//Renin-angiotensin system+ko05142//Chagas disease (American trypanosomiasis)+ko04924//Renin secretion;K01…	GO:0004180//carboxypeptidase activity;GO:0008241//peptidyl-dipeptidase activity;GO:0046872//metal ion binding;GO:0008237//metallopeptidase activity;GO:0016021//integral component of membrane	angiotensin-converting enzyme-like isoform X2 [Trichoplusia ni]	NA	Angiotensin-converting enzyme OS=Mus musculus OX=10090 GN=Ace PE=1 SV=3	Angiotensin-converting enzyme	[E] KOG3690 Angiotensin I-converting enzymes - M2 family peptidases	NA	NA	NA
Unigene14513_All	K04650//nuclear receptor co-repressor 1+ko01522//Endocrine resistance+ko04919//Thyroid hormone signaling pathway+ko05202//Transcriptional misregulation in cancer;K04650//nuclear receptor co-repressor 1+ko01522//Endocrine resistance+ko04919//Thyroid hormone signaling pathway+ko05202//Transcriptional misregulation in cancer;K04650//nuclear receptor co-repressor 1+ko01522//Endocrine resistance+ko049…	NA	uncharacterized protein LOC113495989 isoform X9 [Trichoplusia ni]	XM_011565803.1 PREDICTED: Plutella xylostella basic helix-loop-helix domain-containing protein KIAA2018-like (LOC105393973), partial mRNA	Nuclear receptor corepressor 1 OS=Xenopus tropicalis OX=8364 GN=ncor1 PE=2 SV=1	G-protein pathway suppressor 2-interacting domain	[K] KOG1878 Nuclear receptor coregulator SMRT/SMRTER, contains Myb-like domains	http://bioinfo.life.hust.edu.cn/AnimalTFDB/search/ensembl/ENSXMAG00000005388	NA	NA
Unigene5488_All	NA	NA	NA	XM_021333812.1 PREDICTED: Helicoverpa armigera trafficking protein particle complex subunit 3 (LOC110375630), mRNA	NA	NA	NA	NA	NA	NA
CL3588.Contig3_All	K11153//retinol dehydrogenase 12 [EC:1.1.1.300]+ko00830//Retinol metabolism+ko01100//Metabolic pathways;K11153//retinol dehydrogenase 12 [EC:1.1.1.300]+ko00830//Retinol metabolism+ko01100//Metabolic pathways;K11153//retinol dehydrogenase 12 [EC:1.1.1.300]+ko00830//Retinol metabolism+ko01100//Metabolic pathways;K11153//retinol dehydrogenase 12 [EC:1.1.1.300]+ko00830//Retinol metabolism+ko01100//Me…	GO:0016021//integral component of membrane	retinol dehydrogenase 14 [Bicyclus anynana]	NA	Retinol dehydrogenase 14 OS=Mus musculus OX=10090 GN=Rdh14 PE=1 SV=1	short chain dehydrogenase	[Q] KOG1208 Dehydrogenases with different specificities (related to short-chain alcohol dehydrogenases)	NA	NA	NA
CL92.Contig3_All	K22614//NLR family CARD domain-containing protein 3;K09637//transmembrane protease serine 6 [EC:3.4.21.-];K02324//DNA polymerase epsilon subunit 1 [EC:2.7.7.7]+ko03420//Nucleotide excision repair+ko03030//DNA replication+ko03410//Base excision repair;K00306//sarcosine oxidase / L-pipecolate oxidase [EC:1.5.3.1 1.5.3.7]+ko04146//Peroxisome+ko00260//Glycine, serine and threonine metabolism+ko00310/…	NA	uncharacterized protein LOC111364232, partial [Spodoptera litura]	NA	Probable RNA-directed DNA polymerase from transposon X-element OS=Drosophila melanogaster OX=7227 GN=X-element\ORF2 PE=3 SV=1	Reverse transcriptase (RNA-dependent DNA polymerase)	[R] KOG1075 FOG: Reverse transcriptase	NA	NA	NA
CL69.Contig13_All	K20254//perilipin-4+ko03320//PPAR signaling pathway;K20254//perilipin-4+ko03320//PPAR signaling pathway;K20254//perilipin-4+ko03320//PPAR signaling pathway;K20254//perilipin-4+ko03320//PPAR signaling pathway;K20254//perilipin-4+ko03320//PPAR signaling pathway	NA	perilipin-4-like isoform X26 [Trichoplusia ni]	NA	Probable maltase-glucoamylase 2 OS=Homo sapiens OX=9606 GN=MGAM2 PE=2 SV=3	Bacterial protein of unknown function (DUF883)	[S] KOG4744 Uncharacterized conserved protein	NA	NA	NA
CL787.Contig1_All	K17544//TBC domain-containing protein kinase-like protein;K17544//TBC domain-containing protein kinase-like protein;K17544//TBC domain-containing protein kinase-like protein;K17544//TBC domain-containing protein kinase-like protein;K17544//TBC domain-containing protein kinase-like protein	GO:0005524//ATP binding;GO:0004672//protein kinase activity	hypothetical protein B5V51_3995 [Heliothis virescens]	NA	TBC domain-containing protein kinase-like protein OS=Mus musculus OX=10090 GN=Tbck PE=1 SV=1	Rab-GTPase-TBC domain	[D] KOG0588 Serine/threonine protein kinase	NA	NA	NA
CL5334.Contig3_All	K04600//cadherin EGF LAG seven-pass G-type receptor 1;K04600//cadherin EGF LAG seven-pass G-type receptor 1;K04600//cadherin EGF LAG seven-pass G-type receptor 1;K04600//cadherin EGF LAG seven-pass G-type receptor 1;K04600//cadherin EGF LAG seven-pass G-type receptor 1	NA	protocadherin-like wing polarity protein stan isoform X1 [Helicoverpa armigera] >XP_021188639.1 protocadherin-like wing polarity protein stan isoform X1 [Helicoverpa armigera]	XM_013322416.1 PREDICTED: Papilio xuthus protocadherin-like wing polarity protein stan (LOC106125291), transcript variant X4, mRNA	Protocadherin-like wing polarity protein stan OS=Drosophila melanogaster OX=7227 GN=stan PE=1 SV=4	NA	[T] KOG4289 Cadherin EGF LAG seven-pass G-type receptor	NA	NA	NA
CL7581.Contig1_All	NA	GO:0016021//integral component of membrane	transmembrane protein 43 homolog [Galleria mellonella]	XM_021326942.1 PREDICTED: Helicoverpa armigera transmembrane protein 43 homolog (LOC110370928), mRNA	Transmembrane protein 43 homolog OS=Drosophila melanogaster OX=7227 GN=CG8111 PE=2 SV=1	Transmembrane protein 43	NA	NA	NA	NA
Unigene19736_All	K11887//proteasomal ATPase-associated factor 1	NA	uncharacterized protein LOC113511894 [Galleria mellonella]	NA	F-box/WD repeat-containing protein sel-10 OS=Caenorhabditis briggsae OX=6238 GN=sel-10 PE=3 SV=1	NA	[R] KOG4155 FOG: WD40 repeat	NA	NA	NA
Unigene19509_All	K09311//Antp family, other;K09311//Antp family, other;K09311//Antp family, other;K09311//Antp family, other;K09311//Antp family, other	GO:0005634//nucleus;GO:0006355//regulation of transcription, DNA-templated;GO:0007275//multicellular organism development;GO:0043565//sequence-specific DNA binding;GO:0003700//DNA-binding transcription factor activity	homeotic protein ultrabithorax [Pieris rapae]	NA	Homeotic protein ultrabithorax OS=Junonia coenia OX=39708 GN=Ubx PE=2 SV=1	NA	[R] KOG0489 Transcription factor zerknullt and related HOX domain proteins	http://bioinfo.life.hust.edu.cn/AnimalTFDB/search/ensembl/FBgn0003944	NA	NA
Unigene32505_All	K03098//apolipoprotein D and lipocalin family protein;K03098//apolipoprotein D and lipocalin family protein;K03098//apolipoprotein D and lipocalin family protein;K03098//apolipoprotein D and lipocalin family protein	NA	apolipoprotein D-like [Spodoptera litura]	NA	NA	NA	[M] KOG4824 Apolipoprotein D/Lipocalin	NA	NA	NA
CL1443.Contig8_All	K22614//NLR family CARD domain-containing protein 3;K00306//sarcosine oxidase / L-pipecolate oxidase [EC:1.5.3.1 1.5.3.7]+ko04146//Peroxisome+ko00260//Glycine, serine and threonine metabolism+ko00310//Lysine degradation+ko01100//Metabolic pathways;K00030//isocitrate dehydrogenase (NAD+) [EC:1.1.1.41]+ko01200//Carbon metabolism+ko01230//Biosynthesis of amino acids+ko00020//Citrate cycle (TCA cycle…	GO:0016021//integral component of membrane	hypothetical protein B7P43_G07267 [Cryptotermes secundus]	DQ887770.1 Ostrinia furnacalis chitinase gene, complete cds	RNA-directed DNA polymerase from mobile element jockey OS=Drosophila melanogaster OX=7227 GN=pol PE=1 SV=1	Reverse transcriptase (RNA-dependent DNA polymerase)	[R] KOG1075 FOG: Reverse transcriptase	NA	NA	NA
CL7270.Contig2_All	K14689//solute carrier family 30 (zinc transporter), member 2	NA	PREDICTED: box C/D snoRNA protein 1 [Papilio machaon]	NA	Box C/D snoRNA protein 1 OS=Mus musculus OX=10090 GN=Znhit6 PE=1 SV=2	HIT zinc finger	[R] KOG2858 Uncharacterized conserved protein	NA	NA	NA
CL2991.Contig2_All	K18417//ERI1 exoribonuclease 2 [EC:3.1.-.-];K11810//MFS transporter, MCP family, solute carrier family 16 (monocarboxylic acid transporters), member 12;K11810//MFS transporter, MCP family, solute carrier family 16 (monocarboxylic acid transporters), member 12;K11810//MFS transporter, MCP family, solute carrier family 16 (monocarboxylic acid transporters), member 12	GO:0055085//transmembrane transport;GO:0016021//integral component of membrane	monocarboxylate transporter 10-like [Trichoplusia ni] >XP_026729146.1 monocarboxylate transporter 10-like [Trichoplusia ni] >XP_026729147.1 monocarboxylate transporter 10-like [Trichoplusia ni]	XM_013344092.1 PREDICTED: Amyelois transitella uncharacterized LOC106142360 (LOC106142360), transcript variant X1, mRNA	Monocarboxylate transporter 12 OS=Xenopus laevis OX=8355 GN=slc16a12 PE=2 SV=1	Major Facilitator Superfamily	[G] KOG2504 Monocarboxylate transporter	NA	NA	NA
Unigene24918_All	NA	NA	PREDICTED: citrate synthase-like [Rhagoletis zephyria]	NA	NA	NA	NA	NA	NA	NA
Unigene32298_All	NA	NA	NA	LK066266.1 Apteryx australis mantelli genome assembly AptMant0, scaffold scaffold1579	NA	NA	NA	NA	NA	NA
Unigene5228_All	K10903//HUS1 checkpoint protein+ko04218//Cellular senescence;K10903//HUS1 checkpoint protein+ko04218//Cellular senescence;K10903//HUS1 checkpoint protein+ko04218//Cellular senescence;K10903//HUS1 checkpoint protein+ko04218//Cellular senescence	GO:0005730//nucleolus;GO:0000077//DNA damage checkpoint;GO:0030896//checkpoint clamp complex	checkpoint protein HUS1 isoform X1 [Helicoverpa armigera] >PZC75281.1 hypothetical protein B5X24_HaOG206483 [Helicoverpa armigera]	NA	Checkpoint protein HUS1 OS=Mus musculus OX=10090 GN=Hus1 PE=2 SV=1	NA	[DL] KOG3999 Checkpoint 9-1-1 complex, HUS1 component	NA	NA	NA
Unigene27229_All	K14999//cytochrome P450 family 6 [EC:1.14.-.-];K14999//cytochrome P450 family 6 [EC:1.14.-.-];K14999//cytochrome P450 family 6 [EC:1.14.-.-];K14999//cytochrome P450 family 6 [EC:1.14.-.-];K14999//cytochrome P450 family 6 [EC:1.14.-.-]	NA	PREDICTED: cytochrome P450 6k1-like [Papilio machaon]	NA	NA	NA	NA	NA	NA	NA
Unigene13412_All	K13156//U11/U12 small nuclear ribonucleoprotein 48 kDa protein;K13156//U11/U12 small nuclear ribonucleoprotein 48 kDa protein;K13156//U11/U12 small nuclear ribonucleoprotein 48 kDa protein;K13156//U11/U12 small nuclear ribonucleoprotein 48 kDa protein;K13156//U11/U12 small nuclear ribonucleoprotein 48 kDa protein	NA	uncharacterized protein DDB_G0283697-like isoform X1 [Trichoplusia ni]	NA	NA	U11-48K-like CHHC zinc finger	NA	NA	NA	NA
CL1391.Contig4_All	K19538//retinitis pigmentosa 1;K04574//neurofilament heavy polypeptide+ko05014//Amyotrophic lateral sclerosis (ALS);K18626//trichohyalin;K11643//chromodomain-helicase-DNA-binding protein 4 [EC:3.6.4.12]+ko05203//Viral carcinogenesis+ko05165//Human papillomavirus infection;K22017//mucin-4	NA	cell division cycle and apoptosis regulator protein 1-like [Spodoptera litura]	XM_013334891.1 PREDICTED: Amyelois transitella cell division cycle and apoptosis regulator protein 1-like (LOC106134762), mRNA	Cell division cycle and apoptosis regulator protein 1 OS=Homo sapiens OX=9606 GN=CCAR1 PE=1 SV=2	DBC1	[W] LSE0516 C Uncharacterized protein, contains major sperm protein (MSP) domain	http://bioinfo.life.hust.edu.cn/AnimalTFDB/search/ensembl/ENSOANG00000004914	NA	NA
Unigene25482_All	NA	NA	NA	XM_021325536.1 PREDICTED: Helicoverpa armigera RPA-interacting protein-like (LOC110369908), mRNA	NA	NA	NA	NA	NA	NA
CL6808.Contig2_All	K15631//molybdenum cofactor sulfurtransferase [EC:2.8.1.9]+ko00790//Folate biosynthesis;K15631//molybdenum cofactor sulfurtransferase [EC:2.8.1.9]+ko00790//Folate biosynthesis;K15631//molybdenum cofactor sulfurtransferase [EC:2.8.1.9]+ko00790//Folate biosynthesis;K15631//molybdenum cofactor sulfurtransferase [EC:2.8.1.9]+ko00790//Folate biosynthesis;K15631//molybdenum cofactor sulfurtransferase […	GO:0030151//molybdenum ion binding;GO:0003824//catalytic activity;GO:0030170//pyridoxal phosphate binding	mitochondrial amidoxime reducing component 2-like [Pieris rapae]	NA	Mitochondrial amidoxime-reducing component 1 OS=Mus musculus OX=10090 GN=Marc1 PE=1 SV=2	MOSC N-terminal beta barrel domain	[R] KOG2362 Uncharacterized Fe-S protein	NA	NA	NA
CL6134.Contig2_All	K19538//retinitis pigmentosa 1;K19538//retinitis pigmentosa 1;K19538//retinitis pigmentosa 1;K19538//retinitis pigmentosa 1;K19538//retinitis pigmentosa 1	GO:0007160//cell-matrix adhesion;GO:0005509//calcium ion binding	PREDICTED: putative uncharacterized protein DDB_G0282133-like [Saccoglossus kowalevskii]	NA	Protein PBMUCL2 OS=Homo sapiens OX=9606 GN=HCG22 PE=2 SV=1	DDB1-and CUL4-substrate receptor 15, WD repeat	[U] KOG0929 Guanine nucleotide exchange factor	NA	NA	NA
CL4735.Contig2_All	K01187//alpha-glucosidase [EC:3.2.1.20]+ko00052//Galactose metabolism+ko00500//Starch and sucrose metabolism+ko01100//Metabolic pathways;K12316//lysosomal alpha-glucosidase [EC:3.2.1.20]+ko04142//Lysosome+ko00052//Galactose metabolism+ko00500//Starch and sucrose metabolism+ko01100//Metabolic pathways;K05546//mannosyl-oligosaccharide alpha-1,3-glucosidase [EC:3.2.1.207]+ko04141//Protein processing…	GO:0004553//hydrolase activity, hydrolyzing O-glycosyl compounds;GO:0005975//carbohydrate metabolic process;GO:0016021//integral component of membrane	myogenesis-regulating glycosidase isoform X1 [Vanessa tameamea] >XP_026489540.1 myogenesis-regulating glycosidase isoform X1 [Vanessa tameamea]	XM_021347257.1 PREDICTED: Bombyx mori uncharacterized family 31 glucosidase KIAA1161 (LOC101744314), transcript variant X8, mRNA	Neutral alpha-glucosidase AB OS=Sus scrofa OX=9823 GN=GANAB PE=1 SV=1	Glycosyl hydrolases family 31	[G] KOG1065 Maltase glucoamylase and related hydrolases, glycosyl hydrolase family 31	NA	NA	NA
CL3646.Contig2_All	NA	NA	FMRFamide precursor [Chilo suppressalis]	NA	FMRFamide-related peptides OS=Agrotis ipsilon OX=56364 PE=1 SV=1	FMRFamide related peptide family	NA	NA	NA	NA
Unigene19708_All	NA	NA	PREDICTED: uncharacterized protein LOC106135025 isoform X1 [Amyelois transitella] >XP_013190642.1 PREDICTED: uncharacterized protein LOC106135025 isoform X1 [Amyelois transitella]	NA	NA	NA	NA	NA	NA	NA
Unigene26235_All	K04533//huntingtin+ko05016//Huntington disease;K04533//huntingtin+ko05016//Huntington disease;K04533//huntingtin+ko05016//Huntington disease;K04533//huntingtin+ko05016//Huntington disease;K04533//huntingtin+ko05016//Huntington disease	GO:0005634//nucleus;GO:0005737//cytoplasm	huntingtin, partial [Galleria mellonella]	NA	NA	NA	NA	NA	NA	NA
Unigene14578_All	K02898//large subunit ribosomal protein L26e+ko03010//Ribosome;K02898//large subunit ribosomal protein L26e+ko03010//Ribosome;K02898//large subunit ribosomal protein L26e+ko03010//Ribosome;K02898//large subunit ribosomal protein L26e+ko03010//Ribosome;K02898//large subunit ribosomal protein L26e+ko03010//Ribosome	GO:0015934//large ribosomal subunit;GO:0006412//translation;GO:0003735//structural constituent of ribosome	ribosomal protein L26 [Manduca sexta]	GU084273.1 Manduca sexta ribosomal protein L26 (rpl26) mRNA, complete cds	60S ribosomal protein L26 OS=Littorina littorea OX=31216 GN=RPL26 PE=2 SV=1	Ribosomal proteins L26 eukaryotic, L24P archaeal	[J] KOG3401 60S ribosomal protein L26	NA	NA	NA
Unigene7778_All	K03128//transcription initiation factor TFIID subunit 2+ko03022//Basal transcription factors;K03128//transcription initiation factor TFIID subunit 2+ko03022//Basal transcription factors;K03128//transcription initiation factor TFIID subunit 2+ko03022//Basal transcription factors;K03128//transcription initiation factor TFIID subunit 2+ko03022//Basal transcription factors;K03128//transcription initi…	NA	transcription initiation factor TFIID subunit 2 isoform X1 [Galleria mellonella]	XM_012697554.2 PREDICTED: Bombyx mori transcription initiation factor TFIID subunit 2 (LOC101745855), mRNA	Transcription initiation factor TFIID subunit 2 OS=Drosophila melanogaster OX=7227 GN=Taf2 PE=1 SV=2	Peptidase family M1	[K] KOG1932 TATA binding protein associated factor	NA	NA	NA
Unigene4921_All	K03691//peptide-O-fucosyltransferase [EC:2.4.1.221]+ko00514//Other types of O-glycan biosynthesis;K14320//aladin+ko03013//RNA transport;K18809//protein toll+ko04624//Toll and Imd signaling pathway;K04467//inhibitor of nuclear factor kappa-B kinase subunit alpha [EC:2.7.11.10]+ko05131//Shigellosis+ko05222//Small cell lung cancer+ko04210//Apoptosis+ko01523//Antifolate resistance+ko05418//Fluid shea…	GO:0003677//DNA binding	hypothetical protein B5V51_9021 [Heliothis virescens] >PCG76655.1 hypothetical protein B5V51_9022 [Heliothis virescens]	NA	NA	DDE superfamily endonuclease	[R] TWOG0028 FOG: Transposase	http://bioinfo.life.hust.edu.cn/AnimalTFDB/search/ensembl/ENSXETG00000032715	NA	NA
Unigene16052_All	K15043//importin subunit alpha-2+ko05164//Influenza A;K15043//importin subunit alpha-2+ko05164//Influenza A;K15043//importin subunit alpha-2+ko05164//Influenza A;K15043//importin subunit alpha-2+ko05164//Influenza A;K15043//importin subunit alpha-2+ko05164//Influenza A	GO:0005634//nucleus;GO:0008565//protein transporter activity;GO:0061608//nuclear import signal receptor activity;GO:0006606//protein import into nucleus;GO:0005737//cytoplasm	importin subunit alpha-4 [Helicoverpa armigera]	XM_021341117.1 PREDICTED: Helicoverpa armigera importin subunit alpha-4 (LOC110380953), mRNA	Importin subunit alpha-3 OS=Homo sapiens OX=9606 GN=KPNA4 PE=1 SV=1	Armadillo/beta-catenin-like repeat	[U] KOG0166 Karyopherin (importin) alpha	NA	NA	NA
CL144.Contig7_All	K10424//dynactin 2+ko05016//Huntington disease+ko04962//Vasopressin-regulated water reabsorption;K10424//dynactin 2+ko05016//Huntington disease+ko04962//Vasopressin-regulated water reabsorption;K10424//dynactin 2+ko05016//Huntington disease+ko04962//Vasopressin-regulated water reabsorption;K10424//dynactin 2+ko05016//Huntington disease+ko04962//Vasopressin-regulated water reabsorption;K10424//dyn…	GO:0005869//dynactin complex;GO:0007017//microtubule-based process	dynactin subunit 2 [Galleria mellonella]	NA	Dynactin subunit 2 OS=Aedes aegypti OX=7159 GN=DCTN2-p50 PE=2 SV=2	Dynamitin	[Z] KOG3958 Putative dynamitin	NA	NA	NA
CL4112.Contig1_All	NA	NA	putative tick transposon [Operophtera brumata]	NA	NA	NA	NA	NA	NA	NA
CL1481.Contig4_All	K00753//glycoprotein 3-alpha-L-fucosyltransferase [EC:2.4.1.214]+ko01100//Metabolic pathways;K19195//AT-rich interactive domain-containing protein 4B;K19607//X-linked retinitis pigmentosa GTPase regulator;K18626//trichohyalin;K00476//aspartate beta-hydroxylase [EC:1.14.11.16]	GO:0003723//RNA binding	scaffold attachment factor B1-like isoform X1 [Spodoptera litura]	XM_013330766.1 PREDICTED: Amyelois transitella SAFB-like transcription modulator (LOC106131614), transcript variant X3, mRNA	Scaffold attachment factor B1 OS=Pongo abelii OX=9601 GN=SAFB PE=2 SV=1	RNA recognition motif. (a.k.a. RRM, RBD, or RNP domain)	[K] KOG4661 Hsp27-ERE-TATA-binding protein/Scaffold attachment factor (SAF-B)	http://bioinfo.life.hust.edu.cn/AnimalTFDB/search/ensembl/ENSMUSG00000097126	NA	NA
CL3135.Contig3_All	K11800//WD repeat-containing protein 22;K11800//WD repeat-containing protein 22;K11800//WD repeat-containing protein 22;K11800//WD repeat-containing protein 22;K11800//WD repeat-containing protein 22	NA	DDB1- and CUL4-associated factor 5-like [Trichoplusia ni]	XM_013279992.1 PREDICTED: Papilio polytes DDB1- and CUL4-associated factor 5 (LOC106100927), mRNA	DDB1- and CUL4-associated factor 5 OS=Mus musculus OX=10090 GN=Dcaf5 PE=1 SV=2	WD domain, G-beta repeat	[R] KOG4227 WD40 repeat protein	NA	NA	NA
CL6243.Contig1_All	NA	NA	uncharacterized protein LOC111356369 [Spodoptera litura]	NA	NA	NA	NA	NA	NA	NA
CL369.Contig18_All	K19672//intraflagellar transport protein 140;K09228//KRAB domain-containing zinc finger protein;K09228//KRAB domain-containing zinc finger protein;K09228//KRAB domain-containing zinc finger protein	GO:0003676//nucleic acid binding	hypothetical protein B5V51_9882 [Heliothis virescens]	XM_021333813.1 PREDICTED: Helicoverpa armigera zinc finger protein 271-like (LOC110375613), transcript variant X4, mRNA	Zinc finger protein 84 OS=Homo sapiens OX=9606 GN=ZNF84 PE=1 SV=2	Zinc-finger double domain	[R] KOG1721 FOG: Zn-finger	http://bioinfo.life.hust.edu.cn/AnimalTFDB/search/ensembl/FBgn0020309	NA	NA
Unigene6723_All	K14832//ribosome biogenesis protein MAK21;K08883//tripartite motif-containing protein 33 [EC:2.3.2.27];K03021//DNA-directed RNA polymerase III subunit RPC2 [EC:2.7.7.6]+ko03020//RNA polymerase+ko04623//Cytosolic DNA-sensing pathway;K08794//calcium/calmodulin-dependent protein kinase I [EC:2.7.11.17]+ko04020//Calcium signaling pathway+ko05214//Glioma+ko04921//Oxytocin signaling pathway+ko04925//Al…	NA	hypothetical protein B7P43_G02146 [Cryptotermes secundus] >PNF30676.1 hypothetical protein B7P43_G06166 [Cryptotermes secundus]	NA	NA	NA	NA	NA	NA	NA
CL5956.Contig1_All	NA	GO:0004252//serine-type endopeptidase activity	uncharacterized protein LOC112056490 [Bicyclus anynana]	NA	NA	NA	NA	NA	NA	NA
CL7291.Contig3_All	K00310//pyrimidodiazepine synthase [EC:1.5.4.1]+ko00480//Glutathione metabolism+ko00790//Folate biosynthesis;K00310//pyrimidodiazepine synthase [EC:1.5.4.1]+ko00480//Glutathione metabolism+ko00790//Folate biosynthesis;K00310//pyrimidodiazepine synthase [EC:1.5.4.1]+ko00480//Glutathione metabolism+ko00790//Folate biosynthesis;K00310//pyrimidodiazepine synthase [EC:1.5.4.1]+ko00480//Glutathione met…	GO:0004364//glutathione transferase activity;GO:0005737//cytoplasm	glutathione S-transferase omega 3 [Chilo suppressalis] >RVE50681.1 hypothetical protein evm_004591 [Chilo suppressalis]	KP938866.1 Chilo suppressalis glutathione S-transferase omega 3 mRNA, complete cds	Pyrimidodiazepine synthase OS=Drosophila melanogaster OX=7227 GN=se PE=1 SV=1	Glutathione S-transferase, N-terminal domain	[O] KOG0406 Glutathione S-transferase	NA	NA	NA
CL3412.Contig2_All	NA	NA	ATPase (PilT family) [Operophtera brumata]	NA	NA	Type IV secretion system proteins	NA	NA	NA	NA
CL6384.Contig3_All	K03002//DNA-directed RNA polymerase I subunit RPA2 [EC:2.7.7.6]+ko03020//RNA polymerase	NA	uncharacterized protein LOC113402523 [Vanessa tameamea]	NA	NA	NA	NA	NA	NA	NA
CL519.Contig5_All	NA	NA	NA	KT005976.1 Chilo suppressalis ion-transport peptide precursor (ITP) mRNA, complete cds	NA	NA	NA	NA	NA	NA
Unigene11827_All	K12826//splicing factor 3A subunit 2+ko03040//Spliceosome;K12826//splicing factor 3A subunit 2+ko03040//Spliceosome;K12826//splicing factor 3A subunit 2+ko03040//Spliceosome;K12826//splicing factor 3A subunit 2+ko03040//Spliceosome;K12826//splicing factor 3A subunit 2+ko03040//Spliceosome	GO:0005634//nucleus;GO:0008270//zinc ion binding;GO:0003676//nucleic acid binding	splicing factor 3A subunit 2 [Trichoplusia ni]	XM_013283117.1 PREDICTED: Papilio polytes splicing factor 3A subunit 2 (LOC106103374), mRNA	Splicing factor 3A subunit 2 OS=Bos taurus OX=9913 GN=SF3A2 PE=2 SV=1	Pre-mRNA-splicing factor SF3a complex subunit 2 (Prp11)	[A] KOG0227 Splicing factor 3a, subunit 2	NA	NA	NA
Unigene20901_All	K14401//cleavage and polyadenylation specificity factor subunit 1+ko03015//mRNA surveillance pathway	GO:0015074//DNA integration;GO:0003676//nucleic acid binding	hypothetical protein B7P43_G02917 [Cryptotermes secundus]	NA	NA	Integrase core domain	NA	NA	NA	NA
CL1120.Contig5_All	K20168//TBC1 domain family member 15+ko04137//Mitophagy - animal;K20168//TBC1 domain family member 15+ko04137//Mitophagy - animal;K20168//TBC1 domain family member 15+ko04137//Mitophagy - animal;K20168//TBC1 domain family member 15+ko04137//Mitophagy - animal;K20168//TBC1 domain family member 15+ko04137//Mitophagy - animal	NA	TBC1 domain family member 15 isoform X3 [Helicoverpa armigera]	DQ023498.1 Pectinophora gossypiella clone Pgmar1.6 transposon mariner-like, complete sequence	PR domain zinc finger protein 5 OS=Homo sapiens OX=9606 GN=PRDM5 PE=1 SV=2	Rab-GTPase-TBC domain	[T] KOG2197 Ypt/Rab-specific GTPase-activating protein GYP7 and related proteins	http://bioinfo.life.hust.edu.cn/AnimalTFDB/search/ensembl/ENSONIG00000007352	NA	NA
Unigene186_All	K13172//serine/arginine repetitive matrix protein 2;K13172//serine/arginine repetitive matrix protein 2;K13172//serine/arginine repetitive matrix protein 2;K17498//transcription factor SPN1;K17498//transcription factor SPN1	NA	uncharacterized protein LOC113402494 isoform X1 [Vanessa tameamea] >XP_026498556.1 uncharacterized protein LOC113402494 isoform X1 [Vanessa tameamea]	XM_013337565.1 PREDICTED: Amyelois transitella uncharacterized LOC106136885 (LOC106136885), transcript variant X3, mRNA	Serine/arginine repetitive matrix protein 2 OS=Mus musculus OX=10090 GN=Srrm2 PE=1 SV=3	Cation transport ATPase (P-type)	[E] KOG3627 Trypsin	NA	NA	NA
Unigene12853_All	K22648//B-cell CLL/lymphoma 6 member B protein;K09237//tramtrack+ko04013//MAPK signaling pathway - fly;K09237//tramtrack+ko04013//MAPK signaling pathway - fly;K09237//tramtrack+ko04013//MAPK signaling pathway - fly;K09237//tramtrack+ko04013//MAPK signaling pathway - fly	NA	longitudinals lacking protein-like isoform X2 [Trichoplusia ni]	XM_021334266.1 PREDICTED: Helicoverpa armigera longitudinals lacking protein, isoforms A/B/D/L-like (LOC110375960), transcript variant X1, mRNA	Longitudinals lacking protein, isoforms F/I/K/T OS=Drosophila melanogaster OX=7227 GN=lola PE=1 SV=1	BTB/POZ domain	[TR] KOG4441 Proteins containing BTB/POZ and Kelch domains, involved in regulatory/signal transduction processes	http://bioinfo.life.hust.edu.cn/AnimalTFDB/search/ensembl/FBgn0005630	NA	NA
CL7279.Contig1_All	K00698//chitin synthase [EC:2.4.1.16]+ko00520//Amino sugar and nucleotide sugar metabolism;K00698//chitin synthase [EC:2.4.1.16]+ko00520//Amino sugar and nucleotide sugar metabolism;K00698//chitin synthase [EC:2.4.1.16]+ko00520//Amino sugar and nucleotide sugar metabolism;K00698//chitin synthase [EC:2.4.1.16]+ko00520//Amino sugar and nucleotide sugar metabolism;K00698//chitin synthase [EC:2.4.1.1…	GO:0004100//chitin synthase activity;GO:0016758//transferase activity, transferring hexosyl groups;GO:0016021//integral component of membrane	chitin synthase [Ostrinia furnacalis]	XM_017124927.1 PREDICTED: Drosophila rhopaloa uncharacterized LOC108045560 (LOC108045560), mRNA	Chitin synthase OS=Meloidogyne artiellia OX=42426 PE=1 SV=1	Chitin synthase	[M] KOG2571 Chitin synthase/hyaluronan synthase (glycosyltransferases)	NA	NA	NA
Unigene15670_All	NA	NA	hypothetical protein KGM_212056 [Danaus plexippus plexippus]	NA	NA	L71 family	NA	NA	NA	NA
Unigene2580_All	NA	NA	NA	NA	NA	Cyclin, C-terminal domain	NA	NA	NA	NA
CL297.Contig2_All	K00326//cytochrome-b5 reductase [EC:1.6.2.2]+ko00520//Amino sugar and nucleotide sugar metabolism;K00326//cytochrome-b5 reductase [EC:1.6.2.2]+ko00520//Amino sugar and nucleotide sugar metabolism;K00326//cytochrome-b5 reductase [EC:1.6.2.2]+ko00520//Amino sugar and nucleotide sugar metabolism;K00326//cytochrome-b5 reductase [EC:1.6.2.2]+ko00520//Amino sugar and nucleotide sugar metabolism;K00326/…	GO:0004128//cytochrome-b5 reductase activity, acting on NAD(P)H	PREDICTED: NADH-cytochrome b5 reductase-like [Papilio machaon]	NA	NADH-cytochrome b5 reductase-like OS=Mus musculus OX=10090 GN=Cyb5rl PE=2 SV=1	Oxidoreductase-like protein, N-terminal	[HC] KOG0534 NADH-cytochrome b-5 reductase	NA	NA	NA
Unigene3415_All	K05610//ubiquitin carboxyl-terminal hydrolase L5 [EC:3.4.19.12];K05610//ubiquitin carboxyl-terminal hydrolase L5 [EC:3.4.19.12];K05610//ubiquitin carboxyl-terminal hydrolase L5 [EC:3.4.19.12];K05610//ubiquitin carboxyl-terminal hydrolase L5 [EC:3.4.19.12];K05610//ubiquitin carboxyl-terminal hydrolase L5 [EC:3.4.19.12]	GO:0004843//thiol-dependent ubiquitin-specific protease activity;GO:0006511//ubiquitin-dependent protein catabolic process;GO:0000502//proteasome complex	PREDICTED: ubiquitin carboxyl-terminal hydrolase isozyme L5 [Amyelois transitella] >XP_013184963.1 PREDICTED: ubiquitin carboxyl-terminal hydrolase isozyme L5 [Amyelois transitella]	BX950190.12 Zebrafish DNA sequence from clone DKEY-190N7 in linkage group 22, complete sequence	Ubiquitin carboxyl-terminal hydrolase isozyme L5 OS=Bos taurus OX=9913 GN=UCHL5 PE=2 SV=1	Ubiquitin carboxyl-terminal hydrolase, family 1	[O] KOG2778 Ubiquitin C-terminal hydrolase	NA	NA	NA
Unigene26438_All	NA	NA	uncharacterized protein LOC113514157 [Galleria mellonella]	NA	NA	NA	NA	NA	NA	NA
Unigene20115_All	K22984//odorant receptor;K22984//odorant receptor;K22984//odorant receptor;K22984//odorant receptor;K22984//odorant receptor	GO:0007165//signal transduction;GO:0004984//olfactory receptor activity;GO:0005549//odorant binding;GO:0016021//integral component of membrane;GO:0005886//plasma membrane	olfactory receptor 2 [Chilo suppressalis] >RVE47931.1 hypothetical protein evm_007445 [Chilo suppressalis]	NA	Odorant receptor coreceptor OS=Anopheles gambiae OX=7165 GN=Orco PE=1 SV=3	NA	[T] LSE0203 D Odorant receptor	NA	NA	NA
Unigene765_All	K13165//splicing factor, arginine/serine-rich 12	NA	PREDICTED: pupal cuticle protein-like [Amyelois transitella]	NM_001311556.1 Papilio polytes pupal cuticle protein (LOC106108532), mRNA >AK402410.1 Papilio polytes mRNA for cuticular protein PpolCPH30, complete cds, sequence id: Pp-0191	Cuticle protein 2 OS=Blaberus craniifer OX=6982 PE=1 SV=1	Nebulin repeat	NA	NA	NA	NA
CL4712.Contig1_All	K09848//TNF receptor-associated factor 4+ko05222//Small cell lung cancer+ko04214//Apoptosis - fly+ko04657//IL-17 signaling pathway+ko05200//Pathways in cancer;K09848//TNF receptor-associated factor 4+ko05222//Small cell lung cancer+ko04214//Apoptosis - fly+ko04657//IL-17 signaling pathway+ko05200//Pathways in cancer;K09848//TNF receptor-associated factor 4+ko05222//Small cell lung cancer+ko04214/…	GO:0007165//signal transduction;GO:0008270//zinc ion binding;GO:0042981//regulation of apoptotic process	putative tnf receptor associated factor [Danaus plexippus plexippus]	XM_011565056.1 PREDICTED: Plutella xylostella TNF receptor-associated factor 4-like (LOC105393322), mRNA	TNF receptor-associated factor 4 OS=Mus musculus OX=10090 GN=Traf4 PE=1 SV=2	NA	[T] KOG0297 TNF receptor-associated factor	NA	NA	NA
CL3176.Contig3_All	K05544//tRNA-dihydrouridine synthase 3 [EC:1.3.1.89];K06126//ubiquinone biosynthesis monooxygenase Coq6 [EC:1.14.13.-]+ko00130//Ubiquinone and other terpenoid-quinone biosynthesis+ko01100//Metabolic pathways	GO:0003677//DNA binding;GO:0005634//nucleus	uncharacterized protein LOC112044051 [Bicyclus anynana] >XP_023944149.1 uncharacterized protein LOC112050185 [Bicyclus anynana] >XP_023945470.1 uncharacterized protein LOC112051173 [Bicyclus anynana] >XP_023951999.1 uncharacterized protein LOC112055936 [Bicyclus anynana]	XM_013344780.1 PREDICTED: Amyelois transitella uncharacterized LOC106142859 (LOC106142859), mRNA	NA	Alcohol dehydrogenase transcription factor Myb/SANT-like	NA	NA	NA	NA
Unigene1869_All	K12894//heterogeneous nuclear ribonucleoprotein A0;K12894//heterogeneous nuclear ribonucleoprotein A0;K12894//heterogeneous nuclear ribonucleoprotein A0;K12894//heterogeneous nuclear ribonucleoprotein A0;K12894//heterogeneous nuclear ribonucleoprotein A0	NA	RNA-binding protein 24-B-like [Galleria mellonella]	XM_021344629.1 PREDICTED: Helicoverpa armigera RNA-binding protein 38-like (LOC110383760), transcript variant X2, mRNA	RNA-binding protein 24-B OS=Xenopus laevis OX=8355 GN=rbm24-b PE=2 SV=1	RNA recognition motif. (a.k.a. RRM, RBD, or RNP domain)	[R] KOG0149 Predicted RNA-binding protein SEB4 (RRM superfamily)	NA	NA	NA
Unigene13184_All	K00699//glucuronosyltransferase [EC:2.4.1.17]+ko00980//Metabolism of xenobiotics by cytochrome P450+ko00982//Drug metabolism - cytochrome P450+ko00983//Drug metabolism - other enzymes+ko00040//Pentose and glucuronate interconversions+ko00860//Porphyrin and chlorophyll metabolism+ko00053//Ascorbate and aldarate metabolism+ko00830//Retinol metabolism+ko05204//Chemical carcinogenesis+ko00140//Steroi…	GO:0003964//RNA-directed DNA polymerase activity	reverse transcriptase [Lasius niger]	NA	NA	Phage integrase family	NA	NA	NA	NA
Unigene6771_All	K20225//capicua transcriptional repressor+ko04013//MAPK signaling pathway - fly;K20225//capicua transcriptional repressor+ko04013//MAPK signaling pathway - fly;K20225//capicua transcriptional repressor+ko04013//MAPK signaling pathway - fly	NA	putative transcription factor capicua isoform X3 [Spodoptera litura]	NA	NA	NA	NA	http://bioinfo.life.hust.edu.cn/AnimalTFDB/search/ensembl/FBgn0262582	NA	NA
Unigene15768_All	K08366//biogenesis of lysosome-related organelles complex 1 subunit 4;K08366//biogenesis of lysosome-related organelles complex 1 subunit 4;K08366//biogenesis of lysosome-related organelles complex 1 subunit 4;K08366//biogenesis of lysosome-related organelles complex 1 subunit 4;K08366//biogenesis of lysosome-related organelles complex 1 subunit 4	NA	hypothetical protein B5V51_13280 [Heliothis virescens]	XM_013339752.1 PREDICTED: Amyelois transitella uncharacterized LOC106138573 (LOC106138573), transcript variant X2, mRNA	NA	Biogenesis of lysosome-related organelles complex-1 subunit 2	NA	NA	NA	NA
Unigene27968_All	NA	GO:0015074//DNA integration;GO:0005634//nucleus;GO:0016021//integral component of membrane;GO:0003676//nucleic acid binding	Pro-Pol polyprotein-like Protein [Tribolium castaneum]	NA	Retrovirus-related Pol polyprotein from transposon opus OS=Drosophila melanogaster OX=7227 GN=pol PE=4 SV=1	His(2)-Cys(2) zinc finger	[R] KOG0017 FOG: Transposon-encoded proteins with TYA, reverse transcriptase, integrase domains in various combinations	NA	NA	NA
Unigene13380_All	K22534//PR domain zinc finger protein 5;K09228//KRAB domain-containing zinc finger protein;K22534//PR domain zinc finger protein 5;K22534//PR domain zinc finger protein 5;K22534//PR domain zinc finger protein 5	NA	zinc finger protein 236-like [Helicoverpa armigera]	NA	Zinc finger protein 569 OS=Mus musculus OX=10090 GN=Znf569 PE=2 SV=2	C2H2-type zinc finger	[R] KOG1721 FOG: Zn-finger	http://bioinfo.life.hust.edu.cn/AnimalTFDB/search/ensembl/ENSG00000249709	NA	NA
CL3677.Contig1_All	K02318//phosphopantetheine adenylyltransferase / dephospho-CoA kinase [EC:2.7.7.3 2.7.1.24]+ko00770//Pantothenate and CoA biosynthesis+ko01100//Metabolic pathways;K02318//phosphopantetheine adenylyltransferase / dephospho-CoA kinase [EC:2.7.7.3 2.7.1.24]+ko00770//Pantothenate and CoA biosynthesis+ko01100//Metabolic pathways;K02318//phosphopantetheine adenylyltransferase / dephospho-CoA kinase [EC…	GO:0005524//ATP binding;GO:0004140//dephospho-CoA kinase activity;GO:0015937//coenzyme A biosynthetic process	bifunctional coenzyme A synthase isoform X2 [Bombyx mori]	NA	Bifunctional coenzyme A synthase OS=Homo sapiens OX=9606 GN=COASY PE=1 SV=4	Dephospho-CoA kinase	[H] KOG3220 Similar to bacterial dephospho-CoA kinase	NA	NA	NA
CL1776.Contig3_All	K14209//solute carrier family 36 (proton-coupled amino acid transporter);K14209//solute carrier family 36 (proton-coupled amino acid transporter);K14209//solute carrier family 36 (proton-coupled amino acid transporter);K14209//solute carrier family 36 (proton-coupled amino acid transporter)	NA	proton-coupled amino acid transporter-like protein pathetic [Galleria mellonella]	NA	Proton-coupled amino acid transporter-like protein pathetic OS=Drosophila melanogaster OX=7227 GN=path PE=1 SV=1	Transmembrane amino acid transporter protein	[E] KOG1304 Amino acid transporters	NA	NA	NA
Unigene20167_All	NA	NA	NA	DQ649113.1 Plutella xylostella microsatellite pxy007 sequence	NA	NA	NA	NA	NA	NA
CL3638.Contig3_All	K13208//ELAV like protein 2/3/4;K18747//protein sex-lethal;K13208//ELAV like protein 2/3/4;K13208//ELAV like protein 2/3/4;K13208//ELAV like protein 2/3/4	NA	protein alan shepard isoform X9 [Helicoverpa armigera]	XM_021332661.1 PREDICTED: Helicoverpa armigera protein alan shepard (LOC110374782), transcript variant X11, mRNA	Protein alan shepard OS=Drosophila yakuba OX=7245 GN=shep PE=3 SV=1	RNA recognition motif. (a.k.a. RRM, RBD, or RNP domain)	[R] KOG4733 FOG: RRM domain	NA	NA	NA
Unigene2119_All	K21396//ATP-binding cassette, subfamily G (WHITE), eye pigment precursor transporter;K22984//odorant receptor;K10268//F-box and leucine-rich repeat protein 2/20;K15003//cytochrome P450 family 9 [EC:1.14.-.-];K10902//ATP-dependent DNA helicase Q5 [EC:3.6.4.12]	GO:0015074//DNA integration;GO:0000943//retrotransposon nucleocapsid;GO:0003676//nucleic acid binding	hypothetical protein B5X24_HaOG208543 [Helicoverpa armigera]	NA	Copia protein OS=Drosophila melanogaster OX=7227 GN=GIP PE=1 SV=3	NA	[R] KOG0017 FOG: Transposon-encoded proteins with TYA, reverse transcriptase, integrase domains in various combinations	NA	NA	NA
CL4712.Contig3_All	K09848//TNF receptor-associated factor 4+ko05222//Small cell lung cancer+ko04214//Apoptosis - fly+ko04657//IL-17 signaling pathway+ko05200//Pathways in cancer;K09848//TNF receptor-associated factor 4+ko05222//Small cell lung cancer+ko04214//Apoptosis - fly+ko04657//IL-17 signaling pathway+ko05200//Pathways in cancer;K09848//TNF receptor-associated factor 4+ko05222//Small cell lung cancer+ko04214/…	NA	PREDICTED: TNF receptor-associated factor 4 isoform X2 [Amyelois transitella]	XM_011565056.1 PREDICTED: Plutella xylostella TNF receptor-associated factor 4-like (LOC105393322), mRNA	TNF receptor-associated factor 4 OS=Mus musculus OX=10090 GN=Traf4 PE=1 SV=2	TRAF-type zinc finger	[T] KOG0297 TNF receptor-associated factor	NA	NA	NA
Unigene1354_All	K10882//crossover junction endonuclease EME1 [EC:3.1.22.-]+ko03440//Homologous recombination+ko03460//Fanconi anemia pathway;K10882//crossover junction endonuclease EME1 [EC:3.1.22.-]+ko03440//Homologous recombination+ko03460//Fanconi anemia pathway;K10882//crossover junction endonuclease EME1 [EC:3.1.22.-]+ko03440//Homologous recombination+ko03460//Fanconi anemia pathway;K10882//crossover juncti…	GO:0005634//nucleus;GO:0006281//DNA repair;GO:0004519//endonuclease activity;GO:0048476//Holliday junction resolvase complex	PREDICTED: crossover junction endonuclease EME1 [Papilio polytes]	NA	NA	NA	NA	NA	NA	NA
CL6410.Contig1_All	K19511//peroxidase [EC:1.11.1.7]	GO:0003964//RNA-directed DNA polymerase activity	PREDICTED: RNA-directed DNA polymerase from mobile element jockey-like [Plutella xylostella]	NA	Probable RNA-directed DNA polymerase from transposon BS OS=Drosophila melanogaster OX=7227 GN=RTase PE=2 SV=1	Reverse transcriptase (RNA-dependent DNA polymerase)	[R] KOG1075 FOG: Reverse transcriptase	NA	NA	NA
CL3109.Contig2_All	K19983//exocyst complex component 1	GO:0003964//RNA-directed DNA polymerase activity	putative RNA-directed DNA polymerase [Operophtera brumata]	NA	NA	NA	NA	NA	NA	NA
CL6461.Contig2_All	K13348//protein Mpv17+ko04146//Peroxisome;K13348//protein Mpv17+ko04146//Peroxisome;K13348//protein Mpv17+ko04146//Peroxisome;K13348//protein Mpv17+ko04146//Peroxisome;K13348//protein Mpv17+ko04146//Peroxisome	NA	PREDICTED: protein Mpv17 [Amyelois transitella] >XP_013195452.1 PREDICTED: protein Mpv17 [Amyelois transitella]	NA	Protein Mpv17 OS=Xenopus laevis OX=8355 GN=mpv17 PE=2 SV=2	Mpv17 / PMP22 family	[R] KOG1944 Peroxisomal membrane protein MPV17 and related proteins	NA	NA	NA
CL549.Contig4_All	NA	GO:0016021//integral component of membrane	hypothetical protein C0J52_12552 [Blattella germanica]	NA	NA	NA	NA	NA	NA	NA
Unigene11966_All	K17256//insulin-like growth factor-binding protein complex acid labile subunit;K17256//insulin-like growth factor-binding protein complex acid labile subunit;K18809//protein toll+ko04624//Toll and Imd signaling pathway;K17256//insulin-like growth factor-binding protein complex acid labile subunit;K17256//insulin-like growth factor-binding protein complex acid labile subunit	NA	leucine-rich repeat and death domain-containing protein 1 [Trichoplusia ni]	NA	Protein artichoke OS=Drosophila melanogaster OX=7227 GN=atk PE=1 SV=2	Leucine rich repeat	[R] KOG0619 FOG: Leucine rich repeat	NA	NA	NA
CL1311.Contig2_All	K13054//meiotic recombination protein REC8, animal type+ko04114//Oocyte meiosis	GO:0007062//sister chromatid cohesion;GO:0008278//cohesin complex	hypothetical protein B5V51_14917 [Heliothis virescens]	NA	NA	N terminus of Rad21 / Rec8 like protein	NA	NA	NA	NA
CL4461.Contig2_All	K02684//DNA primase small subunit [EC:2.7.7.102]+ko03030//DNA replication;K02684//DNA primase small subunit [EC:2.7.7.102]+ko03030//DNA replication;K02684//DNA primase small subunit [EC:2.7.7.102]+ko03030//DNA replication;K02684//DNA primase small subunit [EC:2.7.7.102]+ko03030//DNA replication;K02684//DNA primase small subunit [EC:2.7.7.102]+ko03030//DNA replication	NA	DNA primase small subunit [Hyposmocoma kahamanoa]	XM_012697570.2 PREDICTED: Bombyx mori DNA primase small subunit (LOC101746695), mRNA	DNA primase small subunit OS=Drosophila melanogaster OX=7227 GN=DNApol-alpha50 PE=2 SV=2	DNA primase small subunit	[T] KOG0037 Ca2+-binding protein, EF-Hand protein superfamily	NA	NA	NA
CL52.Contig4_All	K07910//Ras-related protein Rab-18;K07910//Ras-related protein Rab-18;K07910//Ras-related protein Rab-18;K07910//Ras-related protein Rab-18;K07910//Ras-related protein Rab-18	NA	ras-related protein Rab-18A [Trichoplusia ni]	NA	Ras-related protein Rab-18A OS=Lymnaea stagnalis OX=6523 GN=RAB18A PE=2 SV=1	Ras family	[R] KOG0080 GTPase Rab18, small G protein superfamily	NA	NA	NA
CL4785.Contig1_All	K14209//solute carrier family 36 (proton-coupled amino acid transporter);K14209//solute carrier family 36 (proton-coupled amino acid transporter);K14209//solute carrier family 36 (proton-coupled amino acid transporter);K14209//solute carrier family 36 (proton-coupled amino acid transporter);K14209//solute carrier family 36 (proton-coupled amino acid transporter)	GO:0016021//integral component of membrane	proton-coupled amino acid transporter-like protein pathetic [Galleria mellonella]	AK383910.1 Bombyx mori mRNA, clone: MFB-26N23	Zinc finger protein 256 OS=Homo sapiens OX=9606 GN=ZNF256 PE=1 SV=2	Transmembrane amino acid transporter protein	[R] KOG1721 FOG: Zn-finger	http://bioinfo.life.hust.edu.cn/AnimalTFDB/search/ensembl/ENSCJAG00000000381	NA	NA
Unigene9905_All	NA	NA	PREDICTED: uncharacterized protein LOC106711740 isoform X1 [Papilio machaon] >KPJ14270.1 hypothetical protein RR48_07020 [Papilio machaon]	NA	NA	NA	NA	NA	NA	NA
Unigene5920_All	K09368//POU domain transcription factor, class 6;K09368//POU domain transcription factor, class 6;K09368//POU domain transcription factor, class 6;K09368//POU domain transcription factor, class 6;K09368//POU domain transcription factor, class 6	NA	PREDICTED: POU domain, class 6, transcription factor 2 [Amyelois transitella]	XM_013288601.1 PREDICTED: Papilio polytes POU domain, class 6, transcription factor 2 (LOC106107647), transcript variant X9, mRNA	NA	Transcription factor IIA, alpha/beta subunit	NA	http://bioinfo.life.hust.edu.cn/AnimalTFDB/search/ensembl/FBgn0261588	NA	NA
CL156.Contig1_All	NA	NA	dachshund homolog 2 isoform X1 [Trichoplusia ni]	XM_021326667.1 PREDICTED: Helicoverpa armigera dachshund homolog 2 (LOC110370742), transcript variant X9, mRNA	NA	Herpesvirus latent membrane protein 1 (LMP1)	[K] KOG3915 Transcription regulator dachshund, contains SKI/SNO domain	NA	NA	NA
Unigene5332_All	K19009//serine/threonine-protein kinase SIK3 [EC:2.7.11.1];K19009//serine/threonine-protein kinase SIK3 [EC:2.7.11.1];K19009//serine/threonine-protein kinase SIK3 [EC:2.7.11.1];K19009//serine/threonine-protein kinase SIK3 [EC:2.7.11.1];K19009//serine/threonine-protein kinase SIK3 [EC:2.7.11.1]	NA	PREDICTED: serine/threonine-protein kinase par-1 isoform X1 [Papilio xuthus]	NA	Serine/threonine-protein kinase SIK1 OS=Homo sapiens OX=9606 GN=SIK1 PE=1 SV=2	Protein kinase domain	[R] KOG0586 Serine/threonine protein kinase	NA	NA	NA
CL5856.Contig2_All	K15044//Arf-GAP domain and FG repeats-containing protein 1+ko05164//Influenza A;K15044//Arf-GAP domain and FG repeats-containing protein 1+ko05164//Influenza A;K15044//Arf-GAP domain and FG repeats-containing protein 1+ko05164//Influenza A;K15044//Arf-GAP domain and FG repeats-containing protein 1+ko05164//Influenza A;K15044//Arf-GAP domain and FG repeats-containing protein 1+ko05164//Influenza A	NA	arf-GAP domain and FG repeat-containing protein 1 isoform X5 [Trichoplusia ni]	XM_013327495.1 PREDICTED: Amyelois transitella arf-GAP domain and FG repeat-containing protein 1 (LOC106129056), mRNA	Arf-GAP domain and FG repeat-containing protein 2 OS=Homo sapiens OX=9606 GN=AGFG2 PE=1 SV=2	Putative GTPase activating protein for Arf	[T] KOG0702 Predicted GTPase-activating protein	NA	NA	NA
Unigene22901_All	K11433//histone-lysine N-methyltransferase SETMAR [EC:2.1.1.43]+ko00310//Lysine degradation;K11433//histone-lysine N-methyltransferase SETMAR [EC:2.1.1.43]+ko00310//Lysine degradation;K11433//histone-lysine N-methyltransferase SETMAR [EC:2.1.1.43]+ko00310//Lysine degradation;K11433//histone-lysine N-methyltransferase SETMAR [EC:2.1.1.43]+ko00310//Lysine degradation;K11433//histone-lysine N-methyl…	NA	transposase, partial [Antheraea yamamai]	NA	Histone-lysine N-methyltransferase SETMAR OS=Homo sapiens OX=9606 GN=SETMAR PE=1 SV=2	NA	[L] TWOG0199 Predicted transposase	NA	NA	NA
Unigene5477_All	K07976//Rab family, other;K07976//Rab family, other;K07976//Rab family, other;K07976//Rab family, other;K07976//Rab family, other	GO:0005525//GTP binding;GO:0003924//GTPase activity	ras-related protein Rab-8A [Helicoverpa armigera] >XP_022825253.1 ras-related protein Rab-8A [Spodoptera litura] >PZC85579.1 hypothetical protein B5X24_HaOG216687 [Helicoverpa armigera]	XM_021345039.1 PREDICTED: Helicoverpa armigera ras-related protein Rab-8A (LOC110384022), mRNA	Ras-related protein Rab-8A OS=Mus musculus OX=10090 GN=Rab8a PE=1 SV=2	Ras family	[TU] KOG0078 GTP-binding protein SEC4, small G protein superfamily, and related Ras family GTP-binding proteins	NA	NA	NA
CL3977.Contig1_All	K20181//vacuolar protein sorting-associated protein 18;K20181//vacuolar protein sorting-associated protein 18;K20181//vacuolar protein sorting-associated protein 18;K20181//vacuolar protein sorting-associated protein 18;K20181//vacuolar protein sorting-associated protein 18	NA	vacuolar protein sorting-associated protein 18 homolog isoform X2 [Vanessa tameamea]	XM_021328623.1 PREDICTED: Helicoverpa armigera vacuolar protein sorting-associated protein 18 homolog (LOC110372093), mRNA	Vacuolar protein sorting-associated protein 18 homolog OS=Danio rerio OX=7955 GN=vps18 PE=2 SV=2	Pep3/Vps18/deep orange family	[U] KOG2034 Vacuolar sorting protein PEP3/VPS18	NA	NA	NA
Unigene9457_All	K08202//MFS transporter, OCT family, solute carrier family 22 (organic cation transporter), member 4/5+ko05231//Choline metabolism in cancer;K08202//MFS transporter, OCT family, solute carrier family 22 (organic cation transporter), member 4/5+ko05231//Choline metabolism in cancer;K11274//chromosome transmission fidelity protein 4;K11274//chromosome transmission fidelity protein 4;K17662//cytochr…	GO:0016021//integral component of membrane;GO:0022857//transmembrane transporter activity	organic cation transporter protein-like isoform X1 [Galleria mellonella]	NA	Solute carrier family 22 member 1 OS=Homo sapiens OX=9606 GN=SLC22A1 PE=1 SV=2	Sugar (and other) transporter	[R] KOG0255 Synaptic vesicle transporter SVOP and related transporters (major facilitator superfamily)	NA	NA	NA
Unigene2574_All	K00763//nicotinate phosphoribosyltransferase [EC:6.3.4.21]+ko00760//Nicotinate and nicotinamide metabolism+ko01100//Metabolic pathways;K00763//nicotinate phosphoribosyltransferase [EC:6.3.4.21]+ko00760//Nicotinate and nicotinamide metabolism+ko01100//Metabolic pathways;K00763//nicotinate phosphoribosyltransferase [EC:6.3.4.21]+ko00760//Nicotinate and nicotinamide metabolism+ko01100//Metabolic pat…	NA	nicotinate phosphoribosyltransferase isoform X4 [Trichoplusia ni]	XM_021338340.1 PREDICTED: Helicoverpa armigera nicotinate phosphoribosyltransferase (LOC110378903), transcript variant X3, mRNA	Nicotinate phosphoribosyltransferase OS=Drosophila melanogaster OX=7227 GN=Naprt PE=2 SV=2	Nicotinate phosphoribosyltransferase (NAPRTase) family	[H] KOG2511 Nicotinic acid phosphoribosyltransferase	NA	NA	NA
CL5478.Contig2_All	K09228//KRAB domain-containing zinc finger protein;K09228//KRAB domain-containing zinc finger protein;K09228//KRAB domain-containing zinc finger protein;K09228//KRAB domain-containing zinc finger protein;K09228//KRAB domain-containing zinc finger protein	GO:0003676//nucleic acid binding	zinc finger protein 26-like [Galleria mellonella]	NA	Zinc finger protein 99 OS=Homo sapiens OX=9606 GN=ZNF99 PE=2 SV=3	C2H2-type zinc finger	[R] KOG1721 FOG: Zn-finger	http://bioinfo.life.hust.edu.cn/AnimalTFDB/search/ensembl/ENSMUSG00000074867	NA	NA
CL898.Contig5_All	K17257//integrin alpha FG-GAP repeat containing protein 1;K17257//integrin alpha FG-GAP repeat containing protein 1;K17257//integrin alpha FG-GAP repeat containing protein 1;K17257//integrin alpha FG-GAP repeat containing protein 1;K17257//integrin alpha FG-GAP repeat containing protein 1	GO:0016021//integral component of membrane	T-cell immunomodulatory protein [Spodoptera litura]	NA	T-cell immunomodulatory protein (Fragment) OS=Macaca fascicularis OX=9541 GN=ITFG1 PE=2 SV=2	Repeat domain in Vibrio, Colwellia, Bradyrhizobium and Shewanella	[S] KOG4550 Predicted membrane protein	NA	NA	NA
CL535.Contig2_All	K13171//serine/arginine repetitive matrix protein 1+ko03013//RNA transport+ko03015//mRNA surveillance pathway;K13171//serine/arginine repetitive matrix protein 1+ko03013//RNA transport+ko03015//mRNA surveillance pathway;K13171//serine/arginine repetitive matrix protein 1+ko03013//RNA transport+ko03015//mRNA surveillance pathway;K13171//serine/arginine repetitive matrix protein 1+ko03013//RNA tran…	NA	serine/arginine repetitive matrix protein 1 isoform X1 [Bicyclus anynana]	NA	Serine/arginine repetitive matrix protein 1 OS=Homo sapiens OX=9606 GN=SRRM1 PE=1 SV=2	PWI domain	[AR] KOG2146 Splicing coactivator SRm160/300, subunit SRm160 (contains PWI domain)	NA	NA	NA
Unigene2513_All	K16628//collagen, type VII, alpha+ko04974//Protein digestion and absorption;K12840//splicing factor 45+ko03040//Spliceosome;K16628//collagen, type VII, alpha+ko04974//Protein digestion and absorption	NA	hypothetical protein B7P43_G17902 [Cryptotermes secundus]	AB247378.1 Antheraea yamamai vg gene for vitellogenin, complete cds	NA	Domain of unknown function (DUF4780)	NA	NA	NA	NA
CL7250.Contig1_All	K17804//mitochondrial import inner membrane translocase subunit TIM44;K17804//mitochondrial import inner membrane translocase subunit TIM44;K17804//mitochondrial import inner membrane translocase subunit TIM44;K17804//mitochondrial import inner membrane translocase subunit TIM44;K17804//mitochondrial import inner membrane translocase subunit TIM44	GO:0005743//mitochondrial inner membrane;GO:0051087//chaperone binding;GO:0030150//protein import into mitochondrial matrix	PREDICTED: mitochondrial import inner membrane translocase subunit TIM44 [Papilio xuthus]	XM_021325425.1 PREDICTED: Helicoverpa armigera mitochondrial import inner membrane translocase subunit TIM44 (LOC110369848), transcript variant X2, mRNA	Mitochondrial import inner membrane translocase subunit TIM44 OS=Homo sapiens OX=9606 GN=TIMM44 PE=1 SV=2	Tim44-like domain	[U] KOG2580 Mitochondrial import inner membrane translocase, subunit TIM44	NA	NA	NA
CL250.Contig2_All	K15440//tRNA-specific adenosine deaminase 1 [EC:3.5.4.34];K15440//tRNA-specific adenosine deaminase 1 [EC:3.5.4.34];K15440//tRNA-specific adenosine deaminase 1 [EC:3.5.4.34];K15440//tRNA-specific adenosine deaminase 1 [EC:3.5.4.34];K15440//tRNA-specific adenosine deaminase 1 [EC:3.5.4.34]	NA	tRNA-specific adenosine deaminase 1 [Vanessa tameamea]	NA	tRNA-specific adenosine deaminase 1 OS=Homo sapiens OX=9606 GN=ADAT1 PE=1 SV=1	Adenosine-deaminase (editase) domain	[A] KOG2777 tRNA-specific adenosine deaminase 1	NA	NA	NA
CL2868.Contig1_All	NA	GO:0055085//transmembrane transport;GO:0016021//integral component of membrane	P protein-like [Bicyclus anynana] >XP_023940563.1 P protein-like [Bicyclus anynana] >XP_023940564.1 P protein-like [Bicyclus anynana]	XM_013321404.1 PREDICTED: Papilio xuthus P protein-like (LOC106124578), transcript variant X5, mRNA	P protein OS=Homo sapiens OX=9606 GN=OCA2 PE=1 SV=2	Citrate transporter	[P] KOG2639 Sodium sulfate symporter and related arsenite permeases	NA	NA	NA
Unigene33821_All	K00863//triose/dihydroxyacetone kinase / FAD-AMP lyase (cyclizing) [EC:2.7.1.28 2.7.1.29 4.6.1.15]+ko01200//Carbon metabolism+ko00051//Fructose and mannose metabolism+ko04622//RIG-I-like receptor signaling pathway+ko00561//Glycerolipid metabolism+ko01100//Metabolic pathways;K00863//triose/dihydroxyacetone kinase / FAD-AMP lyase (cyclizing) [EC:2.7.1.28 2.7.1.29 4.6.1.15]+ko01200//Carbon metabolis…	GO:0006071//glycerol metabolic process;GO:0016829//lyase activity;GO:0004371//glycerone kinase activity	triokinase/FMN cyclase-like [Hyposmocoma kahamanoa]	XM_014505458.1 PREDICTED: Papilio machaon mediator of RNA polymerase II transcription subunit 15 (LOC106712810), mRNA	Probable dihydroxyacetone kinase OS=Dictyostelium discoideum OX=44689 GN=dhak PE=3 SV=1	NA	[G] KOG2426 Dihydroxyacetone kinase/glycerone kinase	NA	NA	NA
Unigene1029_All	NA	NA	hypothetical protein B5V51_6510 [Heliothis virescens]	NA	Early boundary activity protein 2 OS=Drosophila melanogaster OX=7227 GN=Elba2 PE=1 SV=1	BEN domain	NA	NA	NA	NA
CL5939.Contig3_All	K17341//hemicentin;K17341//hemicentin;K17341//hemicentin;K17341//hemicentin;K17341//hemicentin	NA	neural/ectodermal development factor IMP-L2-like [Pieris rapae] >XP_022117424.1 neural/ectodermal development factor IMP-L2-like [Pieris rapae]	NA	Protein sidekick-1 OS=Mus musculus OX=10090 GN=Sdk1 PE=1 SV=1	Immunoglobulin domain	[T] KOG3510 FOG: Immunoglobulin C-2 Type/fibronectin type III domains	NA	NA	NA
CL2153.Contig7_All	K13212//RNA-binding protein Luc7-like 2	NA	putative RNA-binding protein Luc7-like 1 isoform X1 [Galleria mellonella]	XM_013313896.1 PREDICTED: Papilio xuthus putative RNA-binding protein Luc7-like 2 (LOC106119054), transcript variant X1, mRNA	Luc7-like protein 3 OS=Mus musculus OX=10090 GN=Luc7l3 PE=1 SV=1	LUC7 N_terminus	[A] KOG0796 Spliceosome subunit	http://bioinfo.life.hust.edu.cn/AnimalTFDB/search/ensembl/FBgn0001978	NA	NA
CL6330.Contig3_All	K01365//cathepsin L [EC:3.4.22.15]+ko04145//Phagosome+ko04140//Autophagy - animal+ko04142//Lysosome+ko04210//Apoptosis+ko05418//Fluid shear stress and atherosclerosis+ko04612//Antigen processing and presentation+ko05323//Rheumatoid arthritis+ko05205//Proteoglycans in cancer;K01365//cathepsin L [EC:3.4.22.15]+ko04145//Phagosome+ko04140//Autophagy - animal+ko04142//Lysosome+ko04210//Apoptosis+ko054…	GO:0008234//cysteine-type peptidase activity	peptidase, partial [Heliconius sara]	JN400434.1 Chilo suppressalis cathepsin L2-like protease mRNA, partial cds	Uncharacterized proline-rich protein (Fragment) OS=Owenia fusiformis OX=6347 PE=4 SV=1	Papain family cysteine protease	[O] KOG1543 Cysteine proteinase Cathepsin L	http://bioinfo.life.hust.edu.cn/AnimalTFDB/search/ensembl/ENSFALG00000015205	NA	NA
Unigene6427_All	K07897//Ras-related protein Rab-7A+ko04144//Endocytosis+ko04145//Phagosome+ko04140//Autophagy - animal+ko05132//Salmonella infection+ko04137//Mitophagy - animal+ko05146//Amoebiasis+ko05152//Tuberculosis;K07897//Ras-related protein Rab-7A+ko04144//Endocytosis+ko04145//Phagosome+ko04140//Autophagy - animal+ko05132//Salmonella infection+ko04137//Mitophagy - animal+ko05146//Amoebiasis+ko05152//Tuberc…	GO:0005525//GTP binding;GO:0003924//GTPase activity	Rab7 [Danaus plexippus plexippus]	XM_013311038.1 PREDICTED: Papilio xuthus ras-related protein Rab-7a (LOC106116974), mRNA	Ras-related protein rab7 OS=Epinephelus coioides OX=94232 GN=rab7 PE=1 SV=1	Ras family	[R] KOG0394 Ras-related GTPase	NA	NA	NA
Unigene3875_All	K10143//E3 ubiquitin-protein ligase RFWD2 [EC:2.3.2.27]+ko04120//Ubiquitin mediated proteolysis+ko04115//p53 signaling pathway;K10143//E3 ubiquitin-protein ligase RFWD2 [EC:2.3.2.27]+ko04120//Ubiquitin mediated proteolysis+ko04115//p53 signaling pathway;K10143//E3 ubiquitin-protein ligase RFWD2 [EC:2.3.2.27]+ko04120//Ubiquitin mediated proteolysis+ko04115//p53 signaling pathway;K10143//E3 ubiquit…	NA	E3 ubiquitin-protein ligase RFWD2-like [Spodoptera litura]	XM_021342706.1 PREDICTED: Helicoverpa armigera E3 ubiquitin-protein ligase RFWD2-like (LOC110382199), mRNA	E3 ubiquitin-protein ligase COP1 OS=Homo sapiens OX=9606 GN=COP1 PE=1 SV=1	WD domain, G-beta repeat	[T] TWOG0023 Light-responsive protein COP1 and related proteins	NA	NA	NA
Unigene7365_All	K23049//headcase protein;K23049//headcase protein;K23049//headcase protein;K23049//headcase protein;K23049//headcase protein	NA	headcase protein [Spodoptera litura]	XM_021326612.1 PREDICTED: Helicoverpa armigera headcase protein (LOC110370703), mRNA	Headcase protein OS=Drosophila melanogaster OX=7227 GN=hdc PE=1 SV=2	Headcase protein	[T] KOG3816 Cell differentiation regulator of the Headcase family	NA	NA	NA
Unigene10304_All	K09228//KRAB domain-containing zinc finger protein;K09228//KRAB domain-containing zinc finger protein;K09228//KRAB domain-containing zinc finger protein;K09228//KRAB domain-containing zinc finger protein;K09228//KRAB domain-containing zinc finger protein	GO:0005634//nucleus;GO:0008270//zinc ion binding;GO:0003676//nucleic acid binding	PREDICTED: zinc finger protein OZF-like, partial [Amyelois transitella]	XM_013341691.1 PREDICTED: Amyelois transitella zinc finger protein OZF-like (LOC106140117), partial mRNA	Zinc finger protein 252 OS=Canis lupus familiaris OX=9615 GN=ZNF252 PE=2 SV=1	Zinc-finger associated domain (zf-AD)	[R] KOG1721 FOG: Zn-finger	http://bioinfo.life.hust.edu.cn/AnimalTFDB/search/ensembl/ENSPTRG00000010773	NA	NA
CL6545.Contig1_All	K00914//phosphatidylinositol 3-kinase [EC:2.7.1.137]+ko04145//Phagosome+ko04140//Autophagy - animal+ko04070//Phosphatidylinositol signaling system+ko04136//Autophagy - other+ko04371//Apelin signaling pathway+ko00562//Inositol phosphate metabolism+ko05152//Tuberculosis+ko01100//Metabolic pathways+ko05167//Kaposi sarcoma-associated herpesvirus infection;K14290//exportin-1+ko03013//RNA transport+ko0…	NA	PREDICTED: piggyBac transposable element-derived protein 3-like isoform X1 [Acyrthosiphon pisum] >XP_016658969.1 PREDICTED: piggyBac transposable element-derived protein 3-like isoform X1 [Acyrthosiphon pisum]	NA	PiggyBac transposable element-derived protein 4 OS=Homo sapiens OX=9606 GN=PGBD4 PE=2 SV=3	Transposase IS4	NA	http://bioinfo.life.hust.edu.cn/AnimalTFDB/search/ensembl/ENSAMXG00000016698	NA	NA
CL334.Contig1_All	NA	GO:0015074//DNA integration;GO:0003677//DNA binding;GO:0006313//transposition, DNA-mediated	hypothetical protein B5X24_HaOG207391 [Helicoverpa armigera]	NA	NA	NA	NA	NA	NA	NA
CL5915.Contig2_All	K01176//alpha-amylase [EC:3.2.1.1]+ko00500//Starch and sucrose metabolism+ko04973//Carbohydrate digestion and absorption+ko01100//Metabolic pathways;K01176//alpha-amylase [EC:3.2.1.1]+ko00500//Starch and sucrose metabolism+ko04973//Carbohydrate digestion and absorption+ko01100//Metabolic pathways;K01176//alpha-amylase [EC:3.2.1.1]+ko00500//Starch and sucrose metabolism+ko04973//Carbohydrate diges…	NA	PREDICTED: alpha-amylase 4N-like isoform X2 [Plutella xylostella]	NA	Alpha-amylase (Fragment) OS=Tribolium castaneum OX=7070 PE=3 SV=2	Alpha amylase, catalytic domain	[G] KOG2212 Alpha-amylase	NA	NA	NA
CL3802.Contig1_All	K14415//tRNA-splicing ligase RtcB (3'-phosphate/5'-hydroxy nucleic acid ligase) [EC:6.5.1.8];K14415//tRNA-splicing ligase RtcB (3'-phosphate/5'-hydroxy nucleic acid ligase) [EC:6.5.1.8];K14415//tRNA-splicing ligase RtcB (3'-phosphate/5'-hydroxy nucleic acid ligase) [EC:6.5.1.8];K14415//tRNA-splicing ligase RtcB (3'-phosphate/5'-hydroxy nucleic acid ligase) [EC:6.5.1.8];K14415//tRNA-splicing ligas…	GO:0046872//metal ion binding;GO:0072669//tRNA-splicing ligase complex;GO:0005524//ATP binding;GO:0006388//tRNA splicing, via endonucleolytic cleavage and ligation;GO:0003972//RNA ligase (ATP) activity	tRNA-splicing ligase RtcB homolog [Galleria mellonella]	XM_014747346.1 PREDICTED: Polistes canadensis tRNA-splicing ligase RtcB homolog (LOC106786206), mRNA	tRNA-splicing ligase RtcB homolog OS=Drosophila melanogaster OX=7227 GN=RtcB PE=2 SV=1	tRNA-splicing ligase RtcB	[S] KOG3833 Uncharacterized conserved protein, contains RtcB domain	NA	NA	NA
Unigene2918_All	NA	NA	uncharacterized protein LOC112049958 [Bicyclus anynana]	NA	NA	NA	NA	NA	NA	NA
Unigene12919_All	K18443//golgi-specific brefeldin A-resistance guanine nucleotide exchange factor 1+ko04144//Endocytosis;K18443//golgi-specific brefeldin A-resistance guanine nucleotide exchange factor 1+ko04144//Endocytosis;K18443//golgi-specific brefeldin A-resistance guanine nucleotide exchange factor 1+ko04144//Endocytosis;K18443//golgi-specific brefeldin A-resistance guanine nucleotide exchange factor 1+ko04…	NA	Golgi-specific brefeldin A-resistance guanine nucleotide exchange factor 1 isoform X2 [Spodoptera litura]	XM_013334382.1 PREDICTED: Amyelois transitella Golgi-specific brefeldin A-resistance guanine nucleotide exchange factor 1 (LOC106134357), mRNA	Golgi-specific brefeldin A-resistance guanine nucleotide exchange factor 1 OS=Cricetulus griseus OX=10029 GN=GBF1 PE=1 SV=1	Sec7 domain	[U] KOG0928 Pattern-formation protein/guanine nucleotide exchange factor	NA	NA	NA
Unigene4166_All	K15255//ATP-dependent DNA helicase PIF1 [EC:3.6.4.12];K15255//ATP-dependent DNA helicase PIF1 [EC:3.6.4.12];K15255//ATP-dependent DNA helicase PIF1 [EC:3.6.4.12];K15255//ATP-dependent DNA helicase PIF1 [EC:3.6.4.12];K15255//ATP-dependent DNA helicase PIF1 [EC:3.6.4.12]	NA	PREDICTED: ATP-dependent DNA helicase pif1-like [Microplitis demolitor]	XM_014444251.1 PREDICTED: Microplitis demolitor ATP-dependent DNA helicase pif1-like (LOC106694094), mRNA	ATP-dependent DNA helicase PIF4 OS=Trypanosoma brucei brucei (strain 927/4 GUTat10.1) OX=185431 GN=PIF4 PE=3 SV=1	PIF1-like helicase	[D] KOG0987 DNA helicase PIF1/RRM3	NA	NA	NA
Unigene16593_All	K21852//dedicator of cytokinesis protein 6/7/8;K21852//dedicator of cytokinesis protein 6/7/8;K21852//dedicator of cytokinesis protein 6/7/8;K21852//dedicator of cytokinesis protein 6/7/8;K21852//dedicator of cytokinesis protein 6/7/8	GO:0007264//small GTPase mediated signal transduction;GO:0005085//guanyl-nucleotide exchange factor activity	hypothetical protein B5V51_66, partial [Heliothis virescens]	NA	NA	NA	NA	NA	NA	NA
Unigene16062_All	K01022//keratan sulfate 6-sulfotransferase 1 [EC:2.8.2.21]+ko00533//Glycosaminoglycan biosynthesis - keratan sulfate;K01020//chondroitin 6-sulfotransferase 3 [EC:2.8.2.17]+ko00532//Glycosaminoglycan biosynthesis - chondroitin sulfate / dermatan sulfate;K01020//chondroitin 6-sulfotransferase 3 [EC:2.8.2.17]+ko00532//Glycosaminoglycan biosynthesis - chondroitin sulfate / dermatan sulfate	GO:0008146//sulfotransferase activity	carbohydrate sulfotransferase 4-like [Vanessa tameamea]	XM_013311580.1 PREDICTED: Papilio xuthus carbohydrate sulfotransferase 4-like (LOC106117323), mRNA	Carbohydrate sulfotransferase 3 OS=Homo sapiens OX=9606 GN=CHST3 PE=1 SV=3	Sulfotransferase domain	[O] TWOG0521 Carbohydrate (N-acetylglucosamine 6-O) sulfotransferase	NA	NA	NA
CL6758.Contig2_All	NA	GO:0008270//zinc ion binding;GO:0005525//GTP binding;GO:0003924//GTPase activity	PREDICTED: zinc finger CW-type PWWP domain protein 1-like [Amyelois transitella]	NA	MORC family CW-type zinc finger protein 3 OS=Mus musculus OX=10090 GN=Morc3 PE=1 SV=1	CW-type Zinc Finger	[D] KOG1845 MORC family ATPases	NA	NA	NA
CL617.Contig3_All	K00869//mevalonate kinase [EC:2.7.1.36]+ko04146//Peroxisome+ko00900//Terpenoid backbone biosynthesis+ko01100//Metabolic pathways;K00869//mevalonate kinase [EC:2.7.1.36]+ko04146//Peroxisome+ko00900//Terpenoid backbone biosynthesis+ko01100//Metabolic pathways;K00869//mevalonate kinase [EC:2.7.1.36]+ko04146//Peroxisome+ko00900//Terpenoid backbone biosynthesis+ko01100//Metabolic pathways;K00869//meva…	GO:0016126//sterol biosynthetic process;GO:0019287//isopentenyl diphosphate biosynthetic process, mevalonate pathway;GO:0005524//ATP binding;GO:0005737//cytoplasm;GO:0004496//mevalonate kinase activity	mevalonate kinase isoform X1 [Bombyx mori] >XP_012548048.1 mevalonate kinase isoform X1 [Bombyx mori] >XP_028028367.1 mevalonate kinase [Bombyx mandarina]	NA	Mevalonate kinase OS=Dictyostelium discoideum OX=44689 GN=mvk PE=1 SV=1	GHMP kinases N terminal domain	[I] KOG1511 Mevalonate kinase MVK/ERG12	NA	NA	NA
CL3045.Contig2_All	K05691//catenin alpha+ko04390//Hippo signaling pathway+ko05412//Arrhythmogenic right ventricular cardiomyopathy (ARVC)+ko05226//Gastric cancer+ko05100//Bacterial invasion of epithelial cells+ko05213//Endometrial cancer+ko05200//Pathways in cancer+ko04670//Leukocyte transendothelial migration+ko04520//Adherens junction	GO:0007349//cellularization;GO:0051015//actin filament binding;GO:0016020//membrane;GO:0007155//cell adhesion;GO:0005737//cytoplasm	serendipity locus protein alpha [Galleria mellonella]	NA	Serendipity locus protein alpha OS=Drosophila subobscura OX=7241 GN=Sry-alpha PE=2 SV=1	Serendipity locus alpha protein (SRY-A)	NA	NA	NA	NA
CL4947.Contig3_All	NA	NA	CUE domain-containing protein 1 [Trichoplusia ni]	XM_021329864.1 PREDICTED: Helicoverpa armigera CUE domain-containing protein 1 (LOC110372858), mRNA	CUE domain-containing protein 1 OS=Mus musculus OX=10090 GN=Cuedc1 PE=2 SV=2	CUE domain	[O] KOG4588 Predicted ubiquitin-conjugating enzyme	NA	NA	NA
Unigene11877_All	NA	NA	uncharacterized protein LOC113513452 [Galleria mellonella]	XM_013322870.1 PREDICTED: Papilio xuthus uncharacterized LOC106125599 (LOC106125599), mRNA	NA	Alcohol dehydrogenase transcription factor Myb/SANT-like	NA	NA	NA	NA
CL350.Contig2_All	K06270//protein phosphatase 1 regulatory subunit 12A+ko04024//cAMP signaling pathway+ko04022//cGMP-PKG signaling pathway+ko04810//Regulation of actin cytoskeleton+ko04510//Focal adhesion+ko04611//Platelet activation+ko05205//Proteoglycans in cancer+ko04270//Vascular smooth muscle contraction+ko04921//Oxytocin signaling pathway;K06270//protein phosphatase 1 regulatory subunit 12A+ko04024//cAMP sig…	NA	protein phosphatase 1 regulatory subunit 12B isoform X4 [Galleria mellonella]	XM_011552613.1 PREDICTED: Plutella xylostella protein phosphatase 1 regulatory subunit 12B (LOC105382686), mRNA	Protein phosphatase 1 regulatory subunit 12C OS=Homo sapiens OX=9606 GN=PPP1R12C PE=1 SV=1	cGMP-dependent protein kinase interacting domain	[OT] KOG0505 Myosin phosphatase, regulatory subunit	http://bioinfo.life.hust.edu.cn/AnimalTFDB/search/ensembl/ENSONIG00000007023	NA	NA
Unigene15971_All	K17421//large subunit ribosomal protein L40;K17421//large subunit ribosomal protein L40;K17421//large subunit ribosomal protein L40;K17421//large subunit ribosomal protein L40;K17421//large subunit ribosomal protein L40	GO:0005762//mitochondrial large ribosomal subunit	39S ribosomal protein L40, mitochondrial [Papilio xuthus] >BAM18571.1 mitochondrial ribosomal protein L40 [Papilio xuthus]	NA	39S ribosomal protein L40, mitochondrial OS=Mus musculus OX=10090 GN=Mrpl40 PE=1 SV=2	Mitochondrial ribosomal protein L28	[J] KOG4778 Mitochondrial ribosomal protein L28	NA	NA	NA
Unigene31469_All	K09097//aryl hydrocarbon receptor nuclear translocator+ko05211//Renal cell carcinoma+ko05200//Pathways in cancer+ko05204//Chemical carcinogenesis+ko04934//Cushing syndrome+ko04066//HIF-1 signaling pathway;K09097//aryl hydrocarbon receptor nuclear translocator+ko05211//Renal cell carcinoma+ko05200//Pathways in cancer+ko05204//Chemical carcinogenesis+ko04934//Cushing syndrome+ko04066//HIF-1 signali…	NA	aryl hydrocarbon receptor nuclear translocator homolog isoform X4 [Vanessa tameamea]	NA	Aryl hydrocarbon receptor nuclear translocator homolog OS=Drosophila melanogaster OX=7227 GN=tgo PE=1 SV=3	NA	[K] KOG3561 Aryl-hydrocarbon receptor nuclear translocator	http://bioinfo.life.hust.edu.cn/AnimalTFDB/search/ensembl/FBgn0264075	NA	NA
CL7064.Contig4_All	K17675//ATP-dependent RNA helicase SUPV3L1/SUV3 [EC:3.6.4.13];K17675//ATP-dependent RNA helicase SUPV3L1/SUV3 [EC:3.6.4.13];K17675//ATP-dependent RNA helicase SUPV3L1/SUV3 [EC:3.6.4.13];K17675//ATP-dependent RNA helicase SUPV3L1/SUV3 [EC:3.6.4.13];K17675//ATP-dependent RNA helicase SUPV3L1/SUV3 [EC:3.6.4.13]	NA	uncharacterized protein LOC113507691 [Trichoplusia ni]	NA	NA	Immunoglobulin V-set domain	NA	NA	NA	NA
CL3390.Contig1_All	K13126//polyadenylate-binding protein+ko03018//RNA degradation+ko03013//RNA transport+ko03015//mRNA surveillance pathway	GO:0016021//integral component of membrane	conserved Plasmodium protein, unknown function [Plasmodium gallinaceum]	NA	NA	NA	NA	NA	NA	NA
CL1141.Contig3_All	NA	NA	PREDICTED: chorion class B protein M2410-like [Amyelois transitella]	AK386047.1 Bombyx mori mRNA, clone: fphe18I04	Chorion class CB protein PC404 (Fragment) OS=Antheraea polyphemus OX=7120 PE=2 SV=2	Chorion protein	NA	NA	NA	NA
Unigene13288_All	K03946//NADH dehydrogenase (ubiquinone) 1 alpha subcomplex subunit 2+ko04723//Retrograde endocannabinoid signaling+ko04714//Thermogenesis+ko00190//Oxidative phosphorylation+ko04932//Non-alcoholic fatty liver disease (NAFLD)+ko05010//Alzheimer disease+ko05012//Parkinson disease+ko05016//Huntington disease+ko01100//Metabolic pathways;K03946//NADH dehydrogenase (ubiquinone) 1 alpha subcomplex subuni…	NA	PREDICTED: NADH dehydrogenase [ubiquinone] 1 alpha subcomplex subunit 2 isoform X1 [Papilio polytes]	NA	NADH dehydrogenase [ubiquinone] 1 alpha subcomplex subunit 2 OS=Bos taurus OX=9913 GN=NDUFA2 PE=1 SV=2	Mitochondrial ribosomal protein L51 / S25 / CI-B8 domain	[C] KOG3446 NADH:ubiquinone oxidoreductase NDUFA2/B8 subunit	NA	NA	NA
CL2270.Contig3_All	K01044//carboxylesterase 1 [EC:3.1.1.1]+ko00983//Drug metabolism - other enzymes+ko01100//Metabolic pathways;K01049//acetylcholinesterase [EC:3.1.1.7]+ko04725//Cholinergic synapse+ko00564//Glycerophospholipid metabolism;K01050//cholinesterase [EC:3.1.1.8];K03927//carboxylesterase 2 [EC:3.1.1.1 3.1.1.84 3.1.1.56]+ko00983//Drug metabolism - other enzymes;K01044//carboxylesterase 1 [EC:3.1.1.1]+ko00…	GO:0016787//hydrolase activity	antennal esterase [Chilo suppressalis]	KJ023232.1 Chilo suppressalis isolate CsuEst35 antennal esterase mRNA, complete cds	Venom carboxylesterase-6 OS=Apis mellifera OX=7460 PE=2 SV=1	Carboxylesterase family	[R] KOG1516 Carboxylesterase and related proteins	NA	NA	NA
CL2336.Contig2_All	K19721//collagen, type V/XI/XXIV/XXVII, alpha+ko04974//Protein digestion and absorption;K06236//collagen, type I, alpha+ko04512//ECM-receptor interaction+ko04510//Focal adhesion+ko04933//AGE-RAGE signaling pathway in diabetic complications+ko04611//Platelet activation+ko05146//Amoebiasis+ko04974//Protein digestion and absorption+ko04151//PI3K-Akt signaling pathway+ko04926//Relaxin signaling pathw…	NA	LOW QUALITY PROTEIN: collagen alpha-2(I) chain [Tachysurus fulvidraco]	NA	Collagen alpha-2(I) chain OS=Oncorhynchus mykiss OX=8022 GN=col1a2 PE=2 SV=2	Fibrillar collagen C-terminal domain	[W] KOG3544 Collagens (type IV and type XIII), and related proteins	NA	NA	NA
CL6687.Contig1_All	K14999//cytochrome P450 family 6 [EC:1.14.-.-];K14999//cytochrome P450 family 6 [EC:1.14.-.-];K14999//cytochrome P450 family 6 [EC:1.14.-.-];K14999//cytochrome P450 family 6 [EC:1.14.-.-];K14999//cytochrome P450 family 6 [EC:1.14.-.-]	GO:0016705//oxidoreductase activity, acting on paired donors, with incorporation or reduction of molecular oxygen;GO:0020037//heme binding;GO:0005506//iron ion binding;GO:0004497//monooxygenase activity	CYP6AB46 [Chilo suppressalis]	KF701130.1 Chilo suppressalis CYP6AB46 mRNA, complete cds	Cytochrome P450 6B5 (Fragment) OS=Papilio glaucus OX=45779 GN=CYP6B5 PE=2 SV=1	Cytochrome P450	[Q] KOG0158 Cytochrome P450 CYP3/CYP5/CYP6/CYP9 subfamilies	NA	NA	NA
CL4503.Contig5_All	K09228//KRAB domain-containing zinc finger protein;K09228//KRAB domain-containing zinc finger protein;K09228//KRAB domain-containing zinc finger protein;K09228//KRAB domain-containing zinc finger protein;K09228//KRAB domain-containing zinc finger protein	GO:0003676//nucleic acid binding	histone H4 transcription factor [Vanessa tameamea]	NA	Zinc finger protein 84 OS=Homo sapiens OX=9606 GN=ZNF84 PE=1 SV=2	C2H2-type zinc finger	[R] KOG1721 FOG: Zn-finger	http://bioinfo.life.hust.edu.cn/AnimalTFDB/search/ensembl/ENSONIG00000007812	NA	NA
Unigene34386_All	NA	GO:0003964//RNA-directed DNA polymerase activity	hypothetical protein B5X24_HaOG208392 [Helicoverpa armigera]	NA	NA	NA	NA	NA	NA	NA
CL7410.Contig6_All	K00789//S-adenosylmethionine synthetase [EC:2.5.1.6]+ko01230//Biosynthesis of amino acids+ko01100//Metabolic pathways+ko00270//Cysteine and methionine metabolism;K00789//S-adenosylmethionine synthetase [EC:2.5.1.6]+ko01230//Biosynthesis of amino acids+ko01100//Metabolic pathways+ko00270//Cysteine and methionine metabolism;K00789//S-adenosylmethionine synthetase [EC:2.5.1.6]+ko01230//Biosynthesis …	GO:0046872//metal ion binding;GO:0005524//ATP binding;GO:0006730//one-carbon metabolic process;GO:0004478//methionine adenosyltransferase activity;GO:0006556//S-adenosylmethionine biosynthetic process	S-adenosylmethionine synthase [Danaus plexippus plexippus]	XM_021333026.1 PREDICTED: Helicoverpa armigera S-adenosylmethionine synthase (LOC110375053), transcript variant X1, mRNA	S-adenosylmethionine synthase OS=Drosophila melanogaster OX=7227 GN=Sam-S PE=2 SV=2	S-adenosylmethionine synthetase, C-terminal domain	[H] KOG1506 S-adenosylmethionine synthetase	NA	NA	NA
Unigene27280_All	K11086//small nuclear ribonucleoprotein B and B'+ko03040//Spliceosome+ko05322//Systemic lupus erythematosus	NA	MOB kinase activator-like 2 isoform X4 [Hyposmocoma kahamanoa]	NA	MOB kinase activator-like 2 OS=Drosophila melanogaster OX=7227 GN=Mob2 PE=1 SV=3	Mob1/phocein family	[D] KOG0440 Cell cycle-associated protein Mob1-1	NA	NA	NA
Unigene12132_All	K13861//solute carrier family 4 (sodium bicarbonate transporter), member 10;K13861//solute carrier family 4 (sodium bicarbonate transporter), member 10;K13861//solute carrier family 4 (sodium bicarbonate transporter), member 10;K13861//solute carrier family 4 (sodium bicarbonate transporter), member 10;K13861//solute carrier family 4 (sodium bicarbonate transporter), member 10	NA	sodium bicarbonate cotransporter 3 isoform X3 [Spodoptera litura]	XM_013326040.1 PREDICTED: Papilio xuthus sodium bicarbonate cotransporter 3 (LOC106127789), transcript variant X4, mRNA	Sodium-driven chloride bicarbonate exchanger OS=Bos taurus OX=9913 GN=SLC4A10 PE=2 SV=1	HCO3- transporter family	[P] KOG1172 Na+-independent Cl/HCO3 exchanger AE1 and related transporters (SLC4 family)	NA	NA	NA
Unigene11840_All	K07511//enoyl-CoA hydratase [EC:4.2.1.17]+ko00410//beta-Alanine metabolism+ko01200//Carbon metabolism+ko00640//Propanoate metabolism+ko00280//Valine, leucine and isoleucine degradation+ko00650//Butanoate metabolism+ko00062//Fatty acid elongation+ko00310//Lysine degradation+ko00380//Tryptophan metabolism+ko01100//Metabolic pathways+ko01212//Fatty acid metabolism+ko00071//Fatty acid degradation;K07…	GO:0003824//catalytic activity	probable enoyl-CoA hydratase, mitochondrial [Papilio xuthus] >BAM18079.1 cyclohex-1-ene-1-carboxyl-CoA hydratase [Papilio xuthus]	XM_013288040.1 PREDICTED: Papilio polytes probable enoyl-CoA hydratase, mitochondrial (LOC106107261), mRNA	Enoyl-CoA hydratase, mitochondrial OS=Mus musculus OX=10090 GN=Echs1 PE=1 SV=1	Enoyl-CoA hydratase/isomerase	[I] KOG1680 Enoyl-CoA hydratase	NA	NA	NA
CL5502.Contig3_All	K03249//translation initiation factor 3 subunit F+ko03013//RNA transport;K03249//translation initiation factor 3 subunit F+ko03013//RNA transport;K03249//translation initiation factor 3 subunit F+ko03013//RNA transport;K03249//translation initiation factor 3 subunit F+ko03013//RNA transport;K03249//translation initiation factor 3 subunit F+ko03013//RNA transport	GO:0016282//eukaryotic 43S preinitiation complex;GO:0003743//translation initiation factor activity;GO:0001732//formation of cytoplasmic translation initiation complex;GO:0033290//eukaryotic 48S preinitiation complex;GO:0005852//eukaryotic translation initiation factor 3 complex	eukaryotic translation initiation factor 3 subunit F [Vanessa tameamea]	XM_021341938.1 PREDICTED: Helicoverpa armigera eukaryotic translation initiation factor 3 subunit F (LOC110381592), transcript variant X2, mRNA	Eukaryotic translation initiation factor 3 subunit F OS=Bombyx mori OX=7091 GN=eIF3-S5 PE=2 SV=1	JAB1/Mov34/MPN/PAD-1 ubiquitin protease	[J] KOG2975 Translation initiation factor 3, subunit f (eIF-3f)	http://bioinfo.life.hust.edu.cn/AnimalTFDB/search/ensembl/ENSCAFG00000011813	NA	NA
CL4355.Contig2_All	K06220//WAS protein family;K06220//WAS protein family;K06220//WAS protein family;K06220//WAS protein family	GO:0003779//actin binding;GO:0005856//cytoskeleton;GO:0030036//actin cytoskeleton organization	putative actin binding protein, partial [Danaus plexippus plexippus]	XM_013345501.1 PREDICTED: Amyelois transitella wiskott-Aldrich syndrome protein family member 3 (LOC106143423), mRNA	Serine/arginine repetitive matrix protein 1 OS=Gallus gallus OX=9031 GN=SRRM1 PE=2 SV=1	WH2 motif	[Z] KOG1830 Wiskott Aldrich syndrome proteins	http://bioinfo.life.hust.edu.cn/AnimalTFDB/search/ensembl/ENSLACG00000011472	NA	NA
Unigene13081_All	K11422//histone-lysine N-methyltransferase SETD1 [EC:2.1.1.43]+ko00310//Lysine degradation	GO:0015074//DNA integration;GO:0003676//nucleic acid binding;GO:0004190//aspartic-type endopeptidase activity	Retrotransposable element Tf2 155 kDa protein type 2 [Papilio machaon]	NA	NA	Aspartyl protease	NA	NA	NA	NA
Unigene2956_All	NA	NA	NA	XM_021328545.1 PREDICTED: Helicoverpa armigera uncharacterized LOC110372035 (LOC110372035), transcript variant X4, mRNA	NA	NA	NA	NA	NA	NA
CL1815.Contig2_All	K19475//WAS/WASL-interacting protein+ko04144//Endocytosis;K06274//vasodilator-stimulated phosphoprotein+ko04022//cGMP-PKG signaling pathway+ko04510//Focal adhesion+ko04611//Platelet activation+ko04666//Fc gamma R-mediated phagocytosis+ko04530//Tight junction+ko04670//Leukocyte transendothelial migration+ko04015//Rap1 signaling pathway;K19475//WAS/WASL-interacting protein+ko04144//Endocytosis;K062…	NA	transcriptional repressor p66-alpha isoform X4 [Spodoptera litura]	XM_021352839.1 PREDICTED: Bombyx mori transcriptional repressor p66-alpha (LOC101741992), transcript variant X5, mRNA	POU domain, class 3, transcription factor 3 OS=Rattus norvegicus OX=10116 GN=Pou3f3 PE=1 SV=2	Coiled-coil and interaction region of P66A and P66B with MBD2	[T] LSE0519 C GROUND domains (extracellular cysteine-containing domain sometimes associated with HOG domains)	http://bioinfo.life.hust.edu.cn/AnimalTFDB/search/ensembl/ENSFALG00000006492	NA	NA
Unigene5054_All	K10750//chromatin assembly factor 1 subunit A;K10750//chromatin assembly factor 1 subunit A;K10750//chromatin assembly factor 1 subunit A;K10750//chromatin assembly factor 1 subunit A	NA	hypothetical protein B5V51_13956 [Heliothis virescens]	XM_014509864.1 PREDICTED: Papilio machaon chromatin assembly factor 1 subunit A-like (LOC106716355), mRNA	DNA ligase 1 OS=Dictyostelium discoideum OX=44689 GN=lig1 PE=3 SV=1	Chromatin assembly factor 1 subunit A	[B] KOG4364 Chromatin assembly factor-I	http://bioinfo.life.hust.edu.cn/AnimalTFDB/search/ensembl/ENSMODG00000029210	NA	NA
Unigene3915_All	K19787//carnosine N-methyltransferase [EC:2.1.1.22]+ko00340//Histidine metabolism;K19787//carnosine N-methyltransferase [EC:2.1.1.22]+ko00340//Histidine metabolism;K19787//carnosine N-methyltransferase [EC:2.1.1.22]+ko00340//Histidine metabolism;K19787//carnosine N-methyltransferase [EC:2.1.1.22]+ko00340//Histidine metabolism;K19787//carnosine N-methyltransferase [EC:2.1.1.22]+ko00340//Histidine …	NA	carnosine N-methyltransferase [Trichoplusia ni]	XM_013330127.1 PREDICTED: Amyelois transitella UPF0586 protein C9orf41 (LOC106131130), mRNA	Carnosine N-methyltransferase OS=Drosophila melanogaster OX=7227 GN=CG11596 PE=1 SV=1	N2227-like protein	[G] KOG2798 Putative trehalase	NA	NA	NA
CL5290.Contig2_All	K18041//protein tyrosine phosphatase type IVA [EC:3.1.3.48];K18041//protein tyrosine phosphatase type IVA [EC:3.1.3.48];K18041//protein tyrosine phosphatase type IVA [EC:3.1.3.48];K18041//protein tyrosine phosphatase type IVA [EC:3.1.3.48];K18041//protein tyrosine phosphatase type IVA [EC:3.1.3.48]	NA	PREDICTED: protein tyrosine phosphatase type IVA 1 [Amyelois transitella] >XP_013183957.1 PREDICTED: protein tyrosine phosphatase type IVA 1 [Amyelois transitella] >XP_013183958.1 PREDICTED: protein tyrosine phosphatase type IVA 1 [Amyelois transitella] >XP_013183959.1 PREDICTED: protein tyrosine phosphatase type IVA 1 [Amyelois transitella]	AK385863.1 Bombyx mori mRNA, clone: fphe11N15	Protein tyrosine phosphatase type IVA 1 OS=Mus musculus OX=10090 GN=Ptp4a1 PE=1 SV=1	Dual specificity phosphatase, catalytic domain	[T] KOG2836 Protein tyrosine phosphatase IVA1	http://bioinfo.life.hust.edu.cn/AnimalTFDB/search/ensembl/WBGene00000383	NA	NA
CL1198.Contig4_All	K18932//palmitoyltransferase [EC:2.3.1.225];K18932//palmitoyltransferase [EC:2.3.1.225];K18932//palmitoyltransferase [EC:2.3.1.225];K18932//palmitoyltransferase [EC:2.3.1.225]	GO:0016021//integral component of membrane;GO:0019706//protein-cysteine S-palmitoyltransferase activity	palmitoyltransferase ZDHHC23 [Trichoplusia ni]	NA	NA	DHHC palmitoyltransferase	[R] KOG1311 DHHC-type Zn-finger proteins	NA	NA	NA
Unigene29191_All	K06839//slit 2+ko04360//Axon guidance;K06839//slit 2+ko04360//Axon guidance;K06839//slit 2+ko04360//Axon guidance;K06839//slit 2+ko04360//Axon guidance;K06839//slit 2+ko04360//Axon guidance	NA	protein slit-like, partial [Galleria mellonella]	NA	Protein slit OS=Drosophila melanogaster OX=7227 GN=sli PE=1 SV=2	NA	[WT] KOG4237 Extracellular matrix protein slit, contains leucine-rich and EGF-like repeats	NA	NA	NA
CL601.Contig1_All	K08360//cytochrome b-561 [EC:7.2.1.3];K08360//cytochrome b-561 [EC:7.2.1.3];K08360//cytochrome b-561 [EC:7.2.1.3];K08360//cytochrome b-561 [EC:7.2.1.3]	GO:0016021//integral component of membrane;GO:0055114//oxidation-reduction process	cytochrome b561-like isoform X2 [Galleria mellonella]	NM_001311733.1 Papilio polytes cytochrome b561-like (LOC106109408), mRNA >AK402529.1 Papilio polytes mRNA for no extended memory, complete cds, sequence id: Pp-0414	Cytochrome b561 OS=Sus scrofa OX=9823 GN=CYB561 PE=2 SV=1	Eukaryotic cytochrome b561	[C] KOG1619 Cytochrome b	NA	NA	NA
Unigene10277_All	K15003//cytochrome P450 family 9 [EC:1.14.-.-];K15003//cytochrome P450 family 9 [EC:1.14.-.-];K14999//cytochrome P450 family 6 [EC:1.14.-.-];K15003//cytochrome P450 family 9 [EC:1.14.-.-];K15003//cytochrome P450 family 9 [EC:1.14.-.-]	GO:0016705//oxidoreductase activity, acting on paired donors, with incorporation or reduction of molecular oxygen;GO:0020037//heme binding;GO:0005506//iron ion binding;GO:0016021//integral component of membrane;GO:0004497//monooxygenase activity	CYP9A69 [Chilo suppressalis]	XM_014506632.1 PREDICTED: Papilio machaon cytochrome P450 9e2-like (LOC106713774), mRNA	Cytochrome P450 9e2 OS=Blattella germanica OX=6973 GN=CYP9E2 PE=2 SV=1	Cytochrome P450	[Q] KOG0158 Cytochrome P450 CYP3/CYP5/CYP6/CYP9 subfamilies	NA	NA	NA
Unigene9971_All	K06258//MFS transporter, VNT family, synaptic vesicle glycoprotein 2+ko04512//ECM-receptor interaction;K06258//MFS transporter, VNT family, synaptic vesicle glycoprotein 2+ko04512//ECM-receptor interaction;K06258//MFS transporter, VNT family, synaptic vesicle glycoprotein 2+ko04512//ECM-receptor interaction;K06258//MFS transporter, VNT family, synaptic vesicle glycoprotein 2+ko04512//ECM-receptor…	GO:0055085//transmembrane transport;GO:0016021//integral component of membrane	PREDICTED: synaptic vesicle glycoprotein 2C-like [Amyelois transitella]	NA	Synaptic vesicle glycoprotein 2A OS=Mus musculus OX=10090 GN=Sv2a PE=1 SV=1	NA	[R] KOG0255 Synaptic vesicle transporter SVOP and related transporters (major facilitator superfamily)	NA	NA	NA
Unigene3977_All	K10306//F-box protein 28;K10306//F-box protein 28;K10306//F-box protein 28;K10306//F-box protein 28;K10306//F-box protein 28	NA	F-box only protein 28 isoform X1 [Spodoptera litura]	NA	NA	Glutamyl-tRNAGlu reductase, dimerisation domain	NA	NA	NA	NA
Unigene12717_All	NA	GO:0016021//integral component of membrane	PREDICTED: protein FAM69C isoform X1 [Amyelois transitella]	NA	NA	N-term cysteine-rich ER, FAM69	NA	NA	NA	NA
Unigene20556_All	NA	NA	PREDICTED: uncharacterized protein LOC105557561 [Vollenhovia emeryi]	NA	NA	Phage terminase large subunit (GpA)	NA	NA	NA	NA
Unigene13140_All	NA	NA	repressor of RNA polymerase III transcription MAF1 homolog [Galleria mellonella]	XM_013345760.1 PREDICTED: Amyelois transitella repressor of RNA polymerase III transcription MAF1 homolog (LOC106143631), mRNA	Repressor of RNA polymerase III transcription MAF1 homolog OS=Homo sapiens OX=9606 GN=MAF1 PE=1 SV=2	Maf1 regulator	[K] KOG3104 Mod5 protein sorting/negative effector of RNA Pol III synthesis	NA	NA	NA
Unigene11764_All	K01049//acetylcholinesterase [EC:3.1.1.7]+ko04725//Cholinergic synapse+ko00564//Glycerophospholipid metabolism;K01049//acetylcholinesterase [EC:3.1.1.7]+ko04725//Cholinergic synapse+ko00564//Glycerophospholipid metabolism;K01049//acetylcholinesterase [EC:3.1.1.7]+ko04725//Cholinergic synapse+ko00564//Glycerophospholipid metabolism;K01049//acetylcholinesterase [EC:3.1.1.7]+ko04725//Cholinergic syn…	GO:0080030//methyl indole-3-acetate esterase activity	antennal carboxylesterase 12, partial [Chilo suppressalis]	NA	Acylcarnitine hydrolase OS=Mus musculus OX=10090 GN=Ces2c PE=1 SV=1	Carboxylesterase family	[R] KOG1516 Carboxylesterase and related proteins	NA	NA	NA
CL297.Contig1_All	K00326//cytochrome-b5 reductase [EC:1.6.2.2]+ko00520//Amino sugar and nucleotide sugar metabolism;K00326//cytochrome-b5 reductase [EC:1.6.2.2]+ko00520//Amino sugar and nucleotide sugar metabolism;K00326//cytochrome-b5 reductase [EC:1.6.2.2]+ko00520//Amino sugar and nucleotide sugar metabolism;K00326//cytochrome-b5 reductase [EC:1.6.2.2]+ko00520//Amino sugar and nucleotide sugar metabolism;K00326/…	GO:0004128//cytochrome-b5 reductase activity, acting on NAD(P)H	PREDICTED: NADH-cytochrome b5 reductase-like [Papilio machaon]	NA	NADH-cytochrome b5 reductase-like OS=Mus musculus OX=10090 GN=Cyb5rl PE=2 SV=1	Oxidoreductase-like protein, N-terminal	[HC] KOG0534 NADH-cytochrome b-5 reductase	NA	NA	NA
Unigene7374_All	K05330//potassium inwardly-rectifying channel subfamily J, other;K05330//potassium inwardly-rectifying channel subfamily J, other;K05330//potassium inwardly-rectifying channel subfamily J, other;K05330//potassium inwardly-rectifying channel subfamily J, other;K05330//potassium inwardly-rectifying channel subfamily J, other	GO:0005242//inward rectifier potassium channel activity;GO:0034765//regulation of ion transmembrane transport;GO:0016021//integral component of membrane	G protein-activated inward rectifier potassium channel 4 [Papilio xuthus]	NA	G protein-activated inward rectifier potassium channel 4 OS=Sus scrofa OX=9823 GN=KCNJ5 PE=2 SV=1	Inward rectifier potassium channel	[P] KOG3827 Inward rectifier K+ channel	NA	NA	NA
CL2196.Contig7_All	K22870//zinc finger protein 423	NA	uncharacterized protein LOC113514379 [Galleria mellonella]	NA	NA	C2H2 type zinc-finger (2 copies)	NA	NA	NA	NA
Unigene14810_All	K11471//additional sex combs-like protein;K11471//additional sex combs-like protein;K11471//additional sex combs-like protein;K11471//additional sex combs-like protein;K11471//additional sex combs-like protein	NA	leukocyte receptor cluster member 8 isoform X1 [Galleria mellonella]	XM_015319130.1 PREDICTED: Polistes dominula leukocyte receptor cluster member 8 homolog (LOC107065442), transcript variant X2, mRNA	WAS/WASL-interacting protein family member 3 OS=Mus musculus OX=10090 GN=Wipf3 PE=1 SV=1	SAC3/GANP family	[K] KOG1861 Leucine permease transcriptional regulator	NA	NA	NA
CL6314.Contig2_All	K03957//NADH dehydrogenase (ubiquinone) 1 beta subcomplex subunit 1+ko04723//Retrograde endocannabinoid signaling+ko04714//Thermogenesis+ko00190//Oxidative phosphorylation+ko04932//Non-alcoholic fatty liver disease (NAFLD)+ko05010//Alzheimer disease+ko05012//Parkinson disease+ko05016//Huntington disease+ko01100//Metabolic pathways;K03957//NADH dehydrogenase (ubiquinone) 1 beta subcomplex subunit …	GO:0003954//NADH dehydrogenase activity;GO:0016021//integral component of membrane;GO:0005739//mitochondrion	PREDICTED: uncharacterized protein LOC106130539 [Amyelois transitella]	NA	NA	NA	NA	NA	NA	NA
Unigene15589_All	K22909//zinc finger CCCH domain-containing protein 13;K22909//zinc finger CCCH domain-containing protein 13;K08342//cysteine protease ATG4 [EC:3.4.22.-]+ko04140//Autophagy - animal+ko04136//Autophagy - other;K09228//KRAB domain-containing zinc finger protein;K09228//KRAB domain-containing zinc finger protein	NA	uncharacterized protein LOC113233683 isoform X6 [Hyposmocoma kahamanoa]	NA	Zinc finger protein 768 OS=Homo sapiens OX=9606 GN=ZNF768 PE=1 SV=2	Methyl-accepting chemotaxis protein (MCP) signalling domain	[R] KOG1721 FOG: Zn-finger	http://bioinfo.life.hust.edu.cn/AnimalTFDB/search/ensembl/ENSCAFG00000029911	NA	NA
CL207.Contig2_All	K14165//atypical dual specificity phosphatase [EC:3.1.3.16 3.1.3.48];K14165//atypical dual specificity phosphatase [EC:3.1.3.16 3.1.3.48];K14165//atypical dual specificity phosphatase [EC:3.1.3.16 3.1.3.48];K14165//atypical dual specificity phosphatase [EC:3.1.3.16 3.1.3.48];K14165//atypical dual specificity phosphatase [EC:3.1.3.16 3.1.3.48]	GO:0003723//RNA binding;GO:0008138//protein tyrosine/serine/threonine phosphatase activity;GO:0106029//tRNA pseudouridine synthase activity;GO:0004725//protein tyrosine phosphatase activity;GO:0001522//pseudouridine synthesis;GO:0008033//tRNA processing	tRNA pseudouridine synthase-like 1 [Galleria mellonella]	NA	Dual specificity protein phosphatase 19 OS=Homo sapiens OX=9606 GN=DUSP19 PE=1 SV=1	Dual specificity phosphatase, catalytic domain	[V] KOG1716 Dual specificity phosphatase	NA	NA	NA
Unigene11671_All	K18587//ubiquinone biosynthesis protein COQ9	NA	PREDICTED: glomulin-like isoform X1 [Amyelois transitella]	XM_022273455.1 PREDICTED: Pieris rapae glomulin-like (LOC111003091), transcript variant X2, mRNA	Glomulin OS=Homo sapiens OX=9606 GN=GLMN PE=1 SV=2	Uncharacterised protein family, YAP/Alf4/glomulin	[TR] TWOG0631 FAP48, modulator of peptydil-prolyl cis-trans isomerase activity of immunophilins FKBP59 and FKBP12	NA	NA	NA
CL4576.Contig5_All	NA	GO:0004809//tRNA (guanine-N2-)-methyltransferase activity;GO:0016021//integral component of membrane;GO:0000049//tRNA binding	PREDICTED: glycosylated lysosomal membrane protein B-like [Papilio xuthus]	NA	Glycosylated lysosomal membrane protein OS=Salmo salar OX=8030 GN=glmp PE=2 SV=1	Lysosomal transcription factor, NCU-G1	NA	http://bioinfo.life.hust.edu.cn/AnimalTFDB/search/ensembl/ENSPMAG00000007071	NA	NA
CL503.Contig5_All	K19346//nesprin-2;K19346//nesprin-2;K19346//nesprin-2;K19346//nesprin-2;K19346//nesprin-2	NA	uncharacterized protein LOC110376274 [Helicoverpa armigera]	NA	Nuclear anchorage protein 1 OS=Caenorhabditis elegans OX=6239 GN=anc-1 PE=1 SV=3	Nuclear envelope localisation domain	[Z] KOG0516 Dystonin, GAS (Growth-arrest-specific protein), and related proteins	NA	NA	NA
CL254.Contig1_All	K11205//glutamate--cysteine ligase regulatory subunit+ko04216//Ferroptosis+ko00480//Glutathione metabolism+ko01100//Metabolic pathways+ko00270//Cysteine and methionine metabolism;K11205//glutamate--cysteine ligase regulatory subunit+ko04216//Ferroptosis+ko00480//Glutathione metabolism+ko01100//Metabolic pathways+ko00270//Cysteine and methionine metabolism;K11205//glutamate--cysteine ligase regula…	GO:0035226//glutamate-cysteine ligase catalytic subunit binding;GO:0006750//glutathione biosynthetic process	glutamate--cysteine ligase regulatory subunit [Galleria mellonella] >XP_026750499.1 glutamate--cysteine ligase regulatory subunit [Galleria mellonella] >XP_026750500.1 glutamate--cysteine ligase regulatory subunit [Galleria mellonella]	NA	NA	NA	[E] KOG3023 Glutamate-cysteine ligase regulatory subunit	NA	NA	NA
Unigene16682_All	K18808//toll-like receptor 13;K18809//protein toll+ko04624//Toll and Imd signaling pathway;K17256//insulin-like growth factor-binding protein complex acid labile subunit;K18808//toll-like receptor 13	GO:0016021//integral component of membrane	chaoptin-like [Helicoverpa armigera]	NA	Slit homolog 3 protein OS=Homo sapiens OX=9606 GN=SLIT3 PE=2 SV=3	Leucine rich repeat	[R] KOG0619 FOG: Leucine rich repeat	NA	NA	NA
CL6077.Contig2_All	NA	NA	cytosolic carboxypeptidase 1-like isoform X3 [Galleria mellonella]	NA	Cytosolic carboxypeptidase 1 OS=Gallus gallus OX=9031 GN=AGTPBP1 PE=3 SV=1	DNA polymerase III, delta subunit, C terminal	NA	NA	NA	NA
CL1306.Contig4_All	NA	GO:0016021//integral component of membrane	HIG1 domain family member 1A, mitochondrial [Bombyx mori] >XP_028039957.1 HIG1 domain family member 1A, mitochondrial [Bombyx mandarina]	NA	HIG1 domain family member 1A, mitochondrial OS=Mus musculus OX=10090 GN=Higd1a PE=1 SV=1	NA	[R] KOG4431 Uncharacterized protein, induced by hypoxia	NA	NA	NA
CL3560.Contig5_All	K08337//ubiquitin-like modifier-activating enzyme ATG7+ko04140//Autophagy - animal+ko04216//Ferroptosis+ko04136//Autophagy - other;K04511//prickle+ko04310//Wnt signaling pathway;K00234//succinate dehydrogenase (ubiquinone) flavoprotein subunit [EC:1.3.5.1]+ko01200//Carbon metabolism+ko04714//Thermogenesis+ko00020//Citrate cycle (TCA cycle)+ko00190//Oxidative phosphorylation+ko04932//Non-alcoholic…	NA	uncharacterized protein LOC112052113 [Bicyclus anynana]	NA	NA	NA	NA	NA	NA	NA
Unigene20476_All	K18405//tudor domain-containing protein 1/4/6/7;K05048//solute carrier family 6 (neurotransmitter transporter, amino acid/orphan) member 15/16/17/18/20	NA	hypothetical protein B5V51_7598 [Heliothis virescens]	NA	NA	NA	[R] KOG1075 FOG: Reverse transcriptase	NA	NA	NA
Unigene9387_All	NA	NA	uncharacterized protein LOC113502206 isoform X1 [Trichoplusia ni] >XP_026740376.1 uncharacterized protein LOC113502846 isoform X1 [Trichoplusia ni]	FP340419.1 78G03_SfBAC_fin, Spodoptera frugiperda BAC, egg DNA	NA	NA	NA	NA	NA	NA
Unigene252_All	K04578//corticotropin releasing hormone receptor 1+ko04730//Long-term depression+ko04934//Cushing syndrome+ko04080//Neuroactive ligand-receptor interaction;K04578//corticotropin releasing hormone receptor 1+ko04730//Long-term depression+ko04934//Cushing syndrome+ko04080//Neuroactive ligand-receptor interaction;K04578//corticotropin releasing hormone receptor 1+ko04730//Long-term depression+ko0493…	GO:0008036//diuretic hormone receptor activity;GO:0016021//integral component of membrane;GO:0007166//cell surface receptor signaling pathway;GO:0004930//G protein-coupled receptor activity	diuretic hormone receptor, partial [Chilo suppressalis]	KT031047.1 Chilo suppressalis diuretic hormone receptor (DHR) mRNA, partial cds	Diuretic hormone receptor OS=Manduca sexta OX=7130 PE=2 SV=1	7 transmembrane receptor (Secretin family)	[T] KOG4564 Adenylate cyclase-coupled calcitonin receptor	NA	NA	NA
Unigene16454_All	NA	NA	zinc finger MYM-type protein 5-like [Ctenocephalides felis]	NA	NA	NA	NA	NA	NA	NA
CL4669.Contig1_All	K22909//zinc finger CCCH domain-containing protein 13	GO:0016021//integral component of membrane;GO:0022857//transmembrane transporter activity	pre-mRNA-splicing factor CWC25-like [Galleria mellonella]	NA	NA	Nematode antimicrobial peptide	NA	NA	NA	NA
CL2417.Contig1_All	K02183//calmodulin+ko04024//cAMP signaling pathway+ko04022//cGMP-PKG signaling pathway+ko04020//Calcium signaling pathway+ko05133//Pertussis+ko04218//Cellular senescence+ko04070//Phosphatidylinositol signaling system+ko04916//Melanogenesis+ko04915//Estrogen signaling pathway+ko04912//GnRH signaling pathway+ko04910//Insulin signaling pathway+ko05418//Fluid shear stress and atherosclerosis+ko05170/…	NA	calcyphosin-like protein isoform X2 [Helicoverpa armigera]	XM_011560309.1 PREDICTED: Plutella xylostella calcyphosin-like protein (LOC105389222), transcript variant X6, mRNA	Calcyphosin OS=Bos taurus OX=9913 GN=CAPS PE=2 SV=1	EF-hand domain	[T] KOG0032 Ca2+/calmodulin-dependent protein kinase, EF-Hand protein superfamily	NA	NA	NA
CL618.Contig3_All	K10990//RecQ-mediated genome instability protein 1+ko03460//Fanconi anemia pathway;K10990//RecQ-mediated genome instability protein 1+ko03460//Fanconi anemia pathway;K10990//RecQ-mediated genome instability protein 1+ko03460//Fanconi anemia pathway;K10990//RecQ-mediated genome instability protein 1+ko03460//Fanconi anemia pathway;K10990//RecQ-mediated genome instability protein 1+ko03460//Fanconi…	GO:0000166//nucleotide binding;GO:0031422//RecQ helicase-Topo III complex	PREDICTED: recQ-mediated genome instability protein 1-like [Amyelois transitella]	NA	RecQ-mediated genome instability protein 1 OS=Homo sapiens OX=9606 GN=RMI1 PE=1 SV=3	RecQ mediated genome instability protein	[S] KOG3683 Uncharacterized conserved protein	NA	NA	NA
Unigene2801_All	K01228//mannosyl-oligosaccharide glucosidase [EC:3.2.1.106]+ko04141//Protein processing in endoplasmic reticulum+ko00510//N-Glycan biosynthesis+ko01100//Metabolic pathways;K01228//mannosyl-oligosaccharide glucosidase [EC:3.2.1.106]+ko04141//Protein processing in endoplasmic reticulum+ko00510//N-Glycan biosynthesis+ko01100//Metabolic pathways;K01228//mannosyl-oligosaccharide glucosidase [EC:3.2.1.…	GO:0004573//mannosyl-oligosaccharide glucosidase activity;GO:0009311//oligosaccharide metabolic process;GO:0016021//integral component of membrane	PREDICTED: mannosyl-oligosaccharide glucosidase [Amyelois transitella]	XM_015415727.1 PREDICTED: Gekko japonicus mannosyl-oligosaccharide glucosidase (MOGS), mRNA	Mannosyl-oligosaccharide glucosidase OS=Rattus norvegicus OX=10116 GN=Mogs PE=1 SV=1	Glycosyl hydrolase family 63 C-terminal domain	[G] KOG2161 Glucosidase I	NA	NA	NA
Unigene30861_All	K10401//kinesin family member 18/19;K10401//kinesin family member 18/19;K10401//kinesin family member 18/19;K10401//kinesin family member 18/19;K10401//kinesin family member 18/19	NA	PREDICTED: kinesin-like protein KIF19 isoform X1 [Amyelois transitella]	NA	Kinesin-like protein KIF19 OS=Homo sapiens OX=9606 GN=KIF19 PE=2 SV=2	NA	[Z] KOG0242 Kinesin-like protein	NA	NA	NA
Unigene6716_All	K02677//classical protein kinase C alpha type [EC:2.7.11.13]+ko04360//Axon guidance+ko04020//Calcium signaling pathway+ko04730//Long-term depression+ko05130//Pathogenic Escherichia coli infection+ko05223//Non-small cell lung cancer+ko05225//Hepatocellular carcinoma+ko04510//Focal adhesion+ko04933//AGE-RAGE signaling pathway in diabetic complications+ko04070//Phosphatidylinositol signaling system+…	GO:0005524//ATP binding;GO:0008270//zinc ion binding;GO:0035556//intracellular signal transduction;GO:0004697//protein kinase C activity	protein kinase C1 [Plutella xylostella]	EU307653.1 Choristoneura fumiferana protein kinase C1 mRNA, complete cds	Protein kinase C alpha type OS=Homo sapiens OX=9606 GN=PRKCA PE=1 SV=4	NA	[T] KOG0696 Serine/threonine protein kinase	NA	NA	NA
Unigene12066_All	K07767//katanin p60 ATPase-containing subunit A1 [EC:5.6.1.1];K07767//katanin p60 ATPase-containing subunit A1 [EC:5.6.1.1];K07767//katanin p60 ATPase-containing subunit A1 [EC:5.6.1.1];K07767//katanin p60 ATPase-containing subunit A1 [EC:5.6.1.1];K07767//katanin p60 ATPase-containing subunit A1 [EC:5.6.1.1]	GO:0000922//spindle pole;GO:0005524//ATP binding;GO:0005874//microtubule;GO:0016853//isomerase activity;GO:0005813//centrosome;GO:0008017//microtubule binding;GO:0005737//cytoplasm;GO:0051301//cell division;GO:0008568//microtubule-severing ATPase activity;GO:0007049//cell cycle	katanin p60 ATPase-containing subunit A1-like isoform X1 [Galleria mellonella]	XM_013315172.1 PREDICTED: Papilio xuthus katanin p60 ATPase-containing subunit A1 (LOC106119996), transcript variant X4, mRNA	NA	NA	[O] KOG0738 AAA+-type ATPase	NA	NA	NA
CL95.Contig1_All	K17341//hemicentin;K06767//Down syndrome cell adhesion molecule;K17341//hemicentin;K17341//hemicentin;K17341//hemicentin	NA	papilin isoform X5 [Hyposmocoma kahamanoa]	NA	Muscle M-line assembly protein unc-89 OS=Caenorhabditis elegans OX=6239 GN=unc-89 PE=1 SV=3	Immunoglobulin I-set domain	[RP] KOG4475 FOG: Immunoglobin and related proteins	NA	NA	NA
CL4348.Contig2_All	NA	NA	NA	NA	NA	Cupin	NA	NA	NA	NA
Unigene16382_All	K01672//carbonic anhydrase [EC:4.2.1.1]+ko00910//Nitrogen metabolism;K01672//carbonic anhydrase [EC:4.2.1.1]+ko00910//Nitrogen metabolism;K01672//carbonic anhydrase [EC:4.2.1.1]+ko00910//Nitrogen metabolism	GO:0008270//zinc ion binding;GO:0004089//carbonate dehydratase activity	hypothetical protein B5V51_14476 [Heliothis virescens]	NA	Carbonic anhydrase 2 OS=Bos taurus OX=9913 GN=CA2 PE=1 SV=3	Eukaryotic-type carbonic anhydrase	[R] KOG0382 Carbonic anhydrase	NA	NA	NA
CL7303.Contig8_All	K01446//peptidoglycan recognition protein;K01446//peptidoglycan recognition protein;K01446//peptidoglycan recognition protein;K01446//peptidoglycan recognition protein;K01446//peptidoglycan recognition protein	GO:0008745//N-acetylmuramoyl-L-alanine amidase activity;GO:0008270//zinc ion binding;GO:0042834//peptidoglycan binding;GO:0045087//innate immune response;GO:0009253//peptidoglycan catabolic process	peptidoglycan recognition protein D [Ostrinia nubilalis]	NA	Peptidoglycan-recognition protein LB OS=Drosophila melanogaster OX=7227 GN=PGRP-LB PE=1 SV=1	N-acetylmuramoyl-L-alanine amidase	NA	NA	NA	NA
CL2355.Contig3_All	K03680//translation initiation factor eIF-2B subunit delta+ko03013//RNA transport;K03680//translation initiation factor eIF-2B subunit delta+ko03013//RNA transport;K03680//translation initiation factor eIF-2B subunit delta+ko03013//RNA transport;K03680//translation initiation factor eIF-2B subunit delta+ko03013//RNA transport	NA	translation initiation factor eIF-2B subunit delta isoform X2 [Trichoplusia ni]	XM_013294141.1 PREDICTED: Papilio polytes translation initiation factor eIF-2B subunit delta (LOC106111932), mRNA	Translation initiation factor eIF-2B subunit delta OS=Homo sapiens OX=9606 GN=EIF2B4 PE=1 SV=2	Initiation factor 2 subunit family	[J] KOG1467 Translation initiation factor 2B, delta subunit (eIF-2Bdelta/GCD2)	NA	NA	NA
Unigene24208_All	NA	NA	NA	AP009022.1 Bombyx mori genomic DNA, chromosome 23, BAC clone:513P13, complete sequence	NA	NA	NA	NA	NA	NA
CL917.Contig4_All	NA	NA	uncharacterized protein LOC113232918 [Hyposmocoma kahamanoa]	NA	NA	NA	NA	NA	NA	NA
CL1437.Contig4_All	K14824//ribosome biogenesis protein ERB1;K14824//ribosome biogenesis protein ERB1;K14824//ribosome biogenesis protein ERB1;K14824//ribosome biogenesis protein ERB1;K14824//ribosome biogenesis protein ERB1	GO:0005654//nucleoplasm;GO:0005730//nucleolus;GO:0000466//maturation of 5.8S rRNA from tricistronic rRNA transcript (SSU-rRNA, 5.8S rRNA, LSU-rRNA);GO:0000463//maturation of LSU-rRNA from tricistronic rRNA transcript (SSU-rRNA, 5.8S rRNA, LSU-rRNA);GO:0030687//preribosome, large subunit precursor;GO:0043021//ribonucleoprotein complex binding	ribosome biogenesis protein BOP1 [Galleria mellonella]	NA	Ribosome biogenesis protein BOP1 OS=Rattus norvegicus OX=10116 GN=Bop1 PE=1 SV=1	NA	[J] KOG0650 WD40 repeat nucleolar protein Bop1, involved in ribosome biogenesis	NA	NA	NA
Unigene3419_All	NA	NA	uncharacterized protein LOC112052371 [Bicyclus anynana]	NA	NA	NA	NA	NA	NA	NA
Unigene30595_All	NA	NA	protein GVQW3-like [Hyposmocoma kahamanoa]	NA	NA	NA	NA	NA	NA	NA
CL104.Contig1_All	NA	GO:0008270//zinc ion binding;GO:0003676//nucleic acid binding	putative retrovirus-related pol polyprotein from transposon tnt [Operophtera brumata]	NA	NA	NA	NA	NA	NA	NA
Unigene3008_All	K06928//nucleoside-triphosphatase [EC:3.6.1.15]+ko00230//Purine metabolism+ko00730//Thiamine metabolism+ko01100//Metabolic pathways;K06928//nucleoside-triphosphatase [EC:3.6.1.15]+ko00230//Purine metabolism+ko00730//Thiamine metabolism+ko01100//Metabolic pathways;K06928//nucleoside-triphosphatase [EC:3.6.1.15]+ko00230//Purine metabolism+ko00730//Thiamine metabolism+ko01100//Metabolic pathways;K06…	GO:0098519//nucleotide phosphatase activity, acting on free nucleotides	ATP binding protein [Biston betularia]	NA	NA	NA	NA	NA	NA	NA
CL6075.Contig1_All	K01755//argininosuccinate lyase [EC:4.3.2.1]+ko01230//Biosynthesis of amino acids+ko00250//Alanine, aspartate and glutamate metabolism+ko00220//Arginine biosynthesis+ko01100//Metabolic pathways;K01755//argininosuccinate lyase [EC:4.3.2.1]+ko01230//Biosynthesis of amino acids+ko00250//Alanine, aspartate and glutamate metabolism+ko00220//Arginine biosynthesis+ko01100//Metabolic pathways;K01755//arg…	GO:0004056//argininosuccinate lyase activity;GO:0042450//arginine biosynthetic process via ornithine	argininosuccinate lyase [Vanessa tameamea]	NA	Argininosuccinate lyase OS=Homo sapiens OX=9606 GN=ASL PE=1 SV=4	Lyase	[E] KOG1316 Argininosuccinate lyase	NA	NA	NA
CL5409.Contig1_All	K19933//calcium-dependent secretion activator;K19933//calcium-dependent secretion activator;K19933//calcium-dependent secretion activator;K19933//calcium-dependent secretion activator;K19933//calcium-dependent secretion activator	NA	calcium-dependent secretion activator isoform X16 [Helicoverpa armigera]	XM_013313373.1 PREDICTED: Papilio xuthus calcium-dependent secretion activator (LOC106118672), transcript variant X10, mRNA	Calcium-dependent secretion activator OS=Drosophila melanogaster OX=7227 GN=Cadps PE=1 SV=3	Domain of Unknown Function (DUF1041)	[T] KOG3543 Ca2+-dependent activator protein	NA	NA	NA
CL4779.Contig1_All	K20235//raw+ko04013//MAPK signaling pathway - fly;K20235//raw+ko04013//MAPK signaling pathway - fly;K20235//raw+ko04013//MAPK signaling pathway - fly;K20235//raw+ko04013//MAPK signaling pathway - fly	NA	uncharacterized protein LOC110370032 isoform X2 [Helicoverpa armigera]	XM_011562696.1 PREDICTED: Plutella xylostella uncharacterized LOC105391236 (LOC105391236), mRNA	NA	Nucleoside 2-deoxyribosyltransferase like	NA	NA	NA	NA
CL7127.Contig1_All	K18626//trichohyalin;K18626//trichohyalin;K12875//apoptotic chromatin condensation inducer in the nucleus+ko03040//Spliceosome+ko03013//RNA transport+ko03015//mRNA surveillance pathway;K18626//trichohyalin;K18626//trichohyalin	NA	hypothetical protein B5V51_13481 [Heliothis virescens]	NA	Trichohyalin OS=Homo sapiens OX=9606 GN=TCHH PE=1 SV=2	Caldesmon	[T] LSE0196 H S100 EF-hand calcium-binding protein	NA	NA	NA
Unigene2839_All	K14832//ribosome biogenesis protein MAK21;K04306//relaxin family peptide receptor 1+ko04080//Neuroactive ligand-receptor interaction+ko04926//Relaxin signaling pathway;K04352//Ras GTPase-activating protein 1+ko04360//Axon guidance+ko04013//MAPK signaling pathway - fly+ko04010//MAPK signaling pathway+ko04014//Ras signaling pathway;K09533//DnaJ homolog subfamily C member 13	NA	hypothetical protein B7P43_G15913 [Cryptotermes secundus]	KT881199.1 Piezodorus guildinii microsatellite RBSB_z17 sequence	Probable RNA-directed DNA polymerase from transposon BS OS=Drosophila melanogaster OX=7227 GN=RTase PE=2 SV=1	Reverse transcriptase (RNA-dependent DNA polymerase)	[R] KOG1075 FOG: Reverse transcriptase	http://bioinfo.life.hust.edu.cn/AnimalTFDB/search/ensembl/ENSORLG00000004962	NA	NA
CL3522.Contig4_All	K17512//tyrosine-protein kinase shark [EC:2.7.10.2]+ko04013//MAPK signaling pathway - fly;K17512//tyrosine-protein kinase shark [EC:2.7.10.2]+ko04013//MAPK signaling pathway - fly;K17512//tyrosine-protein kinase shark [EC:2.7.10.2]+ko04013//MAPK signaling pathway - fly;K17512//tyrosine-protein kinase shark [EC:2.7.10.2]+ko04013//MAPK signaling pathway - fly	GO:0004715//non-membrane spanning protein tyrosine kinase activity;GO:0005524//ATP binding	putative tyrosine-protein kinase shark [Operophtera brumata]	XM_013279228.1 PREDICTED: Papilio polytes tyrosine-protein kinase shark (LOC106100396), mRNA	Tyrosine-protein kinase SYK OS=Gallus gallus OX=9031 GN=SYK PE=1 SV=2	NA	[T] KOG0197 Tyrosine kinases	NA	NA	NA
Unigene6527_All	NA	NA	hypothetical protein B5X24_HaOG213104 [Helicoverpa armigera]	NA	NA	NA	NA	NA	NA	NA
Unigene21449_All	K10306//F-box protein 28;K10306//F-box protein 28;K10306//F-box protein 28;K10306//F-box protein 28;K10306//F-box protein 28	NA	hypothetical protein B5X24_HaOG205613 [Helicoverpa armigera]	NA	F-box only protein 28 OS=Bos taurus OX=9913 GN=FBXO28 PE=2 SV=1	F-box domain	NA	NA	NA	NA
Unigene15969_All	NA	NA	NA	XM_005377411.2 PREDICTED: Chinchilla lanigera family with sequence similarity 221, member A (Fam221a), transcript variant X6, mRNA	NA	NA	NA	NA	NA	NA
CL4489.Contig2_All	K09228//KRAB domain-containing zinc finger protein;K09228//KRAB domain-containing zinc finger protein;K09228//KRAB domain-containing zinc finger protein;K09228//KRAB domain-containing zinc finger protein	GO:0005634//nucleus;GO:0008270//zinc ion binding;GO:0003676//nucleic acid binding	PREDICTED: zinc finger protein 320-like [Plutella xylostella]	NA	Zinc finger protein 585B OS=Homo sapiens OX=9606 GN=ZNF585B PE=2 SV=1	Zinc finger, C2H2 type	[R] KOG1721 FOG: Zn-finger	http://bioinfo.life.hust.edu.cn/AnimalTFDB/search/ensembl/ENSMODG00000023091	NA	NA
CL6798.Contig1_All	K17601//WD repeat-containing protein 81;K17601//WD repeat-containing protein 81;K17601//WD repeat-containing protein 81;K17601//WD repeat-containing protein 81;K17601//WD repeat-containing protein 81	NA	WD repeat-containing protein 81 [Spodoptera litura]	HE601626.1 Schistosoma mansoni strain Puerto Rico chromosome 3, complete genome	WD repeat-containing protein 81 OS=Danio rerio OX=7955 GN=wdr81 PE=2 SV=1	WD domain, G-beta repeat	[S] KOG4190 Uncharacterized conserved protein	NA	NA	NA
CL2396.Contig1_All	K13348//protein Mpv17+ko04146//Peroxisome;K13348//protein Mpv17+ko04146//Peroxisome;K13348//protein Mpv17+ko04146//Peroxisome;K13348//protein Mpv17+ko04146//Peroxisome;K13348//protein Mpv17+ko04146//Peroxisome	GO:0016021//integral component of membrane	mpv17-like protein 2 [Galleria mellonella]	NA	Mpv17-like protein 2 OS=Xenopus tropicalis OX=8364 GN=mpv17l2 PE=2 SV=1	Mpv17 / PMP22 family	[R] KOG1944 Peroxisomal membrane protein MPV17 and related proteins	NA	NA	NA
CL2966.Contig2_All	K14708//solute carrier family 26 (sodium-independent sulfate anion transporter), member 11;K14708//solute carrier family 26 (sodium-independent sulfate anion transporter), member 11;K14708//solute carrier family 26 (sodium-independent sulfate anion transporter), member 11;K14708//solute carrier family 26 (sodium-independent sulfate anion transporter), member 11;K14708//solute carrier family 26 (s…	GO:0016021//integral component of membrane;GO:0008271//secondary active sulfate transmembrane transporter activity	hypothetical protein B5X24_HaOG206479 [Helicoverpa armigera]	NA	Sodium-independent sulfate anion transporter OS=Homo sapiens OX=9606 GN=SLC26A11 PE=2 SV=2	Sulfate permease family	[P] KOG0236 Sulfate/bicarbonate/oxalate exchanger SAT-1 and related transporters (SLC26 family)	NA	NA	NA
CL5681.Contig2_All	NA	GO:0016021//integral component of membrane	hypothetical protein PFBG_03650 [Plasmodium falciparum 7G8]	NA	NA	NA	NA	NA	NA	NA
Unigene4204_All	K00864//glycerol kinase [EC:2.7.1.30]+ko03320//PPAR signaling pathway+ko00561//Glycerolipid metabolism+ko01100//Metabolic pathways;K00864//glycerol kinase [EC:2.7.1.30]+ko03320//PPAR signaling pathway+ko00561//Glycerolipid metabolism+ko01100//Metabolic pathways;K00864//glycerol kinase [EC:2.7.1.30]+ko03320//PPAR signaling pathway+ko00561//Glycerolipid metabolism+ko01100//Metabolic pathways;K00864…	GO:0006072//glycerol-3-phosphate metabolic process;GO:0004370//glycerol kinase activity;GO:0005975//carbohydrate metabolic process	glycerol kinase [Spodoptera litura]	XM_021337237.1 PREDICTED: Helicoverpa armigera glycerol kinase (LOC110378123), mRNA	Glycerol kinase OS=Rattus norvegicus OX=10116 GN=Gk PE=2 SV=1	FGGY family of carbohydrate kinases, N-terminal domain	[G] KOG2517 Ribulose kinase and related carbohydrate kinases	NA	NA	NA
CL6133.Contig3_All	K12846//U4/U6.U5 tri-snRNP-associated protein 3+ko03040//Spliceosome;K12846//U4/U6.U5 tri-snRNP-associated protein 3+ko03040//Spliceosome;K12846//U4/U6.U5 tri-snRNP-associated protein 3+ko03040//Spliceosome;K12846//U4/U6.U5 tri-snRNP-associated protein 3+ko03040//Spliceosome;K12846//U4/U6.U5 tri-snRNP-associated protein 3+ko03040//Spliceosome	GO:0008380//RNA splicing;GO:0019013//viral nucleocapsid	PREDICTED: U4/U6.U5 small nuclear ribonucleoprotein 27 kDa protein [Amyelois transitella]	NA	U4/U6.U5 small nuclear ribonucleoprotein 27 kDa protein OS=Mus musculus OX=10090 GN=Snrnp27 PE=1 SV=1	Protein of unknown function (DUF1777)	[R] KOG3263 Nucleic acid binding protein	NA	NA	NA
CL3191.Contig1_All	K09463//kallikrein 13 [EC:3.4.21.119];K01312//trypsin [EC:3.4.21.4]+ko04974//Protein digestion and absorption+ko04972//Pancreatic secretion+ko04080//Neuroactive ligand-receptor interaction+ko05164//Influenza A;K01312//trypsin [EC:3.4.21.4]+ko04974//Protein digestion and absorption+ko04972//Pancreatic secretion+ko04080//Neuroactive ligand-receptor interaction+ko05164//Influenza A;K01312//trypsin […	GO:0004252//serine-type endopeptidase activity	scolexin B isoform X2 [Spodoptera litura]	NA	Scolexin B OS=Heliothis virescens OX=7102 PE=1 SV=1	Trypsin	[E] KOG3627 Trypsin	NA	NA	NA
CL1340.Contig3_All	K20068//RalBP1-associated Eps domain-containing protein;K20068//RalBP1-associated Eps domain-containing protein;K20068//RalBP1-associated Eps domain-containing protein;K20068//RalBP1-associated Eps domain-containing protein	GO:0005509//calcium ion binding	ralBP1-associated Eps domain-containing protein 1 [Vanessa tameamea]	XM_013345532.1 PREDICTED: Amyelois transitella ralBP1-associated Eps domain-containing protein 1 (LOC106143442), mRNA	NA	Glutamic acid/alanine-rich protein of Trypanosoma	[Z] KOG1820 Microtubule-associated protein	NA	NA	NA
CL619.Contig2_All	K04854//voltage-dependent calcium channel T type alpha-1G+ko04020//Calcium signaling pathway+ko04713//Circadian entrainment+ko04930//Type II diabetes mellitus+ko04934//Cushing syndrome+ko04010//MAPK signaling pathway+ko04927//Cortisol synthesis and secretion+ko04925//Aldosterone synthesis and secretion;K04854//voltage-dependent calcium channel T type alpha-1G+ko04020//Calcium signaling pathway+ko…	NA	uncharacterized protein LOC113373291 [Ctenocephalides felis]	NA	Voltage-dependent T-type calcium channel subunit alpha-1G OS=Homo sapiens OX=9606 GN=CACNA1G PE=1 SV=3	NA	[PT] KOG2302 T-type voltage-gated Ca2+ channel, pore-forming alpha1I subunit	NA	NA	NA
Unigene1674_All	K14999//cytochrome P450 family 6 [EC:1.14.-.-];K14999//cytochrome P450 family 6 [EC:1.14.-.-];K14999//cytochrome P450 family 6 [EC:1.14.-.-];K14999//cytochrome P450 family 6 [EC:1.14.-.-];K14999//cytochrome P450 family 6 [EC:1.14.-.-]	GO:0016705//oxidoreductase activity, acting on paired donors, with incorporation or reduction of molecular oxygen;GO:0020037//heme binding;GO:0005506//iron ion binding;GO:0004497//monooxygenase activity	CYP6AB46 [Chilo suppressalis]	KF701130.1 Chilo suppressalis CYP6AB46 mRNA, complete cds	Cytochrome P450 6B5 (Fragment) OS=Papilio glaucus OX=45779 GN=CYP6B5 PE=2 SV=1	Cytochrome P450	[Q] KOG0158 Cytochrome P450 CYP3/CYP5/CYP6/CYP9 subfamilies	NA	NA	NA
Unigene14524_All	K09275//transcription factor CP2 and related proteins;K09275//transcription factor CP2 and related proteins;K09275//transcription factor CP2 and related proteins;K09275//transcription factor CP2 and related proteins;K09275//transcription factor CP2 and related proteins	GO:0006357//regulation of transcription by RNA polymerase II;GO:0003700//DNA-binding transcription factor activity	transcription factor CP2-like [Hyposmocoma kahamanoa]	NA	Transcription factor CP2 OS=Gallus gallus OX=9031 GN=TFCP2 PE=2 SV=1	SAM domain (Sterile alpha motif)	[K] KOG4091 Transcription factor	http://bioinfo.life.hust.edu.cn/AnimalTFDB/search/ensembl/ENSXETG00000023707	NA	NA
Unigene14365_All	K17278//membrane-associated progesterone receptor component;K17278//membrane-associated progesterone receptor component;K17278//membrane-associated progesterone receptor component;K17278//membrane-associated progesterone receptor component;K17278//membrane-associated progesterone receptor component	GO:0016021//integral component of membrane	hypothetical protein B5V51_13853 [Heliothis virescens]	NA	Membrane-associated progesterone receptor component 1 OS=Rattus norvegicus OX=10116 GN=Pgrmc1 PE=1 SV=3	Cytochrome b5-like Heme/Steroid binding domain	[R] KOG1110 Putative steroid membrane receptor Hpr6.6/25-Dx	NA	NA	NA
Unigene6500_All	K06236//collagen, type I, alpha+ko04512//ECM-receptor interaction+ko04510//Focal adhesion+ko04933//AGE-RAGE signaling pathway in diabetic complications+ko04611//Platelet activation+ko05146//Amoebiasis+ko04974//Protein digestion and absorption+ko04151//PI3K-Akt signaling pathway+ko04926//Relaxin signaling pathway+ko05165//Human papillomavirus infection;K06236//collagen, type I, alpha+ko04512//ECM-…	GO:0010468//regulation of gene expression;GO:0003682//chromatin binding;GO:0016021//integral component of membrane	basic proline-rich protein-like [Oncorhynchus tshawytscha]	NA	Uncharacterized protein DKFZp434B061 OS=Homo sapiens OX=9606 PE=2 SV=2	hAT family C-terminal dimerisation region	[AR] KOG2146 Splicing coactivator SRm160/300, subunit SRm160 (contains PWI domain)	http://bioinfo.life.hust.edu.cn/AnimalTFDB/search/ensembl/ENSTNIG00000002630	NA	NA
CL822.Contig14_All	K17908//autophagy-related protein 18+ko04140//Autophagy - animal+ko04136//Autophagy - other;K13170//splicing factor, arginine/serine-rich 18;K13170//splicing factor, arginine/serine-rich 18;K13170//splicing factor, arginine/serine-rich 18;K22909//zinc finger CCCH domain-containing protein 13	NA	tetratricopeptide repeat protein 14 homolog [Galleria mellonella]	XM_021327097.1 PREDICTED: Helicoverpa armigera tetratricopeptide repeat protein 14 homolog (LOC110371028), transcript variant X4, mRNA	Corepressor interacting with RBPJ 1 OS=Mus musculus OX=10090 GN=Cir1 PE=1 SV=2	Tetratricopeptide repeat	[S] KOG2812 Uncharacterized conserved protein	http://bioinfo.life.hust.edu.cn/AnimalTFDB/search/ensembl/ENSMODG00000000438	NA	NA
CL717.Contig10_All	K09566//peptidyl-prolyl isomerase G (cyclophilin G) [EC:5.2.1.8];K09566//peptidyl-prolyl isomerase G (cyclophilin G) [EC:5.2.1.8];K09566//peptidyl-prolyl isomerase G (cyclophilin G) [EC:5.2.1.8];K09566//peptidyl-prolyl isomerase G (cyclophilin G) [EC:5.2.1.8]	GO:0003755//peptidyl-prolyl cis-trans isomerase activity	peptidyl-prolyl cis-trans isomerase G isoform X3 [Helicoverpa armigera] >PZC75837.1 hypothetical protein B5X24_HaOG205581 [Helicoverpa armigera]	XM_021337445.1 PREDICTED: Helicoverpa armigera peptidyl-prolyl cis-trans isomerase G (LOC110378256), transcript variant X4, mRNA	Peptidyl-prolyl cis-trans isomerase G OS=Homo sapiens OX=9606 GN=PPIG PE=1 SV=2	Cyclophilin type peptidyl-prolyl cis-trans isomerase/CLD	[O] KOG0865 Cyclophilin type peptidyl-prolyl cis-trans isomerase	http://bioinfo.life.hust.edu.cn/AnimalTFDB/search/ensembl/ENSAMXG00000015529	NA	NA
Unigene5523_All	K11433//histone-lysine N-methyltransferase SETMAR [EC:2.1.1.43]+ko00310//Lysine degradation;K11433//histone-lysine N-methyltransferase SETMAR [EC:2.1.1.43]+ko00310//Lysine degradation;K11433//histone-lysine N-methyltransferase SETMAR [EC:2.1.1.43]+ko00310//Lysine degradation;K11433//histone-lysine N-methyltransferase SETMAR [EC:2.1.1.43]+ko00310//Lysine degradation;K11433//histone-lysine N-methyl…	NA	histone-lysine N-methyltransferase SETMAR-like [Hyposmocoma kahamanoa]	NA	Mariner Mos1 transposase OS=Drosophila mauritiana OX=7226 GN=mariner\T PE=1 SV=1	NA	[L] TWOG0199 Predicted transposase	NA	NA	NA
Unigene11189_All	K17576//protein phosphatase 1 regulatory subunit 37;K17576//protein phosphatase 1 regulatory subunit 37;K17576//protein phosphatase 1 regulatory subunit 37;K17576//protein phosphatase 1 regulatory subunit 37	NA	putative leucine-rich repeat-containing protein DDB_G0290503 isoform X1 [Trichoplusia ni]	NA	NA	NA	NA	NA	NA	NA
CL6423.Contig1_All	K08193//MFS transporter, ACS family, solute carrier family 17 (sodium-dependent inorganic phosphate cotransporter), other;K08193//MFS transporter, ACS family, solute carrier family 17 (sodium-dependent inorganic phosphate cotransporter), other;K08193//MFS transporter, ACS family, solute carrier family 17 (sodium-dependent inorganic phosphate cotransporter), other;K08193//MFS transporter, ACS fami…	NA	sialin-like isoform X2 [Helicoverpa armigera]	XM_013343966.1 PREDICTED: Amyelois transitella sialin-like (LOC106142261), transcript variant X2, mRNA	Sialin OS=Ovis aries OX=9940 GN=SLC17A5 PE=2 SV=1	Major Facilitator Superfamily	[G] KOG2532 Permease of the major facilitator superfamily	NA	NA	NA
CL6949.Contig1_All	K08801//PAS domain containing serine/threonine kinase [EC:2.7.11.1];K08801//PAS domain containing serine/threonine kinase [EC:2.7.11.1];K08801//PAS domain containing serine/threonine kinase [EC:2.7.11.1];K08801//PAS domain containing serine/threonine kinase [EC:2.7.11.1]	GO:0005524//ATP binding;GO:0004672//protein kinase activity	PAS domain-containing serine/threonine-protein kinase [Spodoptera litura]	NA	NA	NA	[T] KOG1152 Signal transduction serine/threonine kinase with PAS/PAC sensor domain	NA	NA	NA
Unigene13008_All	NA	GO:0016021//integral component of membrane	multiple C2 and transmembrane domain-containing protein-like [Vanessa tameamea]	NA	NA	NA	NA	NA	NA	NA
Unigene13982_All	NA	GO:0016021//integral component of membrane	uncharacterized protein LOC110374045 isoform X2 [Helicoverpa armigera]	NA	NA	Domain of unknown function (DUF4135)	NA	NA	NA	NA
Unigene6435_All	K18168//succinate dehydrogenase assembly factor 2;K18168//succinate dehydrogenase assembly factor 2;K18168//succinate dehydrogenase assembly factor 2;K18168//succinate dehydrogenase assembly factor 2;K18168//succinate dehydrogenase assembly factor 2	GO:0005759//mitochondrial matrix;GO:0006121//mitochondrial electron transport, succinate to ubiquinone;GO:0018293//protein-FAD linkage	succinate dehydrogenase assembly factor 2-A, mitochondrial-like [Papilio xuthus] >BAM19745.1 succinate dehydrogenase subunit 5, mitochondrial [Papilio xuthus] >KPI91231.1 Succinate dehydrogenase assembly factor 2-A, mitochondrial [Papilio xuthus]	NA	Succinate dehydrogenase assembly factor 2-B, mitochondrial OS=Drosophila ananassae OX=7217 GN=GF11203 PE=3 SV=1	Flavinator of succinate dehydrogenase	[S] KOG3326 Uncharacterized conserved protein	NA	NA	NA
CL2396.Contig3_All	K13348//protein Mpv17+ko04146//Peroxisome;K13348//protein Mpv17+ko04146//Peroxisome;K13348//protein Mpv17+ko04146//Peroxisome;K13348//protein Mpv17+ko04146//Peroxisome;K13348//protein Mpv17+ko04146//Peroxisome	GO:0016021//integral component of membrane	mpv17-like protein 2 [Galleria mellonella]	NA	Mpv17-like protein 2 OS=Xenopus tropicalis OX=8364 GN=mpv17l2 PE=2 SV=1	Mpv17 / PMP22 family	[R] KOG1944 Peroxisomal membrane protein MPV17 and related proteins	NA	NA	NA
Unigene9577_All	K09228//KRAB domain-containing zinc finger protein;K09228//KRAB domain-containing zinc finger protein;K09228//KRAB domain-containing zinc finger protein;K09228//KRAB domain-containing zinc finger protein;K09228//KRAB domain-containing zinc finger protein	NA	zinc finger protein 567-like isoform X7 [Spodoptera litura]	NA	Zinc finger protein 431 OS=Mus musculus OX=10090 GN=Znf431 PE=1 SV=1	Zinc-finger associated domain (zf-AD)	[R] KOG1721 FOG: Zn-finger	http://bioinfo.life.hust.edu.cn/AnimalTFDB/search/ensembl/ENSECAG00000001472	NA	NA
CL2642.Contig1_All	K00111//glycerol-3-phosphate dehydrogenase [EC:1.1.5.3]+ko00564//Glycerophospholipid metabolism;K00111//glycerol-3-phosphate dehydrogenase [EC:1.1.5.3]+ko00564//Glycerophospholipid metabolism;K00111//glycerol-3-phosphate dehydrogenase [EC:1.1.5.3]+ko00564//Glycerophospholipid metabolism;K00111//glycerol-3-phosphate dehydrogenase [EC:1.1.5.3]+ko00564//Glycerophospholipid metabolism;K00111//glycero…	GO:0006072//glycerol-3-phosphate metabolic process;GO:0009331//glycerol-3-phosphate dehydrogenase complex;GO:0005509//calcium ion binding;GO:0016021//integral component of membrane;GO:0052591//sn-glycerol-3-phosphate:ubiquinone-8 oxidoreductase activity;GO:0003676//nucleic acid binding	Glycerol-3-phosphate dehydrogenase, mitochondrial [Papilio xuthus]	XM_011557249.1 PREDICTED: Plutella xylostella glycerol-3-phosphate dehydrogenase, mitochondrial (LOC105386637), mRNA	Glycerol-3-phosphate dehydrogenase, mitochondrial OS=Macaca fascicularis OX=9541 GN=GPD2 PE=2 SV=1	FAD dependent oxidoreductase	[C] KOG0042 Glycerol-3-phosphate dehydrogenase	NA	NA	NA
Unigene181_All	NA	NA	hypothetical protein B5V51_13919 [Heliothis virescens]	NA	NA	NA	NA	NA	NA	NA
CL4550.Contig1_All	K11491//condensin-2 complex subunit D3;K11491//condensin-2 complex subunit D3;K11491//condensin-2 complex subunit D3;K11491//condensin-2 complex subunit D3	NA	condensin-2 complex subunit D3-like [Vanessa tameamea]	NA	Condensin-2 complex subunit D3 OS=Mus musculus OX=10090 GN=Ncapd3 PE=1 SV=3	non-SMC mitotic condensation complex subunit 1	[S] KOG0413 Uncharacterized conserved protein related to condensin complex subunit 1	NA	NA	NA
Unigene800_All	NA	NA	PREDICTED: uncharacterized protein LOC106133013 [Amyelois transitella]	XM_022273132.1 PREDICTED: Pieris rapae uncharacterized LOC111002870 (LOC111002870), transcript variant X2, mRNA	NA	Protein of unknown function (DUF1497)	NA	NA	NA	NA
CL1800.Contig1_All	NA	NA	uncharacterized protein LOC113231846 isoform X1 [Hyposmocoma kahamanoa]	XM_004931112.2 PREDICTED: Bombyx mori uncharacterized LOC101736201 (LOC101736201), transcript variant X1, mRNA	NA	Protein of unknown function (DUF3040)	NA	NA	NA	NA
CL5326.Contig1_All	NA	NA	uncharacterized protein CG13380 [Vanessa tameamea]	NA	NA	NA	NA	NA	NA	NA
Unigene11751_All	NA	NA	PREDICTED: uncharacterized protein LOC106129135 [Amyelois transitella]	NA	NA	Insect allergen related repeat, nitrile-specifier detoxification	NA	NA	NA	NA
Unigene21844_All	K14191//18S rRNA (adenine1779-N6/adenine1780-N6)-dimethyltransferase [EC:2.1.1.183];K14191//18S rRNA (adenine1779-N6/adenine1780-N6)-dimethyltransferase [EC:2.1.1.183];K14191//18S rRNA (adenine1779-N6/adenine1780-N6)-dimethyltransferase [EC:2.1.1.183];K14191//18S rRNA (adenine1779-N6/adenine1780-N6)-dimethyltransferase [EC:2.1.1.183];K14191//18S rRNA (adenine1779-N6/adenine1780-N6)-dimethyltransf…	GO:0003723//RNA binding;GO:0000179//rRNA (adenine-N6,N6-)-dimethyltransferase activity	probable dimethyladenosine transferase [Helicoverpa armigera] >PZC75559.1 hypothetical protein B5X24_HaOG205986 [Helicoverpa armigera]	NA	Probable dimethyladenosine transferase OS=Drosophila melanogaster OX=7227 GN=CG11837 PE=2 SV=1	NA	[A] KOG0820 Ribosomal RNA adenine dimethylase	NA	NA	NA
CL6421.Contig2_All	NA	NA	uncharacterized protein LOC111348836 isoform X1 [Spodoptera litura]	NA	NA	NA	NA	NA	NA	NA
Unigene20480_All	NA	NA	hypothetical protein B5V51_14411 [Heliothis virescens] >PCG79707.1 hypothetical protein B5V51_14411 [Heliothis virescens]	NA	NA	NA	NA	NA	NA	NA
Unigene11536_All	K18435//transcription factor SOX9 (SOX group E)+ko04024//cAMP signaling pathway;K04495//transcription factor SOX17 (SOX group F)+ko04310//Wnt signaling pathway;K15290//synaptotagmin-1+ko04721//Synaptic vesicle cycle;K04495//transcription factor SOX17 (SOX group F)+ko04310//Wnt signaling pathway;K04495//transcription factor SOX17 (SOX group F)+ko04310//Wnt signaling pathway	NA	PREDICTED: putative transcription factor SOX-15 [Amyelois transitella]	XM_013336411.1 PREDICTED: Amyelois transitella putative transcription factor SOX-15 (LOC106135985), mRNA	Transcription factor Sox-17-alpha OS=Xenopus tropicalis OX=8364 GN=sox17a PE=2 SV=1	HMG (high mobility group) box	[K] KOG0527 HMG-box transcription factor	http://bioinfo.life.hust.edu.cn/AnimalTFDB/search/ensembl/FBgn0005613	NA	NA
CL3853.Contig1_All	K16772//protein FAM161A;K16772//protein FAM161A;K16772//protein FAM161A;K21486//ankyrin repeat family A protein 2;K21486//ankyrin repeat family A protein 2	NA	transient receptor potential channel pyrexia [Vanessa tameamea]	NA	Transient receptor potential channel pyrexia OS=Drosophila melanogaster OX=7227 GN=pyx PE=2 SV=2	Rabaptin-like protein	[R] KOG0510 Ankyrin repeat protein	NA	NA	NA
CL154.Contig1_All	NA	GO:0046983//protein dimerization activity	PREDICTED: uncharacterized protein LOC105384580 [Plutella xylostella]	XM_011554844.1 PREDICTED: Plutella xylostella uncharacterized LOC105384580 (LOC105384580), mRNA	NA	hAT family C-terminal dimerisation region	NA	NA	NA	NA
CL4890.Contig1_All	NA	NA	NA	KU188518.1 Chilo sacchariphagus mitochondrion, complete genome	NA	GWT1	NA	NA	NA	NA
Unigene6034_All	K16506//protocadherin Fat 1/2/3;K16506//protocadherin Fat 1/2/3;K16506//protocadherin Fat 1/2/3;K16506//protocadherin Fat 1/2/3;K16506//protocadherin Fat 1/2/3	GO:0007156//homophilic cell adhesion via plasma membrane adhesion molecules;GO:0005509//calcium ion binding;GO:0016021//integral component of membrane;GO:0005886//plasma membrane	fat-like cadherin-related tumor suppressor homolog [Trichoplusia ni]	XM_021331784.1 PREDICTED: Helicoverpa armigera fat-like cadherin-related tumor suppressor homolog (LOC110374183), partial mRNA	Protocadherin Fat 3 OS=Rattus norvegicus OX=10116 GN=Fat3 PE=1 SV=1	Cadherin domain	[T] KOG1219 Uncharacterized conserved protein, contains laminin, cadherin and EGF domains	NA	NA	NA
CL6813.Contig3_All	K14165//atypical dual specificity phosphatase [EC:3.1.3.16 3.1.3.48];K14165//atypical dual specificity phosphatase [EC:3.1.3.16 3.1.3.48];K14165//atypical dual specificity phosphatase [EC:3.1.3.16 3.1.3.48];K14165//atypical dual specificity phosphatase [EC:3.1.3.16 3.1.3.48];K14165//atypical dual specificity phosphatase [EC:3.1.3.16 3.1.3.48]	GO:0008138//protein tyrosine/serine/threonine phosphatase activity	RNA/RNP complex-1-interacting phosphatase isoform X1 [Helicoverpa armigera] >PZC86758.1 hypothetical protein B5X24_HaOG201617 [Helicoverpa armigera]	NA	RNA/RNP complex-1-interacting phosphatase OS=Bos taurus OX=9913 GN=DUSP11 PE=2 SV=1	Dual specificity phosphatase, catalytic domain	[A] KOG2386 mRNA capping enzyme, guanylyltransferase (alpha) subunit	NA	NA	NA
CL1538.Contig9_All	K01672//carbonic anhydrase [EC:4.2.1.1]+ko00910//Nitrogen metabolism;K01672//carbonic anhydrase [EC:4.2.1.1]+ko00910//Nitrogen metabolism;K01672//carbonic anhydrase [EC:4.2.1.1]+ko00910//Nitrogen metabolism;K01672//carbonic anhydrase [EC:4.2.1.1]+ko00910//Nitrogen metabolism;K01672//carbonic anhydrase [EC:4.2.1.1]+ko00910//Nitrogen metabolism	GO:0008270//zinc ion binding;GO:0004089//carbonate dehydratase activity	PREDICTED: carbonic anhydrase 2 [Papilio machaon]	XM_014500787.1 PREDICTED: Papilio machaon carbonic anhydrase 2 (LOC106709091), mRNA	Carbonic anhydrase 5A, mitochondrial OS=Mus musculus OX=10090 GN=Ca5a PE=1 SV=2	Eukaryotic-type carbonic anhydrase	[R] KOG0382 Carbonic anhydrase	http://bioinfo.life.hust.edu.cn/AnimalTFDB/search/ensembl/ENSMLUG00000016748	NA	NA
CL3515.Contig1_All	K09228//KRAB domain-containing zinc finger protein;K09228//KRAB domain-containing zinc finger protein;K20796//histone-lysine N-methyltransferase PRDM7/9 [EC:2.1.1.43]+ko00310//Lysine degradation;K09228//KRAB domain-containing zinc finger protein	NA	PR domain zinc finger protein 5-like isoform X2 [Trichoplusia ni]	NA	PR domain zinc finger protein 10 OS=Xenopus tropicalis OX=8364 GN=prdm10 PE=2 SV=1	C2H2-type zinc finger	[R] KOG1721 FOG: Zn-finger	http://bioinfo.life.hust.edu.cn/AnimalTFDB/search/ensembl/ENSTRUG00000011527	NA	NA
CL1813.Contig1_All	K00914//phosphatidylinositol 3-kinase [EC:2.7.1.137]+ko04145//Phagosome+ko04140//Autophagy - animal+ko04070//Phosphatidylinositol signaling system+ko04136//Autophagy - other+ko04371//Apelin signaling pathway+ko00562//Inositol phosphate metabolism+ko05152//Tuberculosis+ko01100//Metabolic pathways+ko05167//Kaposi sarcoma-associated herpesvirus infection;K14290//exportin-1+ko03013//RNA transport+ko0…	NA	piggyBac transposable element-derived protein 4-like [Bicyclus anynana]	NA	PiggyBac transposable element-derived protein 1 OS=Homo sapiens OX=9606 GN=PGBD1 PE=1 SV=1	Transposase IS4	NA	http://bioinfo.life.hust.edu.cn/AnimalTFDB/search/ensembl/ENSDARG00000094813	NA	NA
Unigene11760_All	K18466//vacuolar protein sorting-associated protein 26+ko04144//Endocytosis	NA	protein MON2 homolog [Galleria mellonella]	NA	Protein MON2 homolog OS=Drosophila melanogaster OX=7227 GN=mon2 PE=2 SV=4	Dimerisation and cyclophilin-binding domain of Mon2	[S] KOG1848 Uncharacterized conserved protein	NA	NA	NA
Unigene26620_All	K20125//F-BAR and double SH3 domains protein;K20125//F-BAR and double SH3 domains protein;K20125//F-BAR and double SH3 domains protein;K20125//F-BAR and double SH3 domains protein;K20125//F-BAR and double SH3 domains protein	NA	F-BAR and double SH3 domains protein 2 [Galleria mellonella]	NA	Protein nervous wreck OS=Drosophila melanogaster OX=7227 GN=nwk PE=1 SV=1	Swi5	[Z] KOG3565 Cdc42-interacting protein CIP4	NA	NA	NA
Unigene2193_All	K22267//starch-binding domain-containing protein 1;K14288//exportin-T+ko03013//RNA transport	NA	uncharacterized protein LOC110383969 [Helicoverpa armigera]	NA	NA	Restriction endonuclease MspI	NA	NA	NA	NA
CL3817.Contig5_All	K11147//dehydrogenase/reductase SDR family member 4 [EC:1.1.-.-]+ko04146//Peroxisome+ko00830//Retinol metabolism+ko01100//Metabolic pathways;K11147//dehydrogenase/reductase SDR family member 4 [EC:1.1.-.-]+ko04146//Peroxisome+ko00830//Retinol metabolism+ko01100//Metabolic pathways;K11147//dehydrogenase/reductase SDR family member 4 [EC:1.1.-.-]+ko04146//Peroxisome+ko00830//Retinol metabolism+ko01…	NA	dehydrogenase/reductase SDR family member 4 [Galleria mellonella]	NA	Dehydrogenase/reductase SDR family member 4 OS=Bos taurus OX=9913 GN=DHRS4 PE=2 SV=2	Enoyl-(Acyl carrier protein) reductase	[R] KOG0725 Reductases with broad range of substrate specificities	NA	NA	NA
CL3241.Contig2_All	K08889//tyrosine-protein kinase Fer [EC:2.7.10.2];K08889//tyrosine-protein kinase Fer [EC:2.7.10.2];K08889//tyrosine-protein kinase Fer [EC:2.7.10.2];K08889//tyrosine-protein kinase Fer [EC:2.7.10.2];K08889//tyrosine-protein kinase Fer [EC:2.7.10.2]	NA	tyrosine-protein kinase Fer isoform X2 [Spodoptera litura]	XM_011552333.1 PREDICTED: Plutella xylostella tyrosine-protein kinase Fps85D (LOC105382449), transcript variant X2, mRNA	Tyrosine-protein kinase Fer OS=Drosophila melanogaster OX=7227 GN=FER PE=1 SV=3	Protein tyrosine kinase	[T] KOG0194 Protein tyrosine kinase	NA	NA	NA
Unigene13393_All	K22561//COMM domain containing 5;K22561//COMM domain containing 5;K22561//COMM domain containing 5;K22561//COMM domain containing 5;K22561//COMM domain containing 5	NA	uncharacterized protein LOC113508923 [Trichoplusia ni]	NA	COMM domain-containing protein 5 OS=Bos taurus OX=9913 GN=COMMD5 PE=2 SV=1	COMM domain	NA	NA	NA	NA
CL7367.Contig15_All	K08804//serine/threonine kinase 17 [EC:2.7.11.1];K06238//collagen, type VI, alpha+ko04512//ECM-receptor interaction+ko04510//Focal adhesion+ko04974//Protein digestion and absorption+ko04151//PI3K-Akt signaling pathway+ko05165//Human papillomavirus infection	NA	hypothetical protein Y032_0596g434 [Ancylostoma ceylanicum]	NA	NA	Collagen triple helix repeat (20 copies)	NA	http://bioinfo.life.hust.edu.cn/AnimalTFDB/search/ensembl/ENSMUSG00000019817	NA	NA
CL1028.Contig6_All	K11088//small nuclear ribonucleoprotein D3+ko03040//Spliceosome+ko05322//Systemic lupus erythematosus;K11088//small nuclear ribonucleoprotein D3+ko03040//Spliceosome+ko05322//Systemic lupus erythematosus;K11088//small nuclear ribonucleoprotein D3+ko03040//Spliceosome+ko05322//Systemic lupus erythematosus;K11088//small nuclear ribonucleoprotein D3+ko03040//Spliceosome+ko05322//Systemic lupus eryth…	GO:0005685//U1 snRNP;GO:0034719//SMN-Sm protein complex;GO:0005681//spliceosomal complex;GO:0019013//viral nucleocapsid;GO:0005687//U4 snRNP;GO:0000387//spliceosomal snRNP assembly;GO:0034715//pICln-Sm protein complex	small nuclear ribonucleoprotein Sm D3 [Bombyx mori] >XP_021193721.1 small nuclear ribonucleoprotein Sm D3 [Helicoverpa armigera] >XP_022831693.1 small nuclear ribonucleoprotein Sm D3 [Spodoptera litura] >XP_026730145.1 small nuclear ribonucleoprotein Sm D3 [Trichoplusia ni] >XP_028035226.1 small nuclear ribonucleoprotein Sm D3 [Bombyx mandarina] >PCG64821.1 hypothetical protein B5V51_10061 [Helio…	XM_022265068.1 PREDICTED: Pieris rapae small nuclear ribonucleoprotein Sm D3 (LOC110997086), mRNA	Small nuclear ribonucleoprotein Sm D3 OS=Drosophila melanogaster OX=7227 GN=SmD3 PE=1 SV=1	LSM domain	[A] KOG3172 Small nuclear ribonucleoprotein Sm D3	NA	NA	NA
CL7302.Contig8_All	NA	NA	uncharacterized protein LOC113233383 [Hyposmocoma kahamanoa]	NA	NA	NA	NA	NA	NA	NA
Unigene20194_All	K10381//desmoplakin+ko05412//Arrhythmogenic right ventricular cardiomyopathy (ARVC);K00933//creatine kinase [EC:2.7.3.2]+ko00330//Arginine and proline metabolism+ko01100//Metabolic pathways	NA	protein ZBED8-like [Ctenocephalides felis] >XP_026475533.1 protein ZBED8-like [Ctenocephalides felis]	NA	SCAN domain-containing protein 3 OS=Homo sapiens OX=9606 GN=ZBED9 PE=2 SV=1	hAT family C-terminal dimerisation region	[R] LSE0311 H Predicted transposase	http://bioinfo.life.hust.edu.cn/AnimalTFDB/search/ensembl/ENSAMEG00000013874	NA	NA
Unigene18570_All	NA	NA	hypothetical protein B5V51_3878 [Heliothis virescens]	NA	NA	NA	NA	NA	NA	NA
CL1276.Contig4_All	K10955//mucin-2+ko05226//Gastric cancer+ko05146//Amoebiasis;K13909//mucin-7+ko04970//Salivary secretion;K10955//mucin-2+ko05226//Gastric cancer+ko05146//Amoebiasis;K15297//regulating synaptic membrane exocytosis protein 2+ko04911//Insulin secretion;K13909//mucin-7+ko04970//Salivary secretion	NA	PREDICTED: acanthoscurrin-2-like [Amyelois transitella]	NA	Chorion class CA protein ERA.4 OS=Bombyx mori OX=7091 GN=ERA.4 PE=2 SV=2	Chorion protein	[R] LSE0121 A AAI domain	NA	NA	NA
Unigene32444_All	NA	NA	NA	KJ956693.1 Spodoptera litura general odorant-binding protein 2 (GOBP2), pheromone-binding protein 2 (PBP2), pheromone-binding protein 3 (PBP3), and pheromone-binding protein 1 (PBP1) genes, complete cds	NA	NA	NA	NA	NA	NA
Unigene15367_All	K05643//ATP-binding cassette, subfamily A (ABC1), member 3+ko02010//ABC transporters;K05643//ATP-binding cassette, subfamily A (ABC1), member 3+ko02010//ABC transporters;K05643//ATP-binding cassette, subfamily A (ABC1), member 3+ko02010//ABC transporters;K05643//ATP-binding cassette, subfamily A (ABC1), member 3+ko02010//ABC transporters;K05643//ATP-binding cassette, subfamily A (ABC1), member 3+…	GO:0005524//ATP binding;GO:0042626//ATPase activity, coupled to transmembrane movement of substances;GO:0016021//integral component of membrane	ATP-binding cassette sub-family A ABCA1 [Heliothis virescens]	NA	ATP-binding cassette sub-family A member 17 OS=Mus musculus OX=10090 GN=Abca17 PE=1 SV=1	NA	[IR] KOG0059 Lipid exporter ABCA1 and related proteins, ABC superfamily	NA	NA	NA
CL1266.Contig2_All	K06170//presenilin enhancer 2+ko05010//Alzheimer disease+ko04330//Notch signaling pathway;K06170//presenilin enhancer 2+ko05010//Alzheimer disease+ko04330//Notch signaling pathway;K06170//presenilin enhancer 2+ko05010//Alzheimer disease+ko04330//Notch signaling pathway;K06170//presenilin enhancer 2+ko05010//Alzheimer disease+ko04330//Notch signaling pathway;K06170//presenilin enhancer 2+ko05010//…	GO:0016021//integral component of membrane	PREDICTED: gamma-secretase subunit pen-2 [Papilio xuthus]	NA	Gamma-secretase subunit pen-2 OS=Drosophila melanogaster OX=7227 GN=pen-2 PE=1 SV=3	Presenilin enhancer-2 subunit of gamma secretase	[S] KOG3402 Predicted membrane protein	NA	NA	NA
Unigene12186_All	NA	NA	protein tramtrack, beta isoform isoform X26 [Hyposmocoma kahamanoa]	NA	NA	FLYWCH zinc finger domain	NA	NA	NA	NA
CL3827.Contig2_All	K16458//centrosomal protein CEP104;K09585//thioredoxin domain-containing protein 10 [EC:5.3.4.1];K09582//protein disulfide-isomerase A4 [EC:5.3.4.1]+ko04141//Protein processing in endoplasmic reticulum+ko04918//Thyroid hormone synthesis+ko05110//Vibrio cholerae infection;K13984//thioredoxin domain-containing protein 5+ko04141//Protein processing in endoplasmic reticulum;K09582//protein disulfide-…	GO:0005623//cell;GO:0016021//integral component of membrane;GO:0045454//cell redox homeostasis	thioredoxin-related transmembrane protein 1-like [Helicoverpa armigera] >PZC73904.1 hypothetical protein B5X24_HaOG208672 [Helicoverpa armigera]	NA	Thioredoxin-related transmembrane protein 1 OS=Bos taurus OX=9913 GN=TMX1 PE=2 SV=1	Thioredoxin	[OC] KOG0913 Thiol-disulfide isomerase and thioredoxin	NA	NA	NA
CL735.Contig6_All	K10373//tropomyosin 1+ko05414//Dilated cardiomyopathy (DCM)+ko05410//Hypertrophic cardiomyopathy (HCM)+ko04261//Adrenergic signaling in cardiomyocytes+ko04260//Cardiac muscle contraction+ko05206//MicroRNAs in cancer;K10373//tropomyosin 1+ko05414//Dilated cardiomyopathy (DCM)+ko05410//Hypertrophic cardiomyopathy (HCM)+ko04261//Adrenergic signaling in cardiomyocytes+ko04260//Cardiac muscle contract…	NA	tropomyosin-2 isoform X8 [Spodoptera litura]	XM_013327539.1 PREDICTED: Amyelois transitella tropomyosin-2 (LOC106129084), transcript variant X12, mRNA	Tropomyosin-2 OS=Bombyx mori OX=7091 PE=1 SV=1	Tropomyosin	[Z] KOG1003 Actin filament-coating protein tropomyosin	http://bioinfo.life.hust.edu.cn/AnimalTFDB/search/ensembl/ENSPPYG00000009631	NA	NA
CL1985.Contig3_All	K05725//focal adhesion kinase 1 [EC:2.7.10.2]+ko04360//Axon guidance+ko04810//Regulation of actin cytoskeleton+ko05222//Small cell lung cancer+ko04510//Focal adhesion+ko01522//Endocrine resistance+ko05418//Fluid shear stress and atherosclerosis+ko05170//Human immunodeficiency virus 1 infection+ko05100//Bacterial invasion of epithelial cells+ko05146//Amoebiasis+ko05200//Pathways in cancer+ko05202/…	NA	PREDICTED: focal adhesion kinase 1 isoform X3 [Amyelois transitella]	XM_013326393.1 PREDICTED: Papilio xuthus focal adhesion kinase 1 (LOC106128064), transcript variant X6, mRNA	Focal adhesion kinase 1 OS=Mus musculus OX=10090 GN=Ptk2 PE=1 SV=4	Protein tyrosine kinase	[T] KOG4257 Focal adhesion tyrosine kinase FAK, contains FERM domain	NA	NA	NA
Unigene10582_All	NA	NA	PREDICTED: huntingtin-interacting protein K isoform X1 [Amyelois transitella] >XP_013190319.1 PREDICTED: huntingtin-interacting protein K isoform X2 [Amyelois transitella] >XP_021200735.1 huntingtin-interacting protein K [Helicoverpa armigera] >XP_026737126.1 huntingtin-interacting protein K [Trichoplusia ni] >PZC85551.1 hypothetical protein B5X24_HaOG216659 [Helicoverpa armigera] >RVE51917.1 hyp…	XM_013309141.1 PREDICTED: Papilio xuthus huntingtin-interacting protein K (LOC106115686), mRNA	Huntingtin-interacting protein K OS=Mus musculus OX=10090 GN=Hypk PE=1 SV=2	Protein of unknown function (DUF2681)	[R] KOG3450 Huntingtin interacting protein HYPK	NA	NA	NA
CL873.Contig1_All	K18080//tensin;K01183//chitinase [EC:3.2.1.14]+ko00520//Amino sugar and nucleotide sugar metabolism+ko01100//Metabolic pathways;K01183//chitinase [EC:3.2.1.14]+ko00520//Amino sugar and nucleotide sugar metabolism+ko01100//Metabolic pathways;K01183//chitinase [EC:3.2.1.14]+ko00520//Amino sugar and nucleotide sugar metabolism+ko01100//Metabolic pathways;K01183//chitinase [EC:3.2.1.14]+ko00520//Amin…	GO:0016021//integral component of membrane	hypothetical protein B5V51_2975 [Heliothis virescens]	XM_967940.4 PREDICTED: Tribolium castaneum uncharacterized LOC661801 (LOC661801), transcript variant X3, mRNA	NA	Lytic polysaccharide mono-oxygenase, cellulose-degrading	NA	NA	NA	NA
Unigene12391_All	NA	NA	uncharacterized protein LOC110381645 isoform X1 [Helicoverpa armigera]	NA	NA	Nuclear transition protein 1	NA	NA	NA	NA
CL1825.Contig2_All	K13963//serpin B+ko05146//Amoebiasis;K13963//serpin B+ko05146//Amoebiasis;K13963//serpin B+ko05146//Amoebiasis;K13963//serpin B+ko05146//Amoebiasis;K13963//serpin B+ko05146//Amoebiasis	GO:0005615//extracellular space;GO:0008233//peptidase activity	serine protease inhibitor 005 [Chilo suppressalis]	JN033696.1 Chilo suppressalis seminal fluid protein CSSFP001 mRNA, partial cds	Serine protease inhibitor 3/4 (Fragment) OS=Lonomia obliqua OX=304329 PE=1 SV=1	Serpin (serine protease inhibitor)	[V] KOG2392 Serpin	NA	NA	NA
CL1209.Contig2_All	K13191//RNA-binding protein 16;K13191//RNA-binding protein 16;K13191//RNA-binding protein 16;K13191//RNA-binding protein 16	NA	splicing factor, arginine/serine-rich 15 [Hyposmocoma kahamanoa]	XM_021334402.1 PREDICTED: Helicoverpa armigera splicing factor, arginine/serine-rich 15-like (LOC110376061), transcript variant X5, mRNA	Uncharacterized protein DDB_G0284459 OS=Dictyostelium discoideum OX=44689 GN=DDB_G0284459 PE=4 SV=1	Spc7 kinetochore protein	[A] KOG4676 Splicing factor, arginine/serine-rich	NA	NA	NA
Unigene11290_All	NA	NA	NA	XM_011568874.1 PREDICTED: Plutella xylostella homeobox protein caupolican (LOC105396831), transcript variant X1, mRNA	NA	NA	NA	NA	NA	NA
Unigene11508_All	NA	NA	NA	XR_960760.1 PREDICTED: Plutella xylostella uncharacterized LOC105387478 (LOC105387478), transcript variant X1, ncRNA	NA	NA	NA	NA	NA	NA
Unigene15601_All	K06065//nuclear receptor co-repressor 2+ko04330//Notch signaling pathway+ko05169//Epstein-Barr virus infection;K14401//cleavage and polyadenylation specificity factor subunit 1+ko03015//mRNA surveillance pathway;K22656//immunoglobulin superfamily member 9B;K08843//leucine-rich repeat kinase 1 [EC:2.7.11.1];K22125//myoferlin	GO:0015074//DNA integration;GO:0003676//nucleic acid binding;GO:0004190//aspartic-type endopeptidase activity	uncharacterized protein LOC111358170 [Spodoptera litura] >XP_022828877.1 uncharacterized protein LOC111358170 [Spodoptera litura]	NA	Retrovirus-related Pol polyprotein from transposon 17.6 OS=Drosophila melanogaster OX=7227 GN=pol PE=4 SV=1	Reverse transcriptase (RNA-dependent DNA polymerase)	[R] KOG0017 FOG: Transposon-encoded proteins with TYA, reverse transcriptase, integrase domains in various combinations	NA	NA	NA
Unigene5838_All	K04860//voltage-dependent calcium channel alpha-2/delta-3+ko05414//Dilated cardiomyopathy (DCM)+ko05410//Hypertrophic cardiomyopathy (HCM)+ko05412//Arrhythmogenic right ventricular cardiomyopathy (ARVC)+ko04261//Adrenergic signaling in cardiomyocytes+ko04260//Cardiac muscle contraction+ko04010//MAPK signaling pathway+ko04921//Oxytocin signaling pathway;K04860//voltage-dependent calcium channel al…	NA	voltage-dependent calcium channel subunit alpha-2/delta-3-like isoform X5 [Bicyclus anynana]	NA	Voltage-dependent calcium channel subunit alpha-2/delta-2 OS=Rattus norvegicus OX=10116 GN=Cacna2d2 PE=2 SV=1	Cache domain	[PT] KOG2353 L-type voltage-dependent Ca2+ channel, alpha2/delta subunit	NA	NA	NA
CL7375.Contig1_All	K04648//dynactin 1+ko05016//Huntington disease+ko04962//Vasopressin-regulated water reabsorption;K04648//dynactin 1+ko05016//Huntington disease+ko04962//Vasopressin-regulated water reabsorption;K04648//dynactin 1+ko05016//Huntington disease+ko04962//Vasopressin-regulated water reabsorption;K04648//dynactin 1+ko05016//Huntington disease+ko04962//Vasopressin-regulated water reabsorption;K04648//dyn…	NA	PREDICTED: dynactin subunit 1 isoform X7 [Papilio xuthus]	XM_013318949.1 PREDICTED: Papilio xuthus dynactin subunit 1 (LOC106122832), transcript variant X7, mRNA	Dynactin subunit 1 OS=Drosophila melanogaster OX=7227 GN=DCTN1-p150 PE=1 SV=2	Dynein associated protein	[DZ] KOG0971 Microtubule-associated protein dynactin DCTN1/Glued	NA	NA	NA
Unigene2425_All	NA	NA	NA	DQ380754.1 Drupadia theda clone DTH035 microsatellite sequence	NA	NA	NA	NA	NA	NA
Unigene8091_All	NA	NA	uncharacterized protein LOC113522706 [Galleria mellonella]	NA	NA	NA	NA	NA	NA	NA
CL537.Contig2_All	K21952//CASK-interacting protein;K21952//CASK-interacting protein;K21952//CASK-interacting protein;K21952//CASK-interacting protein;K21952//CASK-interacting protein	NA	caskin-1 isoform X2 [Vanessa tameamea]	XM_014511421.1 PREDICTED: Papilio machaon caskin-2 (LOC106717544), mRNA	Caskin-1 OS=Mus musculus OX=10090 GN=Caskin1 PE=1 SV=2	SAM domain (Sterile alpha motif)	[R] KOG4384 Uncharacterized SAM domain protein	NA	NA	NA
CL1490.Contig5_All	K18406//tudor domain-containing protein 2;K18406//tudor domain-containing protein 2;K18406//tudor domain-containing protein 2;K18406//tudor domain-containing protein 2;K18406//tudor domain-containing protein 2	GO:0003723//RNA binding;GO:0016021//integral component of membrane	tudor and KH domain-containing protein homolog isoform X2 [Hyposmocoma kahamanoa]	NA	Tudor and KH domain-containing protein homolog OS=Bombyx mori OX=7091 GN=PAPI PE=1 SV=2	KH domain	[AR] KOG2193 IGF-II mRNA-binding protein IMP, contains RRM and KH domains	http://bioinfo.life.hust.edu.cn/AnimalTFDB/search/ensembl/ENSG00000162613	NA	NA
CL7542.Contig2_All	K05768//gelsolin+ko04810//Regulation of actin cytoskeleton+ko04666//Fc gamma R-mediated phagocytosis+ko05203//Viral carcinogenesis;K05768//gelsolin+ko04810//Regulation of actin cytoskeleton+ko04666//Fc gamma R-mediated phagocytosis+ko05203//Viral carcinogenesis;K05768//gelsolin+ko04810//Regulation of actin cytoskeleton+ko04666//Fc gamma R-mediated phagocytosis+ko05203//Viral carcinogenesis;K05768…	GO:0051015//actin filament binding	PREDICTED: gelsolin-like [Papilio polytes]	JQ995292.1 Helicoverpa armigera clone BAC 33J17 cytochrome P450 337B3v1 (CYP337B3v1) gene, complete cds	Gelsolin OS=Drosophila melanogaster OX=7227 GN=Gel PE=1 SV=2	Gelsolin repeat	[Z] KOG0443 Actin regulatory proteins (gelsolin/villin family)	NA	NA	NA
CL5002.Contig2_All	K03927//carboxylesterase 2 [EC:3.1.1.1 3.1.1.84 3.1.1.56]+ko00983//Drug metabolism - other enzymes;K03927//carboxylesterase 2 [EC:3.1.1.1 3.1.1.84 3.1.1.56]+ko00983//Drug metabolism - other enzymes;K01049//acetylcholinesterase [EC:3.1.1.7]+ko04725//Cholinergic synapse+ko00564//Glycerophospholipid metabolism;K01044//carboxylesterase 1 [EC:3.1.1.1]+ko00983//Drug metabolism - other enzymes+ko01100//…	GO:0016787//hydrolase activity	carboxylesterase [Cnaphalocrocis medinalis]	NA	Juvenile hormone esterase OS=Heliothis virescens OX=7102 PE=1 SV=2	Carboxylesterase family	[R] KOG1516 Carboxylesterase and related proteins	NA	NA	NA
Unigene23636_All	K11251//histone H2A+ko04217//Necroptosis+ko05322//Systemic lupus erythematosus+ko05034//Alcoholism;K11251//histone H2A+ko04217//Necroptosis+ko05322//Systemic lupus erythematosus+ko05034//Alcoholism;K11251//histone H2A+ko04217//Necroptosis+ko05322//Systemic lupus erythematosus+ko05034//Alcoholism;K11251//histone H2A+ko04217//Necroptosis+ko05322//Systemic lupus erythematosus+ko05034//Alcoholism;K11…	GO:0003677//DNA binding;GO:0005634//nucleus;GO:0046982//protein heterodimerization activity;GO:0000786//nucleosome	histone H2A [Tetrahymena thermophila SB210] >P35064.2 RecName: Full=Histone H2AX; AltName: Full=Histone H2A.1; Short=H2A1; AltName: Full=Histone H2A.X >AAC37291.1 histone H2A.X [Tetrahymena thermophila] >EAS05932.1 histone H2A (macronuclear) [Tetrahymena thermophila SB210]	XM_014925224.1 PREDICTED: Octopus bimaculoides histone H2A (LOC106876613), mRNA	Histone H2AX OS=Tetrahymena thermophila (strain SB210) OX=312017 GN=HTA1 PE=1 SV=2	NA	[B] KOG1756 Histone 2A	NA	NA	NA
CL7028.Contig1_All	NA	GO:0005096//GTPase activator activity	rap1 GTPase-GDP dissociation stimulator 1-A [Trichoplusia ni]	NA	Rap1 GTPase-GDP dissociation stimulator 1 OS=Bos taurus OX=9913 GN=RAP1GDS1 PE=1 SV=1	Domain of unknown function (DUF4478)	[T] KOG4500 Rho/Rac GTPase guanine nucleotide exchange factor smgGDS/Vimar	NA	NA	NA
CL3083.Contig1_All	K06640//serine/threonine-protein kinase ATR [EC:2.7.11.1]+ko04214//Apoptosis - fly+ko04218//Cellular senescence+ko05170//Human immunodeficiency virus 1 infection+ko04115//p53 signaling pathway+ko04110//Cell cycle+ko03460//Fanconi anemia pathway+ko05165//Human papillomavirus infection+ko05166//Human T-cell leukemia virus 1 infection;K06640//serine/threonine-protein kinase ATR [EC:2.7.11.1]+ko04214…	NA	PREDICTED: serine/threonine-protein kinase ATR [Amyelois transitella]	NA	Serine/threonine-protein kinase ATR OS=Drosophila melanogaster OX=7227 GN=mei-41 PE=1 SV=2	Phosphatidylinositol 3- and 4-kinase	[TBLD] KOG0890 Protein kinase of the PI-3 kinase family involved in mitotic growth, DNA repair and meiotic recombination	NA	NA	NA
Unigene30480_All	NA	NA	hypothetical protein OBRU01_02702 [Operophtera brumata]	NA	NA	NA	NA	NA	NA	NA
Unigene34039_All	NA	GO:0016021//integral component of membrane	teneurin-a isoform X6 [Trichoplusia ni]	XM_021349249.1 PREDICTED: Bombyx mori teneurin-a (LOC101746432), transcript variant X6, mRNA	Teneurin-a OS=Drosophila melanogaster OX=7227 GN=Ten-a PE=1 SV=2	NA	[S] KOG4659 Uncharacterized conserved protein (Rhs family)	NA	NA	NA
Unigene11488_All	K06515//solute carrier family 44 (choline transporter-like protein), member 1+ko05231//Choline metabolism in cancer;K06515//solute carrier family 44 (choline transporter-like protein), member 1+ko05231//Choline metabolism in cancer;K06515//solute carrier family 44 (choline transporter-like protein), member 1+ko05231//Choline metabolism in cancer;K06515//solute carrier family 44 (choline transport…	GO:0016021//integral component of membrane	CTL-like protein 1 isoform X1 [Galleria mellonella]	XM_022272413.1 PREDICTED: Pieris rapae CTL-like protein 1 (LOC111002264), transcript variant X2, mRNA	CTL-like protein 1 OS=Drosophila melanogaster OX=7227 GN=CG1311 PE=2 SV=1	Plasma-membrane choline transporter	[J] KOG2971 RNA-binding protein required for biogenesis of the ribosomal 60S subunit	NA	NA	NA
Unigene7296_All	K10349//Fem-1 homolog b;K10349//Fem-1 homolog b;K10349//Fem-1 homolog b;K10349//Fem-1 homolog b;K10349//Fem-1 homolog b	NA	protein fem-1 homolog B isoform X1 [Spodoptera litura]	XM_022261092.1 PREDICTED: Pieris rapae phosphorylated adapter RNA export protein (LOC110994459), mRNA	Protein fem-1 homolog B OS=Homo sapiens OX=9606 GN=FEM1B PE=1 SV=1	Myb/SANT-like DNA-binding domain	[R] KOG0508 Ankyrin repeat protein	NA	NA	NA
Unigene30450_All	NA	NA	MORN repeat-containing protein 5-like [Vanessa tameamea]	NA	NA	NA	NA	NA	NA	NA
Unigene4645_All	NA	GO:0016021//integral component of membrane	protein TEX261 [Galleria mellonella]	NA	Protein TEX261 OS=Bos taurus OX=9913 GN=TEX261 PE=2 SV=1	Transmembrane adaptor Erv26	[TI] KOG4136 Predicted mitochondrial cholesterol transporter	NA	NA	NA
CL822.Contig4_All	K17908//autophagy-related protein 18+ko04140//Autophagy - animal+ko04136//Autophagy - other;K09566//peptidyl-prolyl isomerase G (cyclophilin G) [EC:5.2.1.8];K13170//splicing factor, arginine/serine-rich 18;K13172//serine/arginine repetitive matrix protein 2;K09566//peptidyl-prolyl isomerase G (cyclophilin G) [EC:5.2.1.8]	NA	tetratricopeptide repeat protein 14 homolog [Galleria mellonella]	XM_021327097.1 PREDICTED: Helicoverpa armigera tetratricopeptide repeat protein 14 homolog (LOC110371028), transcript variant X4, mRNA	Protein FAM133A OS=Homo sapiens OX=9606 GN=FAM133A PE=1 SV=1	Tetratricopeptide repeat	[S] KOG2812 Uncharacterized conserved protein	http://bioinfo.life.hust.edu.cn/AnimalTFDB/search/ensembl/ENSAMXG00000005439	NA	NA
Unigene5662_All	K16484//rotatin;K16484//rotatin;K16484//rotatin;K16484//rotatin;K16484//rotatin	NA	PREDICTED: rotatin-like [Amyelois transitella]	NA	NA	HEAT repeat	NA	NA	NA	NA
CL6454.Contig2_All	K12896//splicing factor, arginine/serine-rich 7+ko03040//Spliceosome+ko05168//Herpes simplex infection;K12896//splicing factor, arginine/serine-rich 7+ko03040//Spliceosome+ko05168//Herpes simplex infection;K12896//splicing factor, arginine/serine-rich 7+ko03040//Spliceosome+ko05168//Herpes simplex infection;K12896//splicing factor, arginine/serine-rich 7+ko03040//Spliceosome+ko05168//Herpes simpl…	GO:0003723//RNA binding;GO:0008270//zinc ion binding	serine/arginine-rich splicing factor 7-like [Helicoverpa armigera] >XP_022814900.1 serine/arginine-rich splicing factor 7-like [Spodoptera litura] >XP_026732967.1 serine/arginine-rich splicing factor 7-like [Trichoplusia ni] >PCG77244.1 hypothetical protein B5V51_7881 [Heliothis virescens] >PZC83689.1 hypothetical protein B5X24_HaOG207216 [Helicoverpa armigera]	XR_002429257.1 PREDICTED: Helicoverpa armigera serine/arginine-rich splicing factor 7-like (LOC110370730), transcript variant X2, misc_RNA	Serine/arginine-rich splicing factor 7 OS=Bos taurus OX=9913 GN=SRSF7 PE=2 SV=1	RNA recognition motif. (a.k.a. RRM, RBD, or RNP domain)	[A] KOG0107 Alternative splicing factor SRp20/9G8 (RRM superfamily)	NA	NA	NA
Unigene13825_All	NA	NA	uncharacterized protein LOC113503335 [Trichoplusia ni]	NA	NA	NA	NA	NA	NA	NA
CL3280.Contig3_All	K10849//DNA excision repair protein ERCC-1+ko03420//Nucleotide excision repair+ko01524//Platinum drug resistance+ko03460//Fanconi anemia pathway;K10849//DNA excision repair protein ERCC-1+ko03420//Nucleotide excision repair+ko01524//Platinum drug resistance+ko03460//Fanconi anemia pathway;K10849//DNA excision repair protein ERCC-1+ko03420//Nucleotide excision repair+ko01524//Platinum drug resista…	NA	DNA excision repair protein ERCC-1 [Trichoplusia ni]	XM_004931080.3 PREDICTED: Bombyx mori DNA excision repair protein ERCC-1 (LOC101743797), transcript variant X1, mRNA	DNA excision repair protein ERCC-1 OS=Bos taurus OX=9913 GN=ERCC1 PE=2 SV=1	Binding domain of DNA repair protein Ercc1 (rad10/Swi10)	[L] KOG2841 Structure-specific endonuclease ERCC1-XPF, ERCC1 component	NA	NA	NA
CL7497.Contig2_All	NA	GO:0003964//RNA-directed DNA polymerase activity	reverse transcriptase, partial [Araschnia levana]	NA	NA	NA	NA	NA	NA	NA
CL1639.Contig4_All	K07941//ADP-ribosylation factor 6+ko04144//Endocytosis+ko04072//Phospholipase D signaling pathway+ko04666//Fc gamma R-mediated phagocytosis+ko04014//Ras signaling pathway;K07941//ADP-ribosylation factor 6+ko04144//Endocytosis+ko04072//Phospholipase D signaling pathway+ko04666//Fc gamma R-mediated phagocytosis+ko04014//Ras signaling pathway;K07941//ADP-ribosylation factor 6+ko04144//Endocytosis+ko…	GO:0005525//GTP binding	PREDICTED: ADP-ribosylation factor 6 [Plutella xylostella] >XP_013133320.1 PREDICTED: ADP-ribosylation factor 6 [Papilio polytes] >XP_013133321.1 PREDICTED: ADP-ribosylation factor 6 [Papilio polytes] >XP_013177129.1 PREDICTED: ADP-ribosylation factor 6 [Papilio xuthus] >XP_013177130.1 PREDICTED: ADP-ribosylation factor 6 [Papilio xuthus] >XP_014356507.1 PREDICTED: ADP-ribosylation factor 6 [Papi…	XM_021329906.1 PREDICTED: Helicoverpa armigera ADP-ribosylation factor 6 (LOC110372890), transcript variant X3, mRNA	ADP-ribosylation factor 6 OS=Rattus norvegicus OX=10116 GN=Arf6 PE=1 SV=2	ADP-ribosylation factor family	[U] KOG0071 GTP-binding ADP-ribosylation factor Arf6 (dArf3)	NA	NA	NA
CL7065.Contig5_All	K00859//dephospho-CoA kinase [EC:2.7.1.24]+ko00770//Pantothenate and CoA biosynthesis+ko01100//Metabolic pathways;K00859//dephospho-CoA kinase [EC:2.7.1.24]+ko00770//Pantothenate and CoA biosynthesis+ko01100//Metabolic pathways;K12852//116 kDa U5 small nuclear ribonucleoprotein component+ko03040//Spliceosome;K02318//phosphopantetheine adenylyltransferase / dephospho-CoA kinase [EC:2.7.7.3 2.7.1.2…	NA	dephospho-CoA kinase domain-containing protein [Spodoptera litura]	AP009041.1 Bombyx mori genomic DNA, chromosome 18, BAC clone:556I11, complete sequence	Dephospho-CoA kinase domain-containing protein OS=Xenopus tropicalis OX=8364 GN=dcakd PE=2 SV=1	Dephospho-CoA kinase	[H] KOG3220 Similar to bacterial dephospho-CoA kinase	http://bioinfo.life.hust.edu.cn/AnimalTFDB/search/ensembl/ENSPSIG00000000027	NA	NA
CL6121.Contig3_All	NA	NA	NA	AP009008.1 Bombyx mori genomic DNA, chromosome 4, BAC clone:023I19, complete sequence	NA	NA	NA	NA	NA	NA
Unigene6998_All	K22756//E3 SUMO-protein ligase NSE2 [EC:2.3.2.-];K22756//E3 SUMO-protein ligase NSE2 [EC:2.3.2.-];K22756//E3 SUMO-protein ligase NSE2 [EC:2.3.2.-];K22756//E3 SUMO-protein ligase NSE2 [EC:2.3.2.-];K22756//E3 SUMO-protein ligase NSE2 [EC:2.3.2.-]	GO:0030915//Smc5-Smc6 complex;GO:0008270//zinc ion binding;GO:0000724//double-strand break repair via homologous recombination;GO:0019789//SUMO transferase activity	PREDICTED: E3 SUMO-protein ligase NSE2-like, partial [Amyelois transitella]	NA	E3 SUMO-protein ligase NSE2 OS=Homo sapiens OX=9606 GN=NSMCE2 PE=1 SV=2	NA	[R] KOG2979 Protein involved in DNA repair	http://bioinfo.life.hust.edu.cn/AnimalTFDB/search/ensembl/ENSAMXG00000017368	NA	NA
Unigene10239_All	K06677//condensin complex subunit 1;K06677//condensin complex subunit 1;K06677//condensin complex subunit 1;K06677//condensin complex subunit 1;K06677//condensin complex subunit 1	NA	PREDICTED: condensin complex subunit 1 [Amyelois transitella]	NA	Condensin complex subunit 1 OS=Xenopus laevis OX=8355 GN=ncapd2 PE=1 SV=1	non-SMC mitotic condensation complex subunit 1	[BD] KOG0414 Chromosome condensation complex Condensin, subunit D2	NA	NA	NA
Unigene20577_All	NA	NA	uncharacterized protein LOC113465644 [Diaphorina citri]	NA	NA	NA	NA	NA	NA	NA
CL3152.Contig2_All	NA	GO:0016021//integral component of membrane	uncharacterized protein LOC113520349 isoform X2 [Galleria mellonella]	NA	NA	NA	NA	NA	NA	NA
Unigene26472_All	NA	NA	NA	GQ150808.1 Homoeosoma nebulella microsatellite ESM264 sequence	NA	NA	NA	NA	NA	NA
CL6584.Contig2_All	K20304//trafficking protein particle complex subunit 6;K20304//trafficking protein particle complex subunit 6;K20304//trafficking protein particle complex subunit 6;K20304//trafficking protein particle complex subunit 6;K20304//trafficking protein particle complex subunit 6	GO:0043087//regulation of GTPase activity;GO:0048193//Golgi vesicle transport	trafficking protein particle complex subunit 6B [Spodoptera litura]	XM_017990754.1 PREDICTED: Drosophila busckii trafficking protein particle complex subunit 6B (LOC108602616), mRNA	Trafficking protein particle complex subunit 6b OS=Danio rerio OX=7955 GN=trappc6b PE=2 SV=1	Transport protein particle (TRAPP) component	[U] KOG3316 Transport protein particle (TRAPP) complex subunit	NA	NA	NA
Unigene6241_All	NA	NA	clathrin light chain isoform X2 [Trichoplusia ni]	NA	Clathrin light chain OS=Drosophila melanogaster OX=7227 GN=Clc PE=2 SV=1	NA	[U] KOG4031 Vesicle coat protein clathrin, light chain	NA	NA	NA
CL1933.Contig2_All	K10707//vesicle-associated membrane protein-associated protein B+ko04979//Cholesterol metabolism;K06096//vesicle-associated membrane protein-associated protein A+ko04979//Cholesterol metabolism;K10707//vesicle-associated membrane protein-associated protein B+ko04979//Cholesterol metabolism	GO:0016021//integral component of membrane	PREDICTED: motile sperm domain-containing protein 2-like [Amyelois transitella]	NA	Vesicle-associated membrane protein/synaptobrevin-binding protein OS=Aplysia californica OX=6500 PE=2 SV=1	CRAL/TRIO domain	[U] KOG0439 VAMP-associated protein involved in inositol metabolism	NA	NA	NA
Unigene7813_All	K18417//ERI1 exoribonuclease 2 [EC:3.1.-.-];K15362//fanconi anemia group J protein [EC:3.6.4.12]+ko03440//Homologous recombination+ko03460//Fanconi anemia pathway;K08181//MFS transporter, MCP family, solute carrier family 16 (monocarboxylic acid transporters), member 4;K08181//MFS transporter, MCP family, solute carrier family 16 (monocarboxylic acid transporters), member 4;K08181//MFS transporte…	NA	monocarboxylate transporter 3 isoform X3 [Spodoptera litura]	XM_021330506.1 PREDICTED: Helicoverpa armigera monocarboxylate transporter 3 (LOC110373258), transcript variant X5, mRNA	Monocarboxylate transporter 7 OS=Homo sapiens OX=9606 GN=SLC16A6 PE=1 SV=2	Major Facilitator Superfamily	[G] KOG2504 Monocarboxylate transporter	NA	NA	NA
CL4023.Contig2_All	K17655//mitochondrial ribonuclease P protein 3;K17655//mitochondrial ribonuclease P protein 3;K17655//mitochondrial ribonuclease P protein 3;K17655//mitochondrial ribonuclease P protein 3;K17655//mitochondrial ribonuclease P protein 3	NA	mitochondrial ribonuclease P catalytic subunit, partial [Galleria mellonella]	NA	Mitochondrial ribonuclease P catalytic subunit OS=Macaca fascicularis OX=9541 GN=MRPP3 PE=2 SV=2	Protein-only RNase P	NA	NA	NA	NA
CL3824.Contig2_All	K11655//bromodomain adjacent to zinc finger domain protein 1A;K11655//bromodomain adjacent to zinc finger domain protein 1A;K11655//bromodomain adjacent to zinc finger domain protein 1A;K11655//bromodomain adjacent to zinc finger domain protein 1A;K11655//bromodomain adjacent to zinc finger domain protein 1A	NA	bromodomain adjacent to zinc finger domain protein 1A-like [Trichoplusia ni]	XM_013338817.1 PREDICTED: Amyelois transitella bromodomain adjacent to zinc finger domain protein 1A (LOC106137880), mRNA	Bromodomain adjacent to zinc finger domain protein 1A (Fragment) OS=Xenopus laevis OX=8355 GN=baz1a PE=2 SV=1	ATP-utilising chromatin assembly and remodelling N-terminal	[B] KOG1245 Chromatin remodeling complex WSTF-ISWI, large subunit (contains heterochromatin localization, PHD and BROMO domains)	http://bioinfo.life.hust.edu.cn/AnimalTFDB/search/ensembl/ENSACAG00000016700	NA	NA
Unigene11505_All	K05673//ATP-binding cassette, subfamily C (CFTR/MRP), member 4+ko04024//cAMP signaling pathway+ko01523//Antifolate resistance+ko04976//Bile secretion+ko02010//ABC transporters;K05673//ATP-binding cassette, subfamily C (CFTR/MRP), member 4+ko04024//cAMP signaling pathway+ko01523//Antifolate resistance+ko04976//Bile secretion+ko02010//ABC transporters;K05673//ATP-binding cassette, subfamily C (CFTR…	GO:0005524//ATP binding;GO:0042626//ATPase activity, coupled to transmembrane movement of substances;GO:0016021//integral component of membrane	ABCC2 [Chilo suppressalis]	KJ930169.1 Chilo suppressalis ABCC2 mRNA, complete cds	Multidrug resistance-associated protein 4 OS=Homo sapiens OX=9606 GN=ABCC4 PE=1 SV=3	ABC transporter	[Q] KOG0054 Multidrug resistance-associated protein/mitoxantrone resistance protein, ABC superfamily	NA	NA	NA
Unigene27848_All	NA	NA	hypothetical protein B5V51_14573 [Heliothis virescens]	NA	NA	NA	NA	NA	NA	NA
CL4312.Contig2_All	NA	NA	uncharacterized protein LOC113493368 isoform X1 [Trichoplusia ni]	NA	NA	Protein of unknown function (DUF3426)	NA	NA	NA	NA
CL3421.Contig1_All	K02958//small subunit ribosomal protein S15e+ko03010//Ribosome;K02958//small subunit ribosomal protein S15e+ko03010//Ribosome;K02958//small subunit ribosomal protein S15e+ko03010//Ribosome;K02958//small subunit ribosomal protein S15e+ko03010//Ribosome;K02958//small subunit ribosomal protein S15e+ko03010//Ribosome	GO:0003723//RNA binding;GO:0006412//translation;GO:0003735//structural constituent of ribosome;GO:0015935//small ribosomal subunit	40S ribosomal protein S15 [Bicyclus anynana] >XP_026325996.1 40S ribosomal protein S15 [Hyposmocoma kahamanoa] >ACY95351.1 ribosomal protein S15 [Manduca sexta]	XM_021326200.1 PREDICTED: Helicoverpa armigera 40S ribosomal protein S15 (LOC110370413), mRNA	40S ribosomal protein S15 OS=Rattus norvegicus OX=10116 GN=Rps15 PE=1 SV=2	Ribosomal protein S19	[J] KOG0898 40S ribosomal protein S15	NA	NA	NA
CL1120.Contig6_All	K19527//vacuolar protein sorting-associated protein 13D;K11433//histone-lysine N-methyltransferase SETMAR [EC:2.1.1.43]+ko00310//Lysine degradation	GO:0003964//RNA-directed DNA polymerase activity	uncharacterized protein LOC112050162 [Bicyclus anynana]	AB247378.1 Antheraea yamamai vg gene for vitellogenin, complete cds	NA	NA	[L] TWOG0199 Predicted transposase	NA	NA	NA
CL3119.Contig2_All	K19374//DnaJ homolog subfamily C member 30;K19374//DnaJ homolog subfamily C member 30;K19374//DnaJ homolog subfamily C member 30;K19374//DnaJ homolog subfamily C member 30;K19374//DnaJ homolog subfamily C member 30	GO:0016021//integral component of membrane	PREDICTED: dnaJ homolog subfamily C member 30-like [Papilio polytes]	NA	DnaJ homolog subfamily C member 30, mitochondrial OS=Homo sapiens OX=9606 GN=DNAJC30 PE=1 SV=3	Photosystem II 10 kDa polypeptide PsbR	[O] KOG0691 Molecular chaperone (DnaJ superfamily)	NA	NA	NA
CL5930.Contig1_All	NA	NA	PREDICTED: uncharacterized protein LOC106136779 [Amyelois transitella]	NA	NA	Alcohol dehydrogenase transcription factor Myb/SANT-like	NA	NA	NA	NA
Unigene29651_All	NA	NA	uncharacterized protein LOC110383558 [Helicoverpa armigera]	NA	NA	Wall-associated receptor kinase C-terminal	NA	NA	NA	NA
CL3209.Contig6_All	K20397//ragulator complex protein LAMTOR1+ko04150//mTOR signaling pathway;K20397//ragulator complex protein LAMTOR1+ko04150//mTOR signaling pathway;K20397//ragulator complex protein LAMTOR1+ko04150//mTOR signaling pathway;K20397//ragulator complex protein LAMTOR1+ko04150//mTOR signaling pathway;K20397//ragulator complex protein LAMTOR1+ko04150//mTOR signaling pathway	GO:0016197//endosomal transport;GO:0032008//positive regulation of TOR signaling;GO:0071986//Ragulator complex;GO:0071230//cellular response to amino acid stimulus;GO:0042632//cholesterol homeostasis;GO:0043410//positive regulation of MAPK cascade;GO:0007040//lysosome organization;GO:0001919//regulation of receptor recycling	uncharacterized protein LOC110373934 [Helicoverpa armigera] >PZC80350.1 hypothetical protein B5X24_HaOG214867 [Helicoverpa armigera]	XM_013340167.1 PREDICTED: Amyelois transitella uncharacterized LOC106138875 (LOC106138875), mRNA	Ragulator complex protein LAMTOR1 OS=Xenopus tropicalis OX=8364 GN=lamtor1 PE=2 SV=1	Late endosomal/lysosomal adaptor and MAPK and MTOR activator	NA	NA	NA	NA
Unigene4425_All	K11433//histone-lysine N-methyltransferase SETMAR [EC:2.1.1.43]+ko00310//Lysine degradation;K11433//histone-lysine N-methyltransferase SETMAR [EC:2.1.1.43]+ko00310//Lysine degradation;K11433//histone-lysine N-methyltransferase SETMAR [EC:2.1.1.43]+ko00310//Lysine degradation;K11433//histone-lysine N-methyltransferase SETMAR [EC:2.1.1.43]+ko00310//Lysine degradation;K11433//histone-lysine N-methyl…	NA	histone-lysine N-methyltransferase SETMAR-like [Hyposmocoma kahamanoa]	NA	NA	NA	NA	NA	NA	NA
Unigene1732_All	NA	NA	NA	XM_021328754.1 PREDICTED: Helicoverpa armigera pecanex-like protein 1 (LOC110372189), transcript variant X2, mRNA	NA	NA	NA	NA	NA	NA
CL5807.Contig3_All	NA	NA	uncharacterized protein LOC113233492 [Hyposmocoma kahamanoa]	CR848711.12 Zebrafish DNA sequence from clone CH211-226K23 in linkage group 25, complete sequence	NA	YIF1	NA	NA	NA	NA
Unigene13187_All	K06768//Down syndrome cell adhesion molecule-like protein 1;K06767//Down syndrome cell adhesion molecule;K06767//Down syndrome cell adhesion molecule;K06767//Down syndrome cell adhesion molecule;K06767//Down syndrome cell adhesion molecule	GO:0016021//integral component of membrane	Down syndrome cell adhesion molecule-like protein Dscam2 [Helicoverpa armigera] >PZC83242.1 hypothetical protein B5X24_HaOG208333 [Helicoverpa armigera]	NA	Down syndrome cell adhesion molecule homolog OS=Mus musculus OX=10090 GN=Dscam PE=1 SV=1	Fibronectin type III domain	[Z] KOG0613 Projectin/twitchin and related proteins	NA	NA	NA
Unigene6306_All	K09228//KRAB domain-containing zinc finger protein;K09228//KRAB domain-containing zinc finger protein;K22594//pogo transposable element with ZNF domain;K06532//prominin 1+ko05202//Transcriptional misregulation in cancer	GO:0003677//DNA binding	THAP domain-containing protein 1-like [Helicoverpa armigera] >XP_021192678.1 THAP domain-containing protein 1-like [Helicoverpa armigera]	NA	THAP domain-containing protein 4 OS=Rattus norvegicus OX=10116 GN=Thap4 PE=2 SV=1	THAP domain	NA	http://bioinfo.life.hust.edu.cn/AnimalTFDB/search/ensembl/ENSDARG00000055690	NA	NA
CL7486.Contig4_All	K19219//jumonji domain-containing protein 7;K19219//jumonji domain-containing protein 7;K19219//jumonji domain-containing protein 7;K19219//jumonji domain-containing protein 7;K19219//jumonji domain-containing protein 7	NA	hypothetical protein B5X24_HaOG207381 [Helicoverpa armigera]	NA	Bifunctional peptidase and (3S)-lysyl hydroxylase Jmjd7 OS=Mus musculus OX=10090 GN=Jmjd7 PE=1 SV=1	Cupin-like domain	[BT] KOG2132 Uncharacterized conserved protein, contains JmjC domain	NA	NA	NA
Unigene29956_All	K13179//ATP-dependent RNA helicase DDX18/HAS1 [EC:3.6.4.13];K13179//ATP-dependent RNA helicase DDX18/HAS1 [EC:3.6.4.13];K13179//ATP-dependent RNA helicase DDX18/HAS1 [EC:3.6.4.13];K13179//ATP-dependent RNA helicase DDX18/HAS1 [EC:3.6.4.13];K13179//ATP-dependent RNA helicase DDX18/HAS1 [EC:3.6.4.13]	GO:0003723//RNA binding;GO:0005524//ATP binding;GO:0004386//helicase activity	hypothetical protein B5X24_HaOG206517 [Helicoverpa armigera]	NA	Probable ATP-dependent RNA helicase pitchoune OS=Drosophila melanogaster OX=7227 GN=pit PE=2 SV=2	Helicase conserved C-terminal domain	[A] KOG0342 ATP-dependent RNA helicase pitchoune	NA	NA	NA
Unigene25237_All	K05647//ATP binding cassette, subfamily A (ABC1), member 13+ko02010//ABC transporters	GO:0005524//ATP binding;GO:0042626//ATPase activity, coupled to transmembrane movement of substances;GO:0016021//integral component of membrane	uncharacterized protein LOC110380322 isoform X2 [Helicoverpa armigera]	NA	NA	NA	NA	NA	NA	NA
Unigene2346_All	NA	NA	hypothetical protein B7P43_G03783 [Cryptotermes secundus]	NA	NA	NA	NA	NA	NA	NA
Unigene504_All	K02964//small subunit ribosomal protein S18e+ko03010//Ribosome;K02964//small subunit ribosomal protein S18e+ko03010//Ribosome;K02964//small subunit ribosomal protein S18e+ko03010//Ribosome;K02964//small subunit ribosomal protein S18e+ko03010//Ribosome;K02964//small subunit ribosomal protein S18e+ko03010//Ribosome	GO:0005840//ribosome;GO:0003723//RNA binding;GO:0006412//translation;GO:0003735//structural constituent of ribosome;GO:0019843//rRNA binding	40S ribosomal protein S18 [Helicoverpa armigera] >XP_022821133.1 40S ribosomal protein S18 [Spodoptera litura] >XP_023945361.1 40S ribosomal protein S18 [Bicyclus anynana] >XP_026321855.1 40S ribosomal protein S18 [Hyposmocoma kahamanoa] >XP_026487344.1 40S ribosomal protein S18 [Vanessa tameamea] >Q962R1.1 RecName: Full=40S ribosomal protein S18 >AAK92187.1 ribosomal protein S18 [Spodoptera frug…	XM_021328334.1 PREDICTED: Helicoverpa armigera 40S ribosomal protein S18 (LOC110371897), mRNA	40S ribosomal protein S18 OS=Spodoptera frugiperda OX=7108 GN=RpS18 PE=2 SV=1	Ribosomal protein S13/S18	[J] KOG3311 Ribosomal protein S18	NA	NA	NA
CL5706.Contig1_All	K09228//KRAB domain-containing zinc finger protein;K09228//KRAB domain-containing zinc finger protein;K09228//KRAB domain-containing zinc finger protein;K09228//KRAB domain-containing zinc finger protein;K09228//KRAB domain-containing zinc finger protein	GO:0005634//nucleus;GO:0008270//zinc ion binding;GO:0003676//nucleic acid binding	zinc finger protein 93-like isoform X3 [Helicoverpa armigera]	XM_013502403.1 Eimeria mitis hypothetical protein partial mRNA	Zinc finger protein 658 OS=Homo sapiens OX=9606 GN=ZNF658 PE=1 SV=2	Zinc-finger double domain	[R] KOG1721 FOG: Zn-finger	http://bioinfo.life.hust.edu.cn/AnimalTFDB/search/ensembl/ENSCSAVG00000009953	NA	NA
Unigene717_All	K15865//threonylcarbamoyladenosine tRNA methylthiotransferase CDKAL1 [EC:2.8.4.5];K15865//threonylcarbamoyladenosine tRNA methylthiotransferase CDKAL1 [EC:2.8.4.5];K15865//threonylcarbamoyladenosine tRNA methylthiotransferase CDKAL1 [EC:2.8.4.5];K15865//threonylcarbamoyladenosine tRNA methylthiotransferase CDKAL1 [EC:2.8.4.5]	GO:0006400//tRNA modification;GO:0051539//4 iron, 4 sulfur cluster binding;GO:0003824//catalytic activity;GO:0016740//transferase activity	CDK5RAP1-like protein [Hyposmocoma kahamanoa]	NA	CDK5RAP1-like protein OS=Drosophila melanogaster OX=7227 GN=CG6345 PE=2 SV=1	TRAM domain	[T] KOG2492 CDK5 activator-binding protein	NA	NA	NA
CL3031.Contig2_All	NA	NA	uncharacterized protein KIAA1841 [Galleria mellonella]	XM_021326752.1 PREDICTED: Helicoverpa armigera uncharacterized protein KIAA1841 homolog (LOC110370789), mRNA	Uncharacterized protein KIAA1841 homolog OS=Xenopus laevis OX=8355 PE=2 SV=1	Domain of unknown function (DUF3342)	NA	NA	NA	NA
CL1523.Contig6_All	K10435//microtubule-associated protein 1 light chain+ko04216//Ferroptosis;K10435//microtubule-associated protein 1 light chain+ko04216//Ferroptosis;K10435//microtubule-associated protein 1 light chain+ko04216//Ferroptosis;K10435//microtubule-associated protein 1 light chain+ko04216//Ferroptosis;K10435//microtubule-associated protein 1 light chain+ko04216//Ferroptosis	GO:0006914//autophagy;GO:0005737//cytoplasm	hypothetical protein B5V51_2565 [Heliothis virescens]	XM_014508714.1 PREDICTED: Papilio machaon uncharacterized LOC106715426 (LOC106715426), mRNA	Microtubule-associated proteins 1A/1B light chain 3C OS=Homo sapiens OX=9606 GN=MAP1LC3C PE=1 SV=1	Autophagy protein Atg8 ubiquitin like	[Z] KOG1654 Microtubule-associated anchor protein involved in autophagy and membrane trafficking	NA	NA	NA
Unigene20124_All	NA	NA	uncharacterized protein LOC112052109 [Bicyclus anynana]	NA	NA	NA	NA	NA	NA	NA
Unigene1695_All	K09228//KRAB domain-containing zinc finger protein;K09228//KRAB domain-containing zinc finger protein;K09228//KRAB domain-containing zinc finger protein;K09228//KRAB domain-containing zinc finger protein;K09228//KRAB domain-containing zinc finger protein	NA	PREDICTED: zinc finger protein 268-like isoform X2 [Nanorana parkeri]	NA	Zinc finger protein 585B OS=Homo sapiens OX=9606 GN=ZNF585B PE=2 SV=1	Zinc-finger double domain	[R] KOG1721 FOG: Zn-finger	http://bioinfo.life.hust.edu.cn/AnimalTFDB/search/ensembl/ENSDARG00000091284	NA	NA
CL1130.Contig4_All	NA	NA	PREDICTED: uncharacterized protein LOC105389464 [Plutella xylostella]	NA	NA	NA	NA	NA	NA	NA
CL552.Contig5_All	NA	NA	hypothetical protein B5X24_HaOG205635 [Helicoverpa armigera]	NA	SCO-spondin OS=Gallus gallus OX=9031 GN=SSPO PE=2 SV=1	Trypsin Inhibitor like cysteine rich domain	NA	NA	NA	NA
Unigene19029_All	K10276//F-box and leucine-rich repeat protein 10/11 [EC:1.14.11.27];K16056//calcium release-activated calcium channel protein 1+ko04024//cAMP signaling pathway+ko04020//Calcium signaling pathway+ko04611//Platelet activation+ko04934//Cushing syndrome+ko05340//Primary immunodeficiency+ko04927//Cortisol synthesis and secretion+ko04924//Renin secretion+ko04925//Aldosterone synthesis and secretion;K09…	GO:0046872//metal ion binding	basic proline-rich protein-like, partial [Canis lupus dingo]	XM_016301415.1 PREDICTED: Ficedula albicollis PDZ domain containing ring finger 3 (PDZRN3), transcript variant X2, mRNA	Glyceraldehyde-3-phosphate dehydrogenase, testis-specific OS=Rattus norvegicus OX=10116 GN=Gapdhs PE=1 SV=1	NA	[S] LSE0031 A Uncharacterized protein	http://bioinfo.life.hust.edu.cn/AnimalTFDB/search/ensembl/ENSFALG00000015205	NA	NA
CL3981.Contig4_All	K10362//myosin XVIII;K10362//myosin XVIII;K10362//myosin XVIII;K10362//myosin XVIII	NA	unconventional myosin-XVIIIa isoform X3 [Helicoverpa armigera]	XM_021349808.1 PREDICTED: Bombyx mori unconventional myosin-XVIIIa (LOC101745193), mRNA	Antifreeze protein Maxi OS=Pseudopleuronectes americanus OX=8265 PE=1 SV=1	Myosin tail	[Z] KOG0161 Myosin class II heavy chain	http://bioinfo.life.hust.edu.cn/AnimalTFDB/search/ensembl/FBgn0263115	NA	NA
Unigene8160_All	K17935//sorting nexin-29	GO:0016747//transferase activity, transferring acyl groups other than amino-acyl groups	uncharacterized protein LOC113521957 [Galleria mellonella]	NA	NA	Aralkyl acyl-CoA:amino acid N-acyltransferase	NA	NA	NA	NA
Unigene6213_All	NA	NA	PREDICTED: RNA-directed DNA polymerase from mobile element jockey-like [Amyelois transitella]	NA	NA	NA	NA	NA	NA	NA
Unigene13843_All	NA	GO:0061630//ubiquitin protein ligase activity;GO:0033151//V(D)J recombination;GO:0043565//sequence-specific DNA binding;GO:0004519//endonuclease activity	PREDICTED: uncharacterized protein LOC105844066 [Hydra vulgaris]	NA	NA	NA	NA	NA	NA	NA
Unigene33603_All	K04352//Ras GTPase-activating protein 1+ko04360//Axon guidance+ko04013//MAPK signaling pathway - fly+ko04010//MAPK signaling pathway+ko04014//Ras signaling pathway	NA	hypothetical protein B5V51_11643 [Heliothis virescens]	NA	NA	NA	NA	NA	NA	NA
CL1280.Contig3_All	K01835//phosphoglucomutase [EC:5.4.2.2]+ko00230//Purine metabolism+ko00010//Glycolysis / Gluconeogenesis+ko00052//Galactose metabolism+ko00500//Starch and sucrose metabolism+ko00030//Pentose phosphate pathway+ko00520//Amino sugar and nucleotide sugar metabolism+ko01100//Metabolic pathways;K01835//phosphoglucomutase [EC:5.4.2.2]+ko00230//Purine metabolism+ko00010//Glycolysis / Gluconeogenesis+ko00…	GO:0000287//magnesium ion binding;GO:0005975//carbohydrate metabolic process;GO:0016868//intramolecular transferase activity, phosphotransferases	PREDICTED: phosphoglucomutase [Amyelois transitella]	NA	Phosphoglucomutase OS=Drosophila melanogaster OX=7227 GN=Pgm PE=1 SV=1	Phosphoglucomutase/phosphomannomutase, alpha/beta/alpha domain I	[G] KOG0625 Phosphoglucomutase	http://bioinfo.life.hust.edu.cn/AnimalTFDB/search/ensembl/ENSGMOG00000012602	NA	NA
CL4444.Contig2_All	NA	GO:0016746//transferase activity, transferring acyl groups;GO:0008270//zinc ion binding;GO:0016021//integral component of membrane;GO:0003676//nucleic acid binding	PREDICTED: uncharacterized protein LOC106711568, partial [Papilio machaon]	NA	NA	NA	NA	NA	NA	NA
Unigene23617_All	K04911//potassium voltage-gated channel Eag-related subfamily H member 8;K00306//sarcosine oxidase / L-pipecolate oxidase [EC:1.5.3.1 1.5.3.7]+ko04146//Peroxisome+ko00260//Glycine, serine and threonine metabolism+ko00310//Lysine degradation+ko01100//Metabolic pathways	GO:0003964//RNA-directed DNA polymerase activity	pol protein [Lasius niger]	NA	Probable RNA-directed DNA polymerase from transposon BS OS=Drosophila melanogaster OX=7227 GN=RTase PE=2 SV=1	Reverse transcriptase (RNA-dependent DNA polymerase)	[R] KOG1075 FOG: Reverse transcriptase	NA	NA	NA
CL2119.Contig2_All	K22376//E3 ubiquitin-protein ligase KCMF1 [EC:2.3.2.27];K22376//E3 ubiquitin-protein ligase KCMF1 [EC:2.3.2.27];K22376//E3 ubiquitin-protein ligase KCMF1 [EC:2.3.2.27];K22376//E3 ubiquitin-protein ligase KCMF1 [EC:2.3.2.27]	GO:0061630//ubiquitin protein ligase activity;GO:0008270//zinc ion binding	hypothetical protein B5V51_5764 [Heliothis virescens]	XM_021335425.1 PREDICTED: Helicoverpa armigera E3 ubiquitin-protein ligase KCMF1 (LOC110376819), mRNA	E3 ubiquitin-protein ligase KCMF1 OS=Danio rerio OX=7955 GN=kcmf1 PE=2 SV=1	Drought induced 19 protein (Di19), zinc-binding	[R] KOG1280 Uncharacterized conserved protein containing ZZ-type Zn-finger	http://bioinfo.life.hust.edu.cn/AnimalTFDB/search/ensembl/ENSACAG00000017867	NA	NA
CL5497.Contig3_All	K01084//glucose-6-phosphatase [EC:3.1.3.9]+ko04910//Insulin signaling pathway+ko00010//Glycolysis / Gluconeogenesis+ko00052//Galactose metabolism+ko00500//Starch and sucrose metabolism+ko04973//Carbohydrate digestion and absorption+ko04931//Insulin resistance+ko04152//AMPK signaling pathway+ko04151//PI3K-Akt signaling pathway+ko01100//Metabolic pathways+ko04068//FoxO signaling pathway+ko04922//Gl…	GO:0004346//glucose-6-phosphatase activity;GO:0016021//integral component of membrane	PREDICTED: glucose-6-phosphatase [Amyelois transitella]	NA	NA	Universal stress protein B (UspB)	NA	NA	NA	NA
CL3815.Contig2_All	K02223//circadian locomoter output cycles kaput protein [EC:2.3.1.48]+ko04728//Dopaminergic synapse+ko04711//Circadian rhythm - fly+ko04710//Circadian rhythm+ko05168//Herpes simplex infection;K02223//circadian locomoter output cycles kaput protein [EC:2.3.1.48]+ko04728//Dopaminergic synapse+ko04711//Circadian rhythm - fly+ko04710//Circadian rhythm+ko05168//Herpes simplex infection;K02223//circadi…	GO:0005634//nucleus;GO:0005667//transcription factor complex;GO:0003700//DNA-binding transcription factor activity;GO:0005737//cytoplasm;GO:0046983//protein dimerization activity	juvenile hormone receptor methoprene-tolerant [Plodia interpunctella]	XM_013288471.1 PREDICTED: Papilio polytes circadian locomoter output cycles protein kaput-like (LOC106107587), mRNA	Neuronal PAS domain-containing protein 2 OS=Homo sapiens OX=9606 GN=NPAS2 PE=1 SV=3	PAS domain	[K] KOG3561 Aryl-hydrocarbon receptor nuclear translocator	http://bioinfo.life.hust.edu.cn/AnimalTFDB/search/ensembl/FBgn0261703	NA	NA
Unigene18613_All	K00079//carbonyl reductase 1 [EC:1.1.1.184 1.1.1.189 1.1.1.197]+ko00980//Metabolism of xenobiotics by cytochrome P450+ko00590//Arachidonic acid metabolism+ko05204//Chemical carcinogenesis+ko01100//Metabolic pathways+ko00790//Folate biosynthesis;K00079//carbonyl reductase 1 [EC:1.1.1.184 1.1.1.189 1.1.1.197]+ko00980//Metabolism of xenobiotics by cytochrome P450+ko00590//Arachidonic acid metabolism…	NA	carbonyl reductase [NADPH] 1-like [Galleria mellonella]	NA	NA	short chain dehydrogenase	NA	NA	NA	NA
CL7212.Contig1_All	K15190//7SK snRNA methylphosphate capping enzyme [EC:2.1.1.-];K15190//7SK snRNA methylphosphate capping enzyme [EC:2.1.1.-];K15190//7SK snRNA methylphosphate capping enzyme [EC:2.1.1.-];K15190//7SK snRNA methylphosphate capping enzyme [EC:2.1.1.-];K15190//7SK snRNA methylphosphate capping enzyme [EC:2.1.1.-]	GO:0008168//methyltransferase activity	probable RNA methyltransferase bin3 [Galleria mellonella]	XM_021325570.1 PREDICTED: Helicoverpa armigera probable RNA methyltransferase bin3 (LOC110369931), mRNA	Probable RNA methyltransferase CG1239 OS=Drosophila melanogaster OX=7227 GN=CG1239 PE=2 SV=2	Bicoid-interacting protein 3 (Bin3)	[R] KOG2899 Predicted methyltransferase	NA	NA	NA
CL168.Contig4_All	NA	NA	hypothetical protein RR46_04589 [Papilio xuthus]	NA	NA	NA	NA	NA	NA	NA
Unigene1874_All	K04352//Ras GTPase-activating protein 1+ko04360//Axon guidance+ko04013//MAPK signaling pathway - fly+ko04010//MAPK signaling pathway+ko04014//Ras signaling pathway;K04352//Ras GTPase-activating protein 1+ko04360//Axon guidance+ko04013//MAPK signaling pathway - fly+ko04010//MAPK signaling pathway+ko04014//Ras signaling pathway;K04352//Ras GTPase-activating protein 1+ko04360//Axon guidance+ko04013/…	GO:0046580//negative regulation of Ras protein signal transduction;GO:0007165//signal transduction;GO:0005096//GTPase activator activity	ras GTPase-activating protein 1 [Spodoptera litura] >XP_022824438.1 ras GTPase-activating protein 1 [Spodoptera litura]	XM_013285101.1 PREDICTED: Papilio polytes ras GTPase-activating protein 1 (LOC106104903), mRNA	Probable Ras GTPase-activating-like protein ngap OS=Dictyostelium discoideum OX=44689 GN=ngap PE=2 SV=1	SH2 domain	[R] KOG3508 GTPase-activating protein	NA	NA	NA
CL135.Contig10_All	K04967//transient receptor potential cation channel subfamily C member 4+ko04360//Axon guidance+ko04745//Phototransduction - fly;K13123//G patch domain-containing protein 1;K07930//Ras-related protein Rab-43	GO:0005525//GTP binding;GO:0003924//GTPase activity	rab-like protein 6 [Trichoplusia ni]	XM_021328754.1 PREDICTED: Helicoverpa armigera pecanex-like protein 1 (LOC110372189), transcript variant X2, mRNA	Rab-like protein 6 OS=Homo sapiens OX=9606 GN=RABL6 PE=1 SV=2	Ras family	[TU] KOG0084 GTPase Rab1/YPT1, small G protein superfamily, and related GTP-binding proteins	NA	NA	NA
CL84.Contig5_All	K10380//ankyrin+ko04624//Toll and Imd signaling pathway+ko05205//Proteoglycans in cancer;K10380//ankyrin+ko04624//Toll and Imd signaling pathway+ko05205//Proteoglycans in cancer;K10380//ankyrin+ko04624//Toll and Imd signaling pathway+ko05205//Proteoglycans in cancer;K10380//ankyrin+ko04624//Toll and Imd signaling pathway+ko05205//Proteoglycans in cancer;K10380//ankyrin+ko04624//Toll and Imd signa…	NA	ankyrin-3 [Galleria mellonella]	XM_014502839.1 PREDICTED: Papilio machaon ankyrin-2 (LOC106710703), mRNA	Ankyrin-2 OS=Mus musculus OX=10090 GN=Ank2 PE=1 SV=2	Ankyrin repeats (3 copies)	[M] KOG4177 Ankyrin	http://bioinfo.life.hust.edu.cn/AnimalTFDB/search/ensembl/ENSG00000148513	NA	NA
CL7577.Contig13_All	K09228//KRAB domain-containing zinc finger protein;K09228//KRAB domain-containing zinc finger protein;K09228//KRAB domain-containing zinc finger protein;K09228//KRAB domain-containing zinc finger protein;K09228//KRAB domain-containing zinc finger protein	NA	zinc finger protein 729-like isoform X1 [Carassius auratus]	XM_007939884.1 PREDICTED: Orycteropus afer afer zinc finger protein 782 (ZNF782), mRNA	RB-associated KRAB zinc finger protein OS=Mus musculus OX=10090 GN=Rbak PE=1 SV=1	Zinc-finger double domain	[R] KOG1721 FOG: Zn-finger	http://bioinfo.life.hust.edu.cn/AnimalTFDB/search/ensembl/ENSPTRG00000011412	NA	NA
CL2168.Contig3_All	NA	NA	TLD domain-containing protein 2 isoform X13 [Spodoptera litura]	XM_021345512.1 PREDICTED: Helicoverpa armigera TLD domain-containing protein 2 (LOC110381278), transcript variant X17, mRNA	NA	NA	NA	NA	NA	NA
Unigene3108_All	NA	NA	NA	NA	NA	DAP10 membrane protein	NA	NA	NA	NA
CL1902.Contig1_All	NA	NA	uncharacterized protein LOC110377900 isoform X2 [Helicoverpa armigera]	NA	NA	Protein of Unknown function (DUF1690)	NA	NA	NA	NA
Unigene15435_All	K14209//solute carrier family 36 (proton-coupled amino acid transporter);K14209//solute carrier family 36 (proton-coupled amino acid transporter);K14209//solute carrier family 36 (proton-coupled amino acid transporter);K14209//solute carrier family 36 (proton-coupled amino acid transporter);K14209//solute carrier family 36 (proton-coupled amino acid transporter)	GO:0016021//integral component of membrane	PREDICTED: proton-coupled amino acid transporter 4-like isoform X1 [Papilio machaon]	NA	Proton-coupled amino acid transporter-like protein pathetic OS=Drosophila melanogaster OX=7227 GN=path PE=1 SV=1	Transmembrane amino acid transporter protein	[E] KOG1304 Amino acid transporters	NA	NA	NA
CL7112.Contig1_All	K01988//lactosylceramide 4-alpha-galactosyltransferase [EC:2.4.1.228]+ko00603//Glycosphingolipid biosynthesis - globo and isoglobo series+ko00601//Glycosphingolipid biosynthesis - lacto and neolacto series+ko01100//Metabolic pathways;K13141//integrator complex subunit 4	NA	pyridoxal-dependent decarboxylase domain-containing protein 1 isoform X3 [Bombyx mori]	XM_012690787.2 PREDICTED: Bombyx mori pyridoxal-dependent decarboxylase domain-containing protein 1 (LOC101742683), transcript variant X3, mRNA	Pyridoxal-dependent decarboxylase domain-containing protein 1 OS=Xenopus laevis OX=8355 GN=pdxdc1 PE=2 SV=1	NA	[E] KOG0630 Predicted pyridoxal-dependent decarboxylase	NA	NA	NA
CL4638.Contig2_All	K14570//RNA exonuclease 1 [EC:3.1.-.-]+ko03008//Ribosome biogenesis in eukaryotes;K14570//RNA exonuclease 1 [EC:3.1.-.-]+ko03008//Ribosome biogenesis in eukaryotes;K14570//RNA exonuclease 1 [EC:3.1.-.-]+ko03008//Ribosome biogenesis in eukaryotes;K14570//RNA exonuclease 1 [EC:3.1.-.-]+ko03008//Ribosome biogenesis in eukaryotes;K14570//RNA exonuclease 1 [EC:3.1.-.-]+ko03008//Ribosome biogenesis in …	GO:0004527//exonuclease activity;GO:0003676//nucleic acid binding	hypothetical protein B5X24_HaOG202196 [Helicoverpa armigera]	NA	RNA exonuclease 1 homolog OS=Mus musculus OX=10090 GN=Rexo1 PE=1 SV=1	Exonuclease	[L] KOG2248 3'-5' exonuclease	NA	NA	NA
Unigene5449_All	K06013//STE24 endopeptidase [EC:3.4.24.84]+ko00900//Terpenoid backbone biosynthesis	NA	uncharacterized protein CG1161-like isoform X1 [Hyposmocoma kahamanoa]	NA	Uncharacterized protein CG1161 OS=Drosophila melanogaster OX=7227 GN=CG1161 PE=3 SV=1	TMEM9	[S] KOG4007 Uncharacterized conserved protein	NA	NA	NA
CL6086.Contig3_All	K18626//trichohyalin;K20478//golgin subfamily B member 1;K20282//GRIP and coiled-coil domain-containing protein 2;K18626//trichohyalin;K12478//early endosome antigen 1+ko04144//Endocytosis+ko04145//Phagosome+ko05152//Tuberculosis	GO:0019905//syntaxin binding	gamma-taxilin [Bicyclus anynana]	XM_013330884.1 PREDICTED: Amyelois transitella gamma-taxilin (LOC106131708), mRNA	Gamma-taxilin OS=Homo sapiens OX=9606 GN=TXLNG PE=1 SV=2	Myosin-like coiled-coil protein	[Z] KOG1850 Myosin-like coiled-coil protein	NA	NA	NA
CL5443.Contig4_All	K23011//serine protease 57 [EC:3.4.21.-];K23011//serine protease 57 [EC:3.4.21.-];K01353//granzyme B [EC:3.4.21.79]+ko04210//Apoptosis+ko04650//Natural killer cell mediated cytotoxicity+ko04940//Type I diabetes mellitus+ko05320//Autoimmune thyroid disease+ko05202//Transcriptional misregulation in cancer+ko05330//Allograft rejection+ko05332//Graft-versus-host disease;K01312//trypsin [EC:3.4.21.4]+…	GO:0004252//serine-type endopeptidase activity	seminal fluid protein 49 [Bombyx mori]	NA	Venom serine protease 34 OS=Apis mellifera OX=7460 PE=2 SV=1	Trypsin	[E] KOG3627 Trypsin	NA	NA	NA
CL458.Contig5_All	K12891//splicing factor, arginine/serine-rich 2+ko03040//Spliceosome+ko05168//Herpes simplex infection;K12891//splicing factor, arginine/serine-rich 2+ko03040//Spliceosome+ko05168//Herpes simplex infection;K12891//splicing factor, arginine/serine-rich 2+ko03040//Spliceosome+ko05168//Herpes simplex infection;K12891//splicing factor, arginine/serine-rich 2+ko03040//Spliceosome+ko05168//Herpes simpl…	GO:0003723//RNA binding	serine/arginine-rich splicing factor 2 isoform X1 [Bicyclus anynana]	XM_021337061.1 PREDICTED: Helicoverpa armigera serine/arginine-rich splicing factor 2 (LOC110377982), transcript variant X3, mRNA	Serine/arginine-rich splicing factor 2 OS=Gallus gallus OX=9031 GN=SRSF2 PE=2 SV=1	RNA recognition motif. (a.k.a. RRM, RBD, or RNP domain)	[R] KOG0118 FOG: RRM domain	http://bioinfo.life.hust.edu.cn/AnimalTFDB/search/ensembl/ENSAMXG00000015529	NA	NA
Unigene16208_All	NA	NA	uncharacterized protein LOC111359979 isoform X2 [Spodoptera litura]	NA	NA	Herpesvirus UL25 family	NA	NA	NA	NA
CL3035.Contig2_All	K18173//cytochrome c oxidase assembly factor 1+ko04714//Thermogenesis;K18173//cytochrome c oxidase assembly factor 1+ko04714//Thermogenesis;K18173//cytochrome c oxidase assembly factor 1+ko04714//Thermogenesis;K18173//cytochrome c oxidase assembly factor 1+ko04714//Thermogenesis;K18173//cytochrome c oxidase assembly factor 1+ko04714//Thermogenesis	NA	hypothetical protein B5X24_HaOG201313 [Helicoverpa armigera]	NA	U7 snRNA-associated Sm-like protein LSm10 OS=Mus musculus OX=10090 GN=Lsm10 PE=1 SV=1	Cytochrome oxidase complex assembly protein 1	[A] KOG3428 Small nuclear ribonucleoprotein SMD1 and related snRNPs	NA	NA	NA
CL7337.Contig8_All	NA	NA	uncharacterized protein LOC110372872 isoform X1 [Helicoverpa armigera]	NA	NA	PTRF/SDPR family	NA	NA	NA	NA
Unigene7396_All	K05766//protein phosphatase slingshot [EC:3.1.3.16 3.1.3.48]+ko04360//Axon guidance+ko04810//Regulation of actin cytoskeleton;K05766//protein phosphatase slingshot [EC:3.1.3.16 3.1.3.48]+ko04360//Axon guidance+ko04810//Regulation of actin cytoskeleton;K05766//protein phosphatase slingshot [EC:3.1.3.16 3.1.3.48]+ko04360//Axon guidance+ko04810//Regulation of actin cytoskeleton;K05766//protein phosp…	GO:0008138//protein tyrosine/serine/threonine phosphatase activity;GO:0004725//protein tyrosine phosphatase activity	protein phosphatase Slingshot [Hyposmocoma kahamanoa]	NA	Serine/arginine repetitive matrix protein 2 OS=Mus musculus OX=10090 GN=Srrm2 PE=1 SV=3	Arabinose-binding domain of AraC transcription regulator, N-term	[A] KOG1869 Splicing coactivator SRm160/300, subunit SRm300	http://bioinfo.life.hust.edu.cn/AnimalTFDB/search/ensembl/ENSTBEG00000010979	NA	NA
Unigene2639_All	K05459//insulin-like growth factor 1+ko05414//Dilated cardiomyopathy (DCM)+ko05410//Hypertrophic cardiomyopathy (HCM)+ko04730//Long-term depression+ko04510//Focal adhesion+ko04211//Longevity regulating pathway+ko04213//Longevity regulating pathway - multiple species+ko01521//EGFR tyrosine kinase inhibitor resistance+ko01522//Endocrine resistance+ko04914//Progesterone-mediated oocyte maturation+ko…	NA	uncharacterized protein LOC113523375 isoform X3 [Galleria mellonella]	NA	NA	Insulin/IGF/Relaxin family	NA	NA	NA	NA
CL234.Contig2_All	NA	NA	hypothetical protein B5V51_7888 [Heliothis virescens]	XM_014514563.1 PREDICTED: Papilio machaon uncharacterized LOC106720023 (LOC106720023), transcript variant X3, mRNA	NA	Paralemmin	NA	NA	NA	NA
CL6642.Contig2_All	K08269//serine/threonine-protein kinase ULK2 [EC:2.7.11.1]+ko04140//Autophagy - animal+ko04212//Longevity regulating pathway - worm+ko04136//Autophagy - other+ko04150//mTOR signaling pathway;K08269//serine/threonine-protein kinase ULK2 [EC:2.7.11.1]+ko04140//Autophagy - animal+ko04212//Longevity regulating pathway - worm+ko04136//Autophagy - other+ko04150//mTOR signaling pathway;K08269//serine/th…	GO:0004674//protein serine/threonine kinase activity;GO:0005524//ATP binding	serine/threonine-protein kinase unc-51 [Trichoplusia ni]	XM_013289597.1 PREDICTED: Papilio polytes serine/threonine-protein kinase unc-51 (LOC106108432), mRNA	Serine/threonine-protein kinase unc-51 OS=Caenorhabditis elegans OX=6239 GN=unc-51 PE=1 SV=1	Protein kinase domain	[OUT] KOG0595 Serine/threonine-protein kinase involved in autophagy	NA	NA	NA
CL5701.Contig1_All	K22861//protein fuzzy;K22861//protein fuzzy;K22861//protein fuzzy;K22861//protein fuzzy;K22861//protein fuzzy	NA	protein fuzzy homolog [Helicoverpa armigera] >PZC83666.1 hypothetical protein B5X24_HaOG207193 [Helicoverpa armigera]	NA	Protein fuzzy homolog OS=Homo sapiens OX=9606 GN=FUZ PE=1 SV=1	NA	NA	NA	NA	NA
CL6279.Contig1_All	NA	NA	PREDICTED: CWF19-like protein 2 homolog isoform X2 [Amyelois transitella]	NA	CWF19-like protein 2 OS=Xenopus tropicalis OX=8364 GN=cwf19l2 PE=2 SV=1	Protein similar to CwfJ C-terminus 1	[S] KOG2477 Uncharacterized conserved protein	NA	NA	NA
CL1143.Contig8_All	NA	NA	PREDICTED: liprin-beta-1 isoform X6 [Amyelois transitella]	XM_013330311.1 PREDICTED: Amyelois transitella liprin-beta-1 (LOC106131274), transcript variant X6, mRNA	Liprin-beta-2 OS=Mus musculus OX=10090 GN=Ppfibp2 PE=1 SV=3	SAM domain (Sterile alpha motif)	[R] KOG1899 LAR transmembrane tyrosine phosphatase-interacting protein liprin	NA	NA	NA
CL344.Contig3_All	K20217//ubiquitin-conjugating enzyme E2 E [EC:2.3.2.23]+ko04120//Ubiquitin mediated proteolysis;K20217//ubiquitin-conjugating enzyme E2 E [EC:2.3.2.23]+ko04120//Ubiquitin mediated proteolysis;K20217//ubiquitin-conjugating enzyme E2 E [EC:2.3.2.23]+ko04120//Ubiquitin mediated proteolysis;K20217//ubiquitin-conjugating enzyme E2 E [EC:2.3.2.23]+ko04120//Ubiquitin mediated proteolysis;K20217//ubiquit…	NA	ubiquitin-conjugating enzyme E2-24 kDa isoform X1 [Galleria mellonella] >XP_026758209.1 ubiquitin-conjugating enzyme E2-24 kDa isoform X1 [Galleria mellonella]	XM_013334576.1 PREDICTED: Amyelois transitella ubiquitin-conjugating enzyme E2-24 kDa (LOC106134504), transcript variant X6, mRNA	Ubiquitin-conjugating enzyme E2-24 kDa OS=Drosophila melanogaster OX=7227 GN=Ubc2 PE=2 SV=1	Ubiquitin-conjugating enzyme	[O] KOG0417 Ubiquitin-protein ligase	NA	NA	NA
CL3586.Contig1_All	K19538//retinitis pigmentosa 1;K19538//retinitis pigmentosa 1;K19538//retinitis pigmentosa 1;K04352//Ras GTPase-activating protein 1+ko04360//Axon guidance+ko04013//MAPK signaling pathway - fly+ko04010//MAPK signaling pathway+ko04014//Ras signaling pathway;K19538//retinitis pigmentosa 1	GO:0007160//cell-matrix adhesion;GO:0005509//calcium ion binding	PREDICTED: putative uncharacterized protein DDB_G0282133-like [Saccoglossus kowalevskii]	NA	Probable ATP-dependent helicase PF08_0048 OS=Plasmodium falciparum (isolate 3D7) OX=36329 GN=PF08_0048 PE=1 SV=1	DDB1-and CUL4-substrate receptor 15, WD repeat	[M] KOG4701 Chitinase	NA	NA	NA
Unigene10061_All	K08585//calpain, invertebrate [EC:3.4.22.-];K08573//calpain-3 [EC:3.4.22.54];K08585//calpain, invertebrate [EC:3.4.22.-];K08573//calpain-3 [EC:3.4.22.54];K08573//calpain-3 [EC:3.4.22.54]	GO:0005509//calcium ion binding	apoptosis-linked protein 2 isoform X2 [Bombyx mori] >XP_028042996.1 programmed cell death protein 6 isoform X2 [Bombyx mandarina] >ABN09648.1 apoptosis-linked protein 2 [Bombyx mori]	AK386691.1 Bombyx mori mRNA, clone: fprW23J04_K03391	Programmed cell death protein 6 OS=Mus musculus OX=10090 GN=Pdcd6 PE=1 SV=2	EF hand	[T] KOG0037 Ca2+-binding protein, EF-Hand protein superfamily	NA	NA	NA
CL6483.Contig2_All	NA	NA	hypothetical protein B5X24_HaOG215266 [Helicoverpa armigera]	AK380020.1 Bombyx mori mRNA, clone: ftes33F08	NA	NA	NA	NA	NA	NA
CL809.Contig2_All	NA	NA	NA	XM_013278541.1 PREDICTED: Papilio polytes sprouty-related, EVH1 domain-containing protein 2 (LOC106099859), mRNA	NA	NA	NA	NA	NA	NA
Unigene13007_All	K01187//alpha-glucosidase [EC:3.2.1.20]+ko00052//Galactose metabolism+ko00500//Starch and sucrose metabolism+ko01100//Metabolic pathways;K01187//alpha-glucosidase [EC:3.2.1.20]+ko00052//Galactose metabolism+ko00500//Starch and sucrose metabolism+ko01100//Metabolic pathways;K01187//alpha-glucosidase [EC:3.2.1.20]+ko00052//Galactose metabolism+ko00500//Starch and sucrose metabolism+ko01100//Metabol…	GO:0005975//carbohydrate metabolic process;GO:0016021//integral component of membrane;GO:0003824//catalytic activity	alpha amylase precursor [Danaus plexippus plexippus]	NA	Maltase 1 OS=Drosophila virilis OX=7244 GN=Mal-B1 PE=3 SV=2	Alpha amylase, catalytic domain	[G] KOG0471 Alpha-amylase	NA	NA	NA
Unigene30736_All	NA	GO:0003964//RNA-directed DNA polymerase activity;GO:0004519//endonuclease activity	endonuclease-reverse transcriptase [Bombyx mori]	NA	NA	NA	NA	NA	NA	NA
CL4586.Contig3_All	K13750//solute carrier family 24 (sodium/potassium/calcium exchanger), member 2;K13750//solute carrier family 24 (sodium/potassium/calcium exchanger), member 2;K13750//solute carrier family 24 (sodium/potassium/calcium exchanger), member 2;K13750//solute carrier family 24 (sodium/potassium/calcium exchanger), member 2	NA	PREDICTED: sodium/potassium/calcium exchanger Nckx30C [Amyelois transitella]	XM_013331955.1 PREDICTED: Amyelois transitella sodium/potassium/calcium exchanger Nckx30C (LOC106132510), mRNA	Sodium/potassium/calcium exchanger 2 OS=Gallus gallus OX=9031 GN=SLC24A2 PE=2 SV=1	NA	[PT] KOG1307 K+-dependent Ca2+/Na+ exchanger NCKX1 and related proteins	NA	NA	NA
CL1684.Contig1_All	K08145//MFS transporter, SP family, solute carrier family 2 (facilitated glucose transporter), member 8;K08145//MFS transporter, SP family, solute carrier family 2 (facilitated glucose transporter), member 8;K08145//MFS transporter, SP family, solute carrier family 2 (facilitated glucose transporter), member 8;K08145//MFS transporter, SP family, solute carrier family 2 (facilitated glucose transp…	GO:0016021//integral component of membrane;GO:0022857//transmembrane transporter activity	Facilitated trehalose transporter Tret1 [Papilio machaon]	NA	Facilitated trehalose transporter Tret1 OS=Polypedilum vanderplanki OX=319348 GN=Tret1 PE=1 SV=1	Sugar (and other) transporter	[R] KOG0254 Predicted transporter (major facilitator superfamily)	NA	NA	NA
CL7429.Contig2_All	K11433//histone-lysine N-methyltransferase SETMAR [EC:2.1.1.43]+ko00310//Lysine degradation;K11433//histone-lysine N-methyltransferase SETMAR [EC:2.1.1.43]+ko00310//Lysine degradation;K11433//histone-lysine N-methyltransferase SETMAR [EC:2.1.1.43]+ko00310//Lysine degradation;K11433//histone-lysine N-methyltransferase SETMAR [EC:2.1.1.43]+ko00310//Lysine degradation;K11433//histone-lysine N-methyl…	GO:0008168//methyltransferase activity	mariner transposase [Lasius niger]	NA	NA	NA	NA	NA	NA	NA
CL6121.Contig5_All	NA	NA	NA	AB999997.1 Bombyx mori genes for chorion locus, complete sequence	NA	NA	NA	NA	NA	NA
CL5081.Contig3_All	K13172//serine/arginine repetitive matrix protein 2;K13165//splicing factor, arginine/serine-rich 12;K13172//serine/arginine repetitive matrix protein 2;K13171//serine/arginine repetitive matrix protein 1+ko03013//RNA transport+ko03015//mRNA surveillance pathway;K13172//serine/arginine repetitive matrix protein 2	NA	PREDICTED: protein SON isoform X3 [Amyelois transitella] >XP_013193277.1 PREDICTED: protein SON isoform X3 [Amyelois transitella]	XM_013317988.1 PREDICTED: Papilio xuthus protein SON-like (LOC106122116), transcript variant X3, mRNA	Protein SON OS=Homo sapiens OX=9606 GN=SON PE=1 SV=4	double strand RNA binding domain from DEAD END PROTEIN 1	[K] LSE0096 H SON DNA-binding protein/negative regulatory element-binding protein	http://bioinfo.life.hust.edu.cn/AnimalTFDB/search/ensembl/ENSAMXG00000015529	NA	NA
Unigene22491_All	NA	NA	NA	LN590676.1 Cyprinus carpio genome assembly common carp genome, scaffold: LG34, chromosome: 34	NA	NA	NA	NA	NA	NA
Unigene3790_All	K04599//G protein-coupled receptor Mth (Methuselah protein);K04599//G protein-coupled receptor Mth (Methuselah protein);K04599//G protein-coupled receptor Mth (Methuselah protein);K04599//G protein-coupled receptor Mth (Methuselah protein);K04599//G protein-coupled receptor Mth (Methuselah protein)	NA	G-protein coupled receptor Mth2-like [Trichoplusia ni] >XP_026735175.1 G-protein coupled receptor Mth2-like [Trichoplusia ni] >XP_026735176.1 G-protein coupled receptor Mth2-like [Trichoplusia ni] >XP_026735177.1 G-protein coupled receptor Mth2-like [Trichoplusia ni]	NA	Probable G-protein coupled receptor Mth-like 4 OS=Drosophila melanogaster OX=7227 GN=mthl4 PE=3 SV=5	7 transmembrane receptor (Secretin family)	[T] KOG4193 G protein-coupled receptors	NA	NA	NA
CL1677.Contig2_All	K20367//endoplasmic reticulum-Golgi intermediate compartment protein 3;K20367//endoplasmic reticulum-Golgi intermediate compartment protein 3;K20367//endoplasmic reticulum-Golgi intermediate compartment protein 3;K20367//endoplasmic reticulum-Golgi intermediate compartment protein 3;K20367//endoplasmic reticulum-Golgi intermediate compartment protein 3	GO:0016021//integral component of membrane	endoplasmic reticulum-Golgi intermediate compartment protein 3 isoform X2 [Galleria mellonella]	NA	Endoplasmic reticulum-Golgi intermediate compartment protein 3 OS=Mus musculus OX=10090 GN=Ergic3 PE=1 SV=1	Endoplasmic reticulum vesicle transporter	[U] KOG2667 COPII vesicle protein	NA	NA	NA
CL266.Contig2_All	K16600//tubulin polyglutamylase TTLL2 [EC:6.-.-.-]	GO:0016021//integral component of membrane	PREDICTED: UNC93-like protein isoform X1 [Amyelois transitella]	NA	Protein unc-93 homolog A OS=Bos taurus OX=9913 GN=UNC93A PE=2 SV=1	NA	[S] KOG3097 Predicted membrane protein	NA	NA	NA
CL494.Contig4_All	NA	NA	NA	XM_012689695.2 PREDICTED: Bombyx mori uncharacterized LOC101743591 (LOC101743591), transcript variant X2, mRNA	NA	NA	NA	NA	NA	NA
Unigene29995_All	K17233//dual oxidase maturation factor 1;K17233//dual oxidase maturation factor 1;K17233//dual oxidase maturation factor 1;K17233//dual oxidase maturation factor 1	GO:0016021//integral component of membrane;GO:0005789//endoplasmic reticulum membrane;GO:0015031//protein transport	dual oxidase maturation factor 1 isoform X1 [Spodoptera litura] >XP_022813821.1 dual oxidase maturation factor 1 isoform X1 [Spodoptera litura]	XM_021329832.1 PREDICTED: Helicoverpa armigera dual oxidase maturation factor 1 (LOC110372839), transcript variant X2, mRNA	Dual oxidase maturation factor 2 OS=Homo sapiens OX=9606 GN=DUOXA2 PE=1 SV=2	Dual oxidase maturation factor	[S] KOG3921 Uncharacterized conserved protein	NA	NA	NA
Unigene29681_All	K04467//inhibitor of nuclear factor kappa-B kinase subunit alpha [EC:2.7.11.10]+ko05131//Shigellosis+ko05222//Small cell lung cancer+ko04210//Apoptosis+ko01523//Antifolate resistance+ko05418//Fluid shear stress and atherosclerosis+ko05170//Human immunodeficiency virus 1 infection+ko04657//IL-17 signaling pathway+ko04658//Th1 and Th2 cell differentiation+ko04659//Th17 cell differentiation+ko04380/…	GO:0003677//DNA binding	transposase [Bombyx mori]	U47917.1 Bombyx mori mariner transposon Bmmar1 transposase gene, complete cds	Transposable element Tcb1 transposase OS=Caenorhabditis briggsae OX=6238 PE=3 SV=1	Winged helix-turn helix	[R] TWOG0028 FOG: Transposase	NA	NA	NA
Unigene34005_All	NA	NA	uncharacterized protein LOC113512806 [Galleria mellonella]	NA	NA	Domain of unknown function (DUF4812)	NA	NA	NA	NA
CL5343.Contig10_All	NA	NA	NA	AP009002.1 Bombyx mori genomic DNA, chromosome 9, BAC clone:014M12, complete sequence	NA	NA	NA	NA	NA	NA
CL2146.Contig5_All	K01229//lactase-phlorizin hydrolase [EC:3.2.1.108 3.2.1.62]+ko00052//Galactose metabolism+ko04973//Carbohydrate digestion and absorption+ko01100//Metabolic pathways;K01229//lactase-phlorizin hydrolase [EC:3.2.1.108 3.2.1.62]+ko00052//Galactose metabolism+ko04973//Carbohydrate digestion and absorption+ko01100//Metabolic pathways;K01229//lactase-phlorizin hydrolase [EC:3.2.1.108 3.2.1.62]+ko00052//…	GO:0004553//hydrolase activity, hydrolyzing O-glycosyl compounds;GO:0005975//carbohydrate metabolic process	seminal fluid protein CSSFP029, partial [Chilo suppressalis]	JN033726.1 Chilo suppressalis seminal fluid protein CSSFP029 mRNA, partial cds	Myrosinase 1 OS=Brevicoryne brassicae OX=69196 PE=1 SV=1	Glycosyl hydrolase family 1	[G] KOG0626 Beta-glucosidase, lactase phlorizinhydrolase, and related proteins	NA	NA	NA
Unigene5198_All	NA	NA	NA	XM_013333982.1 PREDICTED: Amyelois transitella uncharacterized LOC106134034 (LOC106134034), mRNA	NA	NA	NA	NA	NA	NA
CL1714.Contig2_All	K09645//vitellogenic carboxypeptidase-like protein [EC:3.4.16.-];K09645//vitellogenic carboxypeptidase-like protein [EC:3.4.16.-];K09645//vitellogenic carboxypeptidase-like protein [EC:3.4.16.-];K09645//vitellogenic carboxypeptidase-like protein [EC:3.4.16.-];K09645//vitellogenic carboxypeptidase-like protein [EC:3.4.16.-]	GO:0004185//serine-type carboxypeptidase activity	Carboxypeptidase [Operophtera brumata]	NA	Venom serine carboxypeptidase OS=Apis mellifera OX=7460 PE=2 SV=1	Serine carboxypeptidase	[OE] KOG1282 Serine carboxypeptidases (lysosomal cathepsin A)	NA	NA	NA
Unigene16891_All	K16772//protein FAM161A;K16772//protein FAM161A;K16772//protein FAM161A;K16772//protein FAM161A	NA	protein fam-161 [Galleria mellonella]	NA	NA	Vitelline membrane outer layer protein I (VOMI)	NA	NA	NA	NA
CL6904.Contig2_All	NA	NA	teneurin-m isoform X1 [Bicyclus anynana]	XM_013331528.1 PREDICTED: Amyelois transitella teneurin-3 (LOC106132174), transcript variant X2, mRNA	Teneurin-m OS=Drosophila melanogaster OX=7227 GN=Ten-m PE=1 SV=2	GHH signature containing HNH/Endo VII superfamily nuclease toxin	[S] KOG4659 Uncharacterized conserved protein (Rhs family)	NA	NA	NA
CL3645.Contig5_All	K01106//inositol-1,4,5-trisphosphate 5-phosphatase [EC:3.1.3.56]+ko04070//Phosphatidylinositol signaling system+ko00562//Inositol phosphate metabolism+ko01100//Metabolic pathways;K01106//inositol-1,4,5-trisphosphate 5-phosphatase [EC:3.1.3.56]+ko04070//Phosphatidylinositol signaling system+ko00562//Inositol phosphate metabolism+ko01100//Metabolic pathways;K01106//inositol-1,4,5-trisphosphate 5-ph…	NA	inositol polyphosphate 5-phosphatase K-like isoform X2 [Spodoptera litura]	NA	Phosphatidylinositol 4,5-bisphosphate 5-phosphatase A OS=Homo sapiens OX=9606 GN=INPP5J PE=1 SV=3	Endonuclease/Exonuclease/phosphatase family	[U] KOG0565 Inositol polyphosphate 5-phosphatase and related proteins	NA	NA	NA
Unigene22042_All	NA	NA	PREDICTED: uncharacterized protein LOC106142953 isoform X1 [Amyelois transitella] >XP_013200365.1 PREDICTED: uncharacterized protein LOC106142953 isoform X2 [Amyelois transitella]	NA	NA	NA	NA	NA	NA	NA
Unigene15687_All	K03910//alpha-2-macroglobulin+ko04610//Complement and coagulation cascades	GO:0005576//extracellular region;GO:0030414//peptidase inhibitor activity	waprin-Phi1-like isoform X2 [Galleria mellonella] >XP_026755533.1 waprin-Phi1-like isoform X2 [Galleria mellonella]	NA	WAP four-disulfide core domain protein 2 OS=Sus scrofa OX=9823 GN=WFDC2 PE=2 SV=1	WAP-type (Whey Acidic Protein) 'four-disulfide core'	[O] LSE2781 H Predicted extracellular proteinase inhibitor	NA	NA	NA
Unigene23785_All	NA	GO:0016021//integral component of membrane	hypothetical protein B5V51_12809 [Heliothis virescens]	NA	NA	Wnt and FGF inhibitory regulator	NA	NA	NA	NA
CL845.Contig1_All	K15603//transcription factor 4/12;K15603//transcription factor 4/12;K15603//transcription factor 4/12;K15603//transcription factor 4/12;K15603//transcription factor 4/12	NA	protein daughterless isoform X3 [Trichoplusia ni]	XM_022263381.1 PREDICTED: Pieris rapae protein daughterless (LOC110995940), transcript variant X8, mRNA	Protein daughterless OS=Drosophila melanogaster OX=7227 GN=da PE=1 SV=1	Helix-loop-helix DNA-binding domain	[K] KOG3910 Helix loop helix transcription factor	http://bioinfo.life.hust.edu.cn/AnimalTFDB/search/ensembl/FBgn0000413	NA	NA
Unigene7649_All	NA	NA	hypothetical protein RR48_09052 [Papilio machaon]	NA	NA	Putative methanogenic enzyme for methanofuran	NA	NA	NA	NA
Unigene8190_All	NA	GO:0003677//DNA binding	Modifier of mdg4 [Operophtera brumata]	NA	NA	NA	NA	NA	NA	NA
CL5500.Contig1_All	K02602//cytoplasmic polyadenylation element-binding protein+ko04320//Dorso-ventral axis formation+ko04914//Progesterone-mediated oocyte maturation+ko04114//Oocyte meiosis;K02602//cytoplasmic polyadenylation element-binding protein+ko04320//Dorso-ventral axis formation+ko04914//Progesterone-mediated oocyte maturation+ko04114//Oocyte meiosis;K02602//cytoplasmic polyadenylation element-binding prote…	NA	cytoplasmic polyadenylation element-binding protein 2 isoform X1 [Trichoplusia ni]	NA	NA	NA	NA	NA	NA	NA
Unigene25080_All	NA	GO:0003677//DNA binding;GO:0006355//regulation of transcription, DNA-templated	hypothetical protein B5X24_HaOG214792 [Helicoverpa armigera]	NA	Transcription factor castor OS=Drosophila melanogaster OX=7227 GN=cas PE=1 SV=2	NA	[R] KOG4377 Zn-finger protein	http://bioinfo.life.hust.edu.cn/AnimalTFDB/search/ensembl/ENSG00000130940	NA	NA
Unigene8367_All	NA	NA	NA	FP340433.1 92N13_HaBAC_fin, Helicoverpa armigera BAC, pupae DNA	NA	NA	NA	NA	NA	NA
CL3607.Contig1_All	NA	GO:0055085//transmembrane transport;GO:0016021//integral component of membrane	synaptic vesicle glycoprotein 2B-like [Galleria mellonella]	NA	NA	NA	NA	NA	NA	NA
Unigene5193_All	NA	GO:0016705//oxidoreductase activity, acting on paired donors, with incorporation or reduction of molecular oxygen;GO:0020037//heme binding;GO:0005506//iron ion binding	PREDICTED: LOW QUALITY PROTEIN: cytochrome P450 6B4-like [Plutella xylostella]	EF462994.1 Helicoverpa zea truncated cytochrome P450 mRNA, complete cds	NA	NA	NA	NA	NA	NA
CL4452.Contig1_All	K15382//solute carrier family 50 (sugar transporter);K15382//solute carrier family 50 (sugar transporter);K15382//solute carrier family 50 (sugar transporter);K15382//solute carrier family 50 (sugar transporter);K15382//solute carrier family 50 (sugar transporter)	GO:0008643//carbohydrate transport;GO:0016021//integral component of membrane;GO:0005886//plasma membrane	sugar transporter SWEET1 [Bombyx mori] >XP_021207359.1 sugar transporter SWEET1 [Bombyx mori]	NA	Sugar transporter SWEET1 OS=Drosophila pseudoobscura pseudoobscura OX=46245 GN=slv PE=3 SV=1	Sugar efflux transporter for intercellular exchange	[R] KOG1623 Multitransmembrane protein	NA	NA	NA
CL7577.Contig25_All	K09228//KRAB domain-containing zinc finger protein;K09228//KRAB domain-containing zinc finger protein;K09228//KRAB domain-containing zinc finger protein;K09228//KRAB domain-containing zinc finger protein;K09228//KRAB domain-containing zinc finger protein	NA	zinc finger protein 729-like isoform X1 [Carassius auratus]	XM_020779124.1 PREDICTED: Pogona vitticeps zinc finger protein 91-like (LOC110071415), transcript variant X31, mRNA	Zinc finger protein 454 OS=Homo sapiens OX=9606 GN=ZNF454 PE=2 SV=2	Zinc-finger double domain	[R] KOG1721 FOG: Zn-finger	http://bioinfo.life.hust.edu.cn/AnimalTFDB/search/ensembl/ENSCSAVG00000009953	NA	NA
CL4455.Contig2_All	K14999//cytochrome P450 family 6 [EC:1.14.-.-];K14999//cytochrome P450 family 6 [EC:1.14.-.-];K14999//cytochrome P450 family 6 [EC:1.14.-.-];K14999//cytochrome P450 family 6 [EC:1.14.-.-];K14999//cytochrome P450 family 6 [EC:1.14.-.-]	GO:0016705//oxidoreductase activity, acting on paired donors, with incorporation or reduction of molecular oxygen;GO:0020037//heme binding;GO:0005506//iron ion binding;GO:0004497//monooxygenase activity	cytochrome P450 6B5-like [Galleria mellonella]	NA	Cytochrome P450 6B5 (Fragment) OS=Papilio glaucus OX=45779 GN=CYP6B5 PE=2 SV=1	Cytochrome P450	[Q] KOG0158 Cytochrome P450 CYP3/CYP5/CYP6/CYP9 subfamilies	NA	NA	NA
Unigene16458_All	K10848//DNA excision repair protein ERCC-4 [EC:3.1.-.-]+ko03420//Nucleotide excision repair+ko03460//Fanconi anemia pathway;K11807//WD and tetratricopeptide repeats protein 1	NA	PREDICTED: uncharacterized protein LOC106134183 [Amyelois transitella]	NA	NA	Protein of unknown function (DUF1759)	[R] LSE0066 C Predicted peptidase	NA	NA	NA
Unigene12941_All	K04382//serine/threonine-protein phosphatase 2A catalytic subunit [EC:3.1.3.16]+ko04391//Hippo signaling pathway - fly+ko04390//Hippo signaling pathway+ko04140//Autophagy - animal+ko04730//Long-term depression+ko04350//TGF-beta signaling pathway+ko04071//Sphingolipid signaling pathway+ko04136//Autophagy - other+ko04728//Dopaminergic synapse+ko04261//Adrenergic signaling in cardiomyocytes+ko05142/…	GO:0004721//phosphoprotein phosphatase activity	hypothetical protein B5X24_HaOG209451 [Helicoverpa armigera]	XM_021340512.1 PREDICTED: Helicoverpa armigera serine/threonine-protein phosphatase 2A catalytic subunit beta isoform (LOC110380514), mRNA	Serine/threonine-protein phosphatase 2A catalytic subunit beta isoform OS=Rattus norvegicus OX=10116 GN=Ppp2cb PE=2 SV=1	Calcineurin-like phosphoesterase	[T] KOG0371 Serine/threonine protein phosphatase 2A, catalytic subunit	http://bioinfo.life.hust.edu.cn/AnimalTFDB/search/ensembl/ENSTRUG00000016020	NA	NA
CL7409.Contig4_All	K14299//nucleoporin SEH1+ko03013//RNA transport+ko04150//mTOR signaling pathway;K14299//nucleoporin SEH1+ko03013//RNA transport+ko04150//mTOR signaling pathway;K14299//nucleoporin SEH1+ko03013//RNA transport+ko04150//mTOR signaling pathway;K14299//nucleoporin SEH1+ko03013//RNA transport+ko04150//mTOR signaling pathway;K14299//nucleoporin SEH1+ko03013//RNA transport+ko04150//mTOR signaling pathway	GO:1904263//positive regulation of TORC1 signaling;GO:0005198//structural molecule activity;GO:0015031//protein transport	nucleoporin SEH1 [Trichoplusia ni]	XM_013282046.1 PREDICTED: Papilio polytes nucleoporin seh1 (LOC106102534), mRNA	Nucleoporin SEH1 OS=Danio rerio OX=7955 GN=seh1l PE=2 SV=2	NA	[YU] KOG2445 Nuclear pore complex component (sc Seh1)	NA	NA	NA
CL3455.Contig3_All	K04378//serum response factor+ko04022//cGMP-PKG signaling pathway+ko05203//Viral carcinogenesis+ko04010//MAPK signaling pathway+ko05166//Human T-cell leukemia virus 1 infection;K04378//serum response factor+ko04022//cGMP-PKG signaling pathway+ko05203//Viral carcinogenesis+ko04010//MAPK signaling pathway+ko05166//Human T-cell leukemia virus 1 infection;K04378//serum response factor+ko04022//cGMP-P…	NA	serum response factor homolog isoform X2 [Trichoplusia ni]	XM_013338179.1 PREDICTED: Amyelois transitella serum response factor homolog (LOC106137366), transcript variant X2, mRNA	Serum response factor (Fragment) OS=Gallus gallus OX=9031 GN=SRF PE=2 SV=1	SRF-type transcription factor (DNA-binding and dimerisation domain)	[K] KOG0015 Regulator of arginine metabolism and related MADS box-containing transcription factors	http://bioinfo.life.hust.edu.cn/AnimalTFDB/search/ensembl/FBgn0004101	NA	NA
CL1046.Contig2_All	K06271//talin+ko04510//Focal adhesion+ko04611//Platelet activation+ko04015//Rap1 signaling pathway+ko05166//Human T-cell leukemia virus 1 infection;K06271//talin+ko04510//Focal adhesion+ko04611//Platelet activation+ko04015//Rap1 signaling pathway+ko05166//Human T-cell leukemia virus 1 infection;K06271//talin+ko04510//Focal adhesion+ko04611//Platelet activation+ko04015//Rap1 signaling pathway+ko05…	GO:0051015//actin filament binding;GO:0001726//ruffle;GO:0005856//cytoskeleton;GO:0007155//cell adhesion;GO:0005925//focal adhesion;GO:0007016//cytoskeletal anchoring at plasma membrane;GO:0005200//structural constituent of cytoskeleton	PREDICTED: talin-1 isoform X2 [Papilio xuthus]	XM_013287685.1 PREDICTED: Papilio polytes talin-1 (LOC106107012), transcript variant X5, mRNA	Probable serine/threonine-protein kinase clkA OS=Dictyostelium discoideum OX=44689 GN=clkA PE=3 SV=1	I/LWEQ domain	[Z] KOG4261 Talin	NA	NA	NA
CL4628.Contig2_All	K09380//zinc finger homeobox protein 4;K09380//zinc finger homeobox protein 4;K09380//zinc finger homeobox protein 4;K09380//zinc finger homeobox protein 4;K11653//AT-rich interactive domain-containing protein 1+ko05225//Hepatocellular carcinoma+ko04714//Thermogenesis	GO:0008270//zinc ion binding;GO:0003676//nucleic acid binding	hypothetical protein B5V51_2135 [Heliothis virescens]	XM_021344483.1 PREDICTED: Helicoverpa armigera protein chiffon (LOC110383682), transcript variant X1, mRNA	Zinc finger homeobox protein 4 OS=Gallus gallus OX=9031 GN=ZFHX4 PE=2 SV=2	DBF zinc finger	[W] KOG3544 Collagens (type IV and type XIII), and related proteins	http://bioinfo.life.hust.edu.cn/AnimalTFDB/search/ensembl/ENSFALG00000004601	NA	NA
CL4484.Contig1_All	K01312//trypsin [EC:3.4.21.4]+ko04974//Protein digestion and absorption+ko04972//Pancreatic secretion+ko04080//Neuroactive ligand-receptor interaction+ko05164//Influenza A;K01310//chymotrypsin [EC:3.4.21.1];K01310//chymotrypsin [EC:3.4.21.1];K01310//chymotrypsin [EC:3.4.21.1];K01312//trypsin [EC:3.4.21.4]+ko04974//Protein digestion and absorption+ko04972//Pancreatic secretion+ko04080//Neuroactive…	GO:0004252//serine-type endopeptidase activity	trypsin beta [Bombyx mori]	NA	Trypsin beta OS=Drosophila melanogaster OX=7227 GN=betaTry PE=2 SV=2	Trypsin	[E] KOG3627 Trypsin	NA	NA	NA
Unigene7387_All	K21841//TBC1 domain family member 24;K21841//TBC1 domain family member 24;K21841//TBC1 domain family member 24;K21841//TBC1 domain family member 24	NA	PREDICTED: oxidation resistance protein 1 isoform X11 [Amyelois transitella]	XM_021346930.1 PREDICTED: Bombyx mori oxygen resistance gene 1 (oxr1), transcript variant X12, mRNA	Oxidation resistance protein 1 OS=Rattus norvegicus OX=10116 GN=Oxr1 PE=1 SV=3	TLD	[L] KOG2372 Oxidation resistance protein	NA	NA	NA
Unigene14181_All	K00500//phenylalanine-4-hydroxylase [EC:1.14.16.1]+ko01230//Biosynthesis of amino acids+ko00400//Phenylalanine, tyrosine and tryptophan biosynthesis+ko00360//Phenylalanine metabolism+ko01100//Metabolic pathways+ko00790//Folate biosynthesis	GO:0003677//DNA binding;GO:0004803//transposase activity;GO:0006313//transposition, DNA-mediated	Uncharacterized protein OBRU01_25365 [Operophtera brumata]	NA	Transposable element P transposase OS=Drosophila melanogaster OX=7227 GN=T PE=1 SV=2	NA	NA	http://bioinfo.life.hust.edu.cn/AnimalTFDB/search/ensembl/ENSGMOG00000012602	NA	NA
CL1122.Contig6_All	K20400//folliculin-interacting protein 1+ko04150//mTOR signaling pathway;K11651//SWI/SNF-related matrix-associated actin-dependent regulator of chromatin subfamily E, member 1+ko05225//Hepatocellular carcinoma+ko04714//Thermogenesis;K08867//WNK lysine deficient protein kinase [EC:2.7.11.1];K14026//SEL1 protein+ko04141//Protein processing in endoplasmic reticulum;K11841//ubiquitin carboxyl-termina…	NA	ataxin-2 homolog isoform X4 [Hyposmocoma kahamanoa]	XM_004925171.3 PREDICTED: Bombyx mori activating signal cointegrator 1 complex subunit 2 homolog (LOC101743971), transcript variant X7, mRNA	Basic-leucine zipper transcription factor A OS=Dictyostelium discoideum OX=44689 GN=dimA PE=1 SV=2	Domain of unknown function (DUF4749)	[K] KOG1878 Nuclear receptor coregulator SMRT/SMRTER, contains Myb-like domains	http://bioinfo.life.hust.edu.cn/AnimalTFDB/search/ensembl/WBGene00013465	NA	NA
Unigene9182_All	K14073//pancreatic triacylglycerol lipase [EC:3.1.1.3]+ko04975//Fat digestion and absorption+ko04977//Vitamin digestion and absorption+ko04972//Pancreatic secretion+ko00561//Glycerolipid metabolism+ko01100//Metabolic pathways;K14073//pancreatic triacylglycerol lipase [EC:3.1.1.3]+ko04975//Fat digestion and absorption+ko04977//Vitamin digestion and absorption+ko04972//Pancreatic secretion+ko00561/…	GO:0052689//carboxylic ester hydrolase activity;GO:0005576//extracellular region	inactive pancreatic lipase-related protein 1-like [Trichoplusia ni]	NA	Pancreatic triacylglycerol lipase (Fragment) OS=Myocastor coypus OX=10157 GN=PNLIP PE=2 SV=1	Lipase	[MOI] TWOG0490 Vitellogenin/Lipoprotein lipase/Triacylglyerol lipase	NA	NA	NA
CL7363.Contig2_All	NA	NA	cyclin-dependent kinase 2-interacting protein [Trichoplusia ni]	NA	Cyclin-dependent kinase 2-interacting protein OS=Mus musculus OX=10090 GN=Cinp PE=2 SV=1	HAUS augmin-like complex subunit 3	NA	NA	NA	NA
CL3560.Contig4_All	K08337//ubiquitin-like modifier-activating enzyme ATG7+ko04140//Autophagy - animal+ko04216//Ferroptosis+ko04136//Autophagy - other;K04511//prickle+ko04310//Wnt signaling pathway;K00234//succinate dehydrogenase (ubiquinone) flavoprotein subunit [EC:1.3.5.1]+ko01200//Carbon metabolism+ko04714//Thermogenesis+ko00020//Citrate cycle (TCA cycle)+ko00190//Oxidative phosphorylation+ko04932//Non-alcoholic…	NA	uncharacterized protein LOC112052113 [Bicyclus anynana]	NA	NA	NA	NA	NA	NA	NA
CL6787.Contig2_All	NA	NA	PREDICTED: uncharacterized protein LOC108759083 [Trachymyrmex cornetzi]	NA	NA	NA	NA	NA	NA	NA
Unigene10150_All	K00022//3-hydroxyacyl-CoA dehydrogenase [EC:1.1.1.35]+ko00280//Valine, leucine and isoleucine degradation+ko00650//Butanoate metabolism+ko00062//Fatty acid elongation+ko00310//Lysine degradation+ko00380//Tryptophan metabolism+ko01100//Metabolic pathways+ko01212//Fatty acid metabolism+ko00071//Fatty acid degradation;K00022//3-hydroxyacyl-CoA dehydrogenase [EC:1.1.1.35]+ko00280//Valine, leucine and…	GO:0070403//NAD+ binding;GO:0006631//fatty acid metabolic process;GO:0003857//3-hydroxyacyl-CoA dehydrogenase activity	probable 3-hydroxyacyl-CoA dehydrogenase B0272.3 isoform X2 [Helicoverpa armigera] >PZC73825.1 hypothetical protein B5X24_HaOG208751 [Helicoverpa armigera]	NA	Probable 3-hydroxyacyl-CoA dehydrogenase F54C8.1 OS=Caenorhabditis elegans OX=6239 GN=F54C8.1 PE=1 SV=1	NA	[I] KOG2304 3-hydroxyacyl-CoA dehydrogenase	NA	NA	NA
CL615.Contig1_All	K19721//collagen, type V/XI/XXIV/XXVII, alpha+ko04974//Protein digestion and absorption;K19720//collagen, type III, alpha+ko04933//AGE-RAGE signaling pathway in diabetic complications+ko04611//Platelet activation+ko05146//Amoebiasis+ko04974//Protein digestion and absorption+ko04926//Relaxin signaling pathway	NA	cuticular protein glycine-rich 21 isoform X1 [Bombyx mori] >XP_028031876.1 rRNA 2'-O-methyltransferase fibrillarin-like [Bombyx mandarina] >FAA00459.1 TPA: putative cuticle protein [Bombyx mori]	NA	NA	NA	[W] KOG3544 Collagens (type IV and type XIII), and related proteins	NA	NA	NA
Unigene18671_All	NA	NA	hypothetical protein B5X24_HaOG208809 [Helicoverpa armigera]	FO681376.1 Spodoptera frugiperda sequence from BAC clone 83D20	NA	NA	NA	NA	NA	NA
CL6488.Contig3_All	NA	NA	defense protein 6-like [Helicoverpa armigera]	HQ717530.1 Colias eurytheme clone PGI4-45_10 phosphoglucose isomerase (PGI) gene, intron 6	NA	NA	NA	NA	NA	NA
CL2637.Contig1_All	NA	NA	NA	XM_021326419.1 PREDICTED: Helicoverpa armigera uncharacterized LOC110370565 (LOC110370565), mRNA	NA	NA	NA	NA	NA	NA
CL6125.Contig1_All	K15376//gephyrin [EC:2.10.1.1 2.7.7.75]+ko04727//GABAergic synapse+ko01100//Metabolic pathways+ko00790//Folate biosynthesis;K15376//gephyrin [EC:2.10.1.1 2.7.7.75]+ko04727//GABAergic synapse+ko01100//Metabolic pathways+ko00790//Folate biosynthesis;K15376//gephyrin [EC:2.10.1.1 2.7.7.75]+ko04727//GABAergic synapse+ko01100//Metabolic pathways+ko00790//Folate biosynthesis;K15376//gephyrin [EC:2.10.1…	GO:0006777//Mo-molybdopterin cofactor biosynthetic process;GO:0032324//molybdopterin cofactor biosynthetic process	PREDICTED: gephyrin [Amyelois transitella] >XP_013189566.1 PREDICTED: gephyrin [Amyelois transitella]	NA	Gephyrin OS=Gallus gallus OX=9031 GN=GPHN PE=1 SV=1	Probable molybdopterin binding domain	[H] KOG2371 Molybdopterin biosynthesis protein	NA	NA	NA
Unigene31343_All	NA	NA	hypothetical protein B5X24_HaOG213340 [Helicoverpa armigera]	NA	NA	NA	NA	NA	NA	NA
CL4393.Contig1_All	K21754//BTB/POZ domain-containing protein KCTD1/15	NA	uncharacterized protein LOC111354348 isoform X2 [Spodoptera litura]	AB455914.1 Bombyx mori DNA, transposable element: Chochin	NA	DDE superfamily endonuclease	NA	http://bioinfo.life.hust.edu.cn/AnimalTFDB/search/ensembl/ENSLACG00000009668	NA	NA
CL6545.Contig6_All	K00914//phosphatidylinositol 3-kinase [EC:2.7.1.137]+ko04145//Phagosome+ko04140//Autophagy - animal+ko04070//Phosphatidylinositol signaling system+ko04136//Autophagy - other+ko04371//Apelin signaling pathway+ko00562//Inositol phosphate metabolism+ko05152//Tuberculosis+ko01100//Metabolic pathways+ko05167//Kaposi sarcoma-associated herpesvirus infection;K20796//histone-lysine N-methyltransferase PR…	NA	piggyBac transposable element-derived protein 3-like [Myzus persicae] >XP_022172156.1 piggyBac transposable element-derived protein 3-like [Myzus persicae] >XP_022177742.1 piggyBac transposable element-derived protein 3-like [Myzus persicae] >XP_022182784.1 piggyBac transposable element-derived protein 3-like [Myzus persicae]	NA	PiggyBac transposable element-derived protein 3 OS=Homo sapiens OX=9606 GN=PGBD3 PE=1 SV=3	Protein of unknown function (DUF2671)	NA	NA	NA	NA
CL1945.Contig1_All	K08794//calcium/calmodulin-dependent protein kinase I [EC:2.7.11.17]+ko04020//Calcium signaling pathway+ko05214//Glioma+ko04921//Oxytocin signaling pathway+ko04925//Aldosterone synthesis and secretion;K09637//transmembrane protease serine 6 [EC:3.4.21.-];K04306//relaxin family peptide receptor 1+ko04080//Neuroactive ligand-receptor interaction+ko04926//Relaxin signaling pathway;K11136//regulator …	NA	hypothetical protein B5V51_12121 [Heliothis virescens]	NA	Probable RNA-directed DNA polymerase from transposon X-element OS=Drosophila melanogaster OX=7227 GN=X-element\ORF2 PE=3 SV=1	Reverse transcriptase (RNA-dependent DNA polymerase)	[R] KOG1075 FOG: Reverse transcriptase	NA	NA	NA
CL7498.Contig3_All	K20164//DENN domain-containing protein 5;K20164//DENN domain-containing protein 5;K20164//DENN domain-containing protein 5;K20164//DENN domain-containing protein 5;K20164//DENN domain-containing protein 5	NA	hypothetical protein B5V51_9880 [Heliothis virescens] >PCG76286.1 hypothetical protein B5V51_9880 [Heliothis virescens]	XM_013330218.1 PREDICTED: Amyelois transitella DENN domain-containing protein 5B (LOC106131209), mRNA	DENN domain-containing protein 5A OS=Homo sapiens OX=9606 GN=DENND5A PE=1 SV=2	Reverse transcriptase (RNA-dependent DNA polymerase)	[T] KOG2080 Uncharacterized conserved protein, contains DENN and RUN domains	NA	NA	NA
CL1774.Contig8_All	K22267//starch-binding domain-containing protein 1;K02349//DNA polymerase theta [EC:2.7.7.7];K00306//sarcosine oxidase / L-pipecolate oxidase [EC:1.5.3.1 1.5.3.7]+ko04146//Peroxisome+ko00260//Glycine, serine and threonine metabolism+ko00310//Lysine degradation+ko01100//Metabolic pathways;K00030//isocitrate dehydrogenase (NAD+) [EC:1.1.1.41]+ko01200//Carbon metabolism+ko01230//Biosynthesis of amin…	NA	hypothetical protein B5V51_13612 [Heliothis virescens]	NA	RNA-directed DNA polymerase from mobile element jockey OS=Drosophila melanogaster OX=7227 GN=pol PE=1 SV=1	Reverse transcriptase (RNA-dependent DNA polymerase)	[R] KOG1075 FOG: Reverse transcriptase	NA	NA	NA
Unigene29288_All	NA	GO:0050661//NADP binding;GO:0004499//N,N-dimethylaniline monooxygenase activity;GO:0050660//flavin adenine dinucleotide binding;GO:0035023//regulation of Rho protein signal transduction;GO:0005089//Rho guanyl-nucleotide exchange factor activity	Uncharacterized protein OBRU01_14950 [Operophtera brumata]	NA	NA	NA	NA	NA	NA	NA
CL1943.Contig6_All	K11140//aminopeptidase N [EC:3.4.11.2]+ko04640//Hematopoietic cell lineage+ko04614//Renin-angiotensin system+ko00480//Glutathione metabolism+ko01100//Metabolic pathways;K11140//aminopeptidase N [EC:3.4.11.2]+ko04640//Hematopoietic cell lineage+ko04614//Renin-angiotensin system+ko00480//Glutathione metabolism+ko01100//Metabolic pathways;K11140//aminopeptidase N [EC:3.4.11.2]+ko04640//Hematopoietic…	NA	aminopeptidase N-like isoform X1 [Galleria mellonella] >XP_026755316.1 aminopeptidase N-like isoform X1 [Galleria mellonella] >XP_026755317.1 aminopeptidase N-like isoform X1 [Galleria mellonella]	XM_002098563.2 Drosophila yakuba uncharacterized protein, transcript variant A (Dyak\GE10459), mRNA	Aminopeptidase N OS=Bos taurus OX=9913 GN=ANPEP PE=2 SV=4	Peptidase family M1	[EO] KOG1046 Puromycin-sensitive aminopeptidase and related aminopeptidases	NA	NA	NA
CL7385.Contig6_All	K06636//structural maintenance of chromosome 1+ko04114//Oocyte meiosis+ko04110//Cell cycle;K06636//structural maintenance of chromosome 1+ko04114//Oocyte meiosis+ko04110//Cell cycle;K06636//structural maintenance of chromosome 1+ko04114//Oocyte meiosis+ko04110//Cell cycle;K06636//structural maintenance of chromosome 1+ko04114//Oocyte meiosis+ko04110//Cell cycle;K06636//structural maintenance of c…	GO:0005634//nucleus;GO:0005524//ATP binding;GO:0051276//chromosome organization;GO:0005694//chromosome	structural maintenance of chromosomes protein 1A [Bicyclus anynana]	XM_013314750.1 PREDICTED: Papilio xuthus structural maintenance of chromosomes protein 1A (LOC106119662), mRNA	Structural maintenance of chromosomes protein 1A OS=Mus musculus OX=10090 GN=Smc1a PE=1 SV=4	RecF/RecN/SMC N terminal domain	[D] KOG0018 Structural maintenance of chromosome protein 1 (sister chromatid cohesion complex Cohesin, subunit SMC1)	NA	NA	NA
CL5863.Contig1_All	K20056//PDZ domain-containing protein GIPC;K20056//PDZ domain-containing protein GIPC;K20056//PDZ domain-containing protein GIPC;K20056//PDZ domain-containing protein GIPC;K20056//PDZ domain-containing protein GIPC	NA	RGS-GAIP interacting protein GIPC [Operophtera brumata]	NA	PDZ domain-containing protein GIPC1 OS=Homo sapiens OX=9606 GN=GIPC1 PE=1 SV=2	PDZ domain (Also known as DHR or GLGF)	[TU] KOG3938 RGS-GAIP interacting protein GIPC, contains PDZ domain	NA	NA	NA
Unigene15600_All	K07756//inositol-hexakisphosphate 5-kinase [EC:2.7.4.21]+ko04070//Phosphatidylinositol signaling system;K07756//inositol-hexakisphosphate 5-kinase [EC:2.7.4.21]+ko04070//Phosphatidylinositol signaling system;K07756//inositol-hexakisphosphate 5-kinase [EC:2.7.4.21]+ko04070//Phosphatidylinositol signaling system;K07756//inositol-hexakisphosphate 5-kinase [EC:2.7.4.21]+ko04070//Phosphatidylinositol …	NA	inositol hexakisphosphate kinase 2 isoform X2 [Trichoplusia ni]	XM_021329877.1 PREDICTED: Helicoverpa armigera inositol hexakisphosphate kinase 2-like (LOC110372867), transcript variant X2, mRNA	Inositol hexakisphosphate kinase 3 OS=Homo sapiens OX=9606 GN=IP6K3 PE=1 SV=2	Inositol polyphosphate kinase	[KIT] KOG1620 Inositol polyphosphate multikinase, component of the ARGR transcription regulatory complex	NA	NA	NA
Unigene14632_All	K09542//crystallin, alpha B+ko04141//Protein processing in endoplasmic reticulum+ko04213//Longevity regulating pathway - multiple species;K09542//crystallin, alpha B+ko04141//Protein processing in endoplasmic reticulum+ko04213//Longevity regulating pathway - multiple species;K09542//crystallin, alpha B+ko04141//Protein processing in endoplasmic reticulum+ko04213//Longevity regulating pathway - mu…	GO:0046872//metal ion binding	HSP21.5 [Chilo suppressalis] >AGM90555.1 HSP21.5 [Chilo suppressalis]	KC710022.1 Chilo suppressalis HSP21.5 (hsp21.5) gene, complete cds	Alpha-crystallin B chain OS=Sus scrofa OX=9823 GN=CRYAB PE=2 SV=1	Hsp20/alpha crystallin family	[O] KOG3591 Alpha crystallins	NA	NA	NA
Unigene10090_All	NA	NA	NA	XM_013278533.1 PREDICTED: Papilio polytes transcription factor glial cells missing 2-like (LOC106099854), mRNA	NA	QueF-like protein	NA	NA	NA	NA
CL2724.Contig2_All	K03691//peptide-O-fucosyltransferase [EC:2.4.1.221]+ko00514//Other types of O-glycan biosynthesis	NA	PREDICTED: uncharacterized protein LOC108759490 [Trachymyrmex cornetzi]	NA	NA	NA	NA	NA	NA	NA
Unigene24166_All	K09228//KRAB domain-containing zinc finger protein;K09228//KRAB domain-containing zinc finger protein;K09228//KRAB domain-containing zinc finger protein;K09228//KRAB domain-containing zinc finger protein;K09228//KRAB domain-containing zinc finger protein	GO:0005634//nucleus;GO:0008270//zinc ion binding;GO:0003676//nucleic acid binding	zinc finger protein 26-like [Galleria mellonella]	NA	Zinc finger protein 714 OS=Homo sapiens OX=9606 GN=ZNF714 PE=2 SV=3	Zinc-finger double domain	[R] KOG1721 FOG: Zn-finger	http://bioinfo.life.hust.edu.cn/AnimalTFDB/search/ensembl/ENSONIG00000019616	NA	NA
Unigene6148_All	K13963//serpin B+ko05146//Amoebiasis;K04525//serpin peptidase inhibitor, clade A;K13963//serpin B+ko05146//Amoebiasis;K13963//serpin B+ko05146//Amoebiasis;K13963//serpin B+ko05146//Amoebiasis	GO:0005615//extracellular space	leukocyte elastase inhibitor-like [Hyposmocoma kahamanoa]	NA	Serpin B6 OS=Bos taurus OX=9913 GN=SERPINB6 PE=2 SV=1	Serpin (serine protease inhibitor)	[V] KOG2392 Serpin	NA	NA	NA
Unigene19792_All	NA	NA	hypothetical protein RR48_08159 [Papilio machaon]	NA	NA	NA	NA	NA	NA	NA
CL6561.Contig1_All	K05313//glutamate receptor, ionotropic, invertebrate;K05313//glutamate receptor, ionotropic, invertebrate;K05313//glutamate receptor, ionotropic, invertebrate;K05313//glutamate receptor, ionotropic, invertebrate;K05313//glutamate receptor, ionotropic, invertebrate	GO:0004970//ionotropic glutamate receptor activity;GO:0016021//integral component of membrane	ionotropic receptor 4 [Conogethes punctiferalis]	NA	Glutamate receptor ionotropic, delta-2 OS=Homo sapiens OX=9606 GN=GRID2 PE=1 SV=2	Ligand-gated ion channel	[PET] KOG1052 Glutamate-gated kainate-type ion channel receptor subunit GluR5 and related subunits	NA	NA	NA
Unigene30981_All	NA	GO:0016021//integral component of membrane	uncharacterized protein LOC110376926 [Helicoverpa armigera] >PZC86432.1 hypothetical protein B5X24_HaOG209151 [Helicoverpa armigera]	NA	NA	Glycosyltransferase sugar-binding region containing DXD motif	NA	NA	NA	NA
Unigene7848_All	K00948//ribose-phosphate pyrophosphokinase [EC:2.7.6.1]+ko00230//Purine metabolism+ko01200//Carbon metabolism+ko01230//Biosynthesis of amino acids+ko00030//Pentose phosphate pathway+ko01100//Metabolic pathways;K00948//ribose-phosphate pyrophosphokinase [EC:2.7.6.1]+ko00230//Purine metabolism+ko01200//Carbon metabolism+ko01230//Biosynthesis of amino acids+ko00030//Pentose phosphate pathway+ko01100…	GO:0000287//magnesium ion binding;GO:0004749//ribose phosphate diphosphokinase activity;GO:0009116//nucleoside metabolic process;GO:0009165//nucleotide biosynthetic process;GO:0009156//ribonucleoside monophosphate biosynthetic process	ribose-phosphate pyrophosphokinase 2 [Trichoplusia ni]	XM_004317712.2 PREDICTED: Tursiops truncatus phosphoribosyl pyrophosphate synthetase 2 (PRPS2), transcript variant X4, mRNA	Ribose-phosphate pyrophosphokinase 1 OS=Rattus norvegicus OX=10116 GN=Prps1 PE=1 SV=2	N-terminal domain of ribose phosphate pyrophosphokinase	[FE] KOG1448 Ribose-phosphate pyrophosphokinase	NA	NA	NA
CL3240.Contig2_All	K03934//NADH dehydrogenase (ubiquinone) Fe-S protein 1 [EC:7.1.1.2 1.6.99.3]+ko04723//Retrograde endocannabinoid signaling+ko04714//Thermogenesis+ko00190//Oxidative phosphorylation+ko04932//Non-alcoholic fatty liver disease (NAFLD)+ko05010//Alzheimer disease+ko05012//Parkinson disease+ko05016//Huntington disease+ko01100//Metabolic pathways;K03934//NADH dehydrogenase (ubiquinone) Fe-S protein 1 [E…	GO:0009055//electron transfer activity;GO:0016020//membrane;GO:0042773//ATP synthesis coupled electron transport;GO:0008137//NADH dehydrogenase (ubiquinone) activity;GO:0051536//iron-sulfur cluster binding	PREDICTED: NADH-ubiquinone oxidoreductase 75 kDa subunit, mitochondrial [Amyelois transitella] >XP_013189770.1 PREDICTED: NADH-ubiquinone oxidoreductase 75 kDa subunit, mitochondrial [Amyelois transitella]	XM_022267286.1 PREDICTED: Pieris rapae NADH-ubiquinone oxidoreductase 75 kDa subunit, mitochondrial (LOC110998579), transcript variant X2, mRNA	NADH-ubiquinone oxidoreductase 75 kDa subunit, mitochondrial OS=Drosophila melanogaster OX=7227 GN=ND-75 PE=2 SV=3	Molybdopterin oxidoreductase	[C] KOG2282 NADH-ubiquinone oxidoreductase, NDUFS1/75 kDa subunit	NA	NA	NA
Unigene4302_All	K17809//polymerase delta-interacting protein 2;K17809//polymerase delta-interacting protein 2;K17809//polymerase delta-interacting protein 2;K17809//polymerase delta-interacting protein 2	NA	polymerase delta-interacting protein 2 [Vanessa tameamea]	XM_011556708.1 PREDICTED: Plutella xylostella polymerase delta-interacting protein 2 (LOC105386200), mRNA	Polymerase delta-interacting protein 2 OS=Mus musculus OX=10090 GN=Poldip2 PE=1 SV=1	ApaG domain	[P] KOG4408 Putative Mg2+ and Co2+ transporter CorD	NA	NA	NA
Unigene2331_All	K13208//ELAV like protein 2/3/4;K13208//ELAV like protein 2/3/4;K13208//ELAV like protein 2/3/4;K13208//ELAV like protein 2/3/4	GO:0003723//RNA binding;GO:0016021//integral component of membrane;GO:0019706//protein-cysteine S-palmitoyltransferase activity	hypothetical protein B5X24_HaOG202566 [Helicoverpa armigera]	FO681383.1 Spodoptera frugiperda sequence from BAC clone 74P15	ELAV-like protein 2 OS=Xenopus tropicalis OX=8364 GN=elavl2 PE=2 SV=2	RNA recognition motif. (a.k.a. RRM, RBD, or RNP domain)	[A] KOG0145 RNA-binding protein ELAV/HU (RRM superfamily)	http://bioinfo.life.hust.edu.cn/AnimalTFDB/search/ensembl/ENSCAFG00000003081	NA	NA
Unigene10690_All	NA	NA	otopetrin-2-like [Spodoptera litura]	NA	NA	NA	NA	NA	NA	NA
Unigene1408_All	K13172//serine/arginine repetitive matrix protein 2;K13172//serine/arginine repetitive matrix protein 2;K13172//serine/arginine repetitive matrix protein 2;K13172//serine/arginine repetitive matrix protein 2;K13172//serine/arginine repetitive matrix protein 2	NA	uncharacterized protein LOC113498524 [Trichoplusia ni]	XM_013329354.1 PREDICTED: Amyelois transitella uncharacterized LOC106130501 (LOC106130501), mRNA	Serine/arginine repetitive matrix protein 2 OS=Homo sapiens OX=9606 GN=SRRM2 PE=1 SV=2	SERTA motif	[R] KOG0118 FOG: RRM domain	NA	NA	NA
CL5271.Contig4_All	K10408//dynein heavy chain, axonemal+ko05016//Huntington disease;K10408//dynein heavy chain, axonemal+ko05016//Huntington disease;K10408//dynein heavy chain, axonemal+ko05016//Huntington disease;K10408//dynein heavy chain, axonemal+ko05016//Huntington disease;K10408//dynein heavy chain, axonemal+ko05016//Huntington disease	NA	dynein heavy chain 2, axonemal [Vanessa tameamea]	XM_011560624.1 PREDICTED: Plutella xylostella dynein heavy chain 2, axonemal-like (LOC105389503), mRNA	Dynein heavy chain 1, axonemal OS=Rattus norvegicus OX=10116 GN=Dnah1 PE=2 SV=2	Dynein heavy chain, N-terminal region 2	[Z] KOG3595 Dyneins, heavy chain	NA	NA	NA
CL3064.Contig5_All	K02349//DNA polymerase theta [EC:2.7.7.7];K06258//MFS transporter, VNT family, synaptic vesicle glycoprotein 2+ko04512//ECM-receptor interaction;K00030//isocitrate dehydrogenase (NAD+) [EC:1.1.1.41]+ko01200//Carbon metabolism+ko01230//Biosynthesis of amino acids+ko00020//Citrate cycle (TCA cycle)+ko01100//Metabolic pathways+ko01210//2-Oxocarboxylic acid metabolism;K00306//sarcosine oxidase / L-pi…	NA	uncharacterized protein LOC113506092 [Trichoplusia ni]	NA	RNA-directed DNA polymerase from mobile element jockey OS=Drosophila melanogaster OX=7227 GN=pol PE=1 SV=1	Reverse transcriptase (RNA-dependent DNA polymerase)	[R] KOG1075 FOG: Reverse transcriptase	NA	NA	NA
CL584.Contig9_All	K01053//gluconolactonase [EC:3.1.1.17]+ko01200//Carbon metabolism+ko00053//Ascorbate and aldarate metabolism+ko00030//Pentose phosphate pathway+ko01100//Metabolic pathways	NA	probable uridine nucleosidase 2 [Trichoplusia ni]	NA	Inosine-uridine preferring nucleoside hydrolase OS=Crithidia fasciculata OX=5656 GN=IUNH PE=1 SV=3	Inosine-uridine preferring nucleoside hydrolase	[F] KOG2938 Predicted inosine-uridine preferring nucleoside hydrolase	NA	NA	NA
Unigene22618_All	NA	GO:0006281//DNA repair;GO:0008234//cysteine-type peptidase activity;GO:0005524//ATP binding;GO:0006310//DNA recombination;GO:0003678//DNA helicase activity;GO:0000723//telomere maintenance	uncharacterized protein LOC112591900 [Melanaphis sacchari]	NA	NA	Virulence determinant	NA	NA	NA	NA
CL527.Contig1_All	K04482//DNA repair protein RAD51+ko05212//Pancreatic cancer+ko03440//Homologous recombination+ko05200//Pathways in cancer+ko03460//Fanconi anemia pathway;K04482//DNA repair protein RAD51+ko05212//Pancreatic cancer+ko03440//Homologous recombination+ko05200//Pathways in cancer+ko03460//Fanconi anemia pathway;K04482//DNA repair protein RAD51+ko05212//Pancreatic cancer+ko03440//Homologous recombinati…	GO:0005634//nucleus;GO:0005524//ATP binding;GO:0003690//double-stranded DNA binding;GO:0000150//recombinase activity;GO:0003697//single-stranded DNA binding;GO:0008094//DNA-dependent ATPase activity;GO:0000724//double-strand break repair via homologous recombination;GO:1990426//mitotic recombination-dependent replication fork processing	DNA repair protein RAD51 homolog 1 [Vanessa tameamea]	NA	DNA repair protein RAD51 homolog 1 OS=Gallus gallus OX=9031 GN=RAD51A PE=2 SV=1	NA	[L] KOG1433 DNA repair protein RAD51/RHP55	NA	NA	NA
CL6202.Contig2_All	K12380//Ras GTPase-activating protein 3+ko04013//MAPK signaling pathway - fly+ko04014//Ras signaling pathway;K12380//Ras GTPase-activating protein 3+ko04013//MAPK signaling pathway - fly+ko04014//Ras signaling pathway;K12380//Ras GTPase-activating protein 3+ko04013//MAPK signaling pathway - fly+ko04014//Ras signaling pathway;K12380//Ras GTPase-activating protein 3+ko04013//MAPK signaling pathway …	GO:0043087//regulation of GTPase activity;GO:0007165//signal transduction;GO:0035556//intracellular signal transduction;GO:0005096//GTPase activator activity	GTPase-activating protein [Galleria mellonella]	NA	NA	NA	NA	NA	NA	NA
Unigene10354_All	NA	NA	Down syndrome cell adhesion molecule-like protein Dscam2 [Spodoptera litura]	XM_021336640.1 PREDICTED: Helicoverpa armigera Down syndrome cell adhesion molecule-like protein Dscam2 (LOC110377673), mRNA	NA	NA	NA	NA	NA	NA
CL3110.Contig1_All	K01373//cathepsin F [EC:3.4.22.41]+ko04142//Lysosome+ko04210//Apoptosis;K01373//cathepsin F [EC:3.4.22.41]+ko04142//Lysosome+ko04210//Apoptosis;K01373//cathepsin F [EC:3.4.22.41]+ko04142//Lysosome+ko04210//Apoptosis;K01373//cathepsin F [EC:3.4.22.41]+ko04142//Lysosome+ko04210//Apoptosis;K01373//cathepsin F [EC:3.4.22.41]+ko04142//Lysosome+ko04210//Apoptosis	GO:0008233//peptidase activity	cathepsin-like protease, partial [Chilo suppressalis]	NA	NA	Cathepsin propeptide inhibitor domain (I29)	[O] KOG1543 Cysteine proteinase Cathepsin L	NA	NA	NA
Unigene22615_All	K14209//solute carrier family 36 (proton-coupled amino acid transporter);K14209//solute carrier family 36 (proton-coupled amino acid transporter);K14209//solute carrier family 36 (proton-coupled amino acid transporter);K14209//solute carrier family 36 (proton-coupled amino acid transporter)	NA	proton-coupled amino acid transporter-like protein pathetic [Pieris rapae]	NA	Proton-coupled amino acid transporter-like protein pathetic OS=Drosophila melanogaster OX=7227 GN=path PE=1 SV=1	Transmembrane amino acid transporter protein	[E] KOG1304 Amino acid transporters	NA	NA	NA
CL2538.Contig8_All	K16858//vascular endothelial growth factor B+ko04510//Focal adhesion+ko04933//AGE-RAGE signaling pathway in diabetic complications+ko05200//Pathways in cancer+ko04151//PI3K-Akt signaling pathway+ko04010//MAPK signaling pathway+ko04014//Ras signaling pathway+ko04015//Rap1 signaling pathway+ko04926//Relaxin signaling pathway	GO:0016020//membrane;GO:0008083//growth factor activity	PREDICTED: uncharacterized protein LOC106709585 isoform X1 [Papilio machaon] >KPJ16239.1 hypothetical protein RR48_08244 [Papilio machaon]	NA	NA	NA	NA	NA	NA	NA
Unigene18975_All	NA	NA	histone-lysine N-methyltransferase SETMAR-like [Hyposmocoma kahamanoa]	NA	NA	NA	NA	NA	NA	NA
Unigene12698_All	NA	NA	NA	LC020022.1 Ostrinia latipennis latpg1 and latpg2 genes for delta11-desaturase and putative fatty Acyl-CoA desaturase, complete cds	NA	NA	NA	NA	NA	NA
CL3122.Contig2_All	NA	NA	NA	XR_001357172.1 PREDICTED: Papilio machaon uncharacterized LOC106714421 (LOC106714421), ncRNA	60S ribosomal protein L41 OS=Spodoptera frugiperda OX=7108 GN=RpL41 PE=3 SV=1	NA	[J] KOG4752 Ribosomal protein L41	NA	NA	NA
Unigene12485_All	K02602//cytoplasmic polyadenylation element-binding protein+ko04320//Dorso-ventral axis formation+ko04914//Progesterone-mediated oocyte maturation+ko04114//Oocyte meiosis;K12354//ectonucleotide pyrophosphatase/phosphodiesterase family member 7 [EC:3.1.4.12]+ko00600//Sphingolipid metabolism+ko01100//Metabolic pathways;K00901//diacylglycerol kinase (ATP) [EC:2.7.1.107]+ko04070//Phosphatidylinositol…	GO:0015074//DNA integration;GO:0003964//RNA-directed DNA polymerase activity;GO:0008233//peptidase activity;GO:0008270//zinc ion binding;GO:0003676//nucleic acid binding	uncharacterized protein LOC111358170 [Spodoptera litura] >XP_022828877.1 uncharacterized protein LOC111358170 [Spodoptera litura]	NA	Retrovirus-related Pol polyprotein from transposon 17.6 OS=Drosophila melanogaster OX=7227 GN=pol PE=4 SV=1	NA	[R] KOG0017 FOG: Transposon-encoded proteins with TYA, reverse transcriptase, integrase domains in various combinations	NA	NA	NA
Unigene10735_All	NA	NA	uncharacterized protein LOC113516022 [Galleria mellonella]	XM_013345506.1 PREDICTED: Amyelois transitella uncharacterized LOC106143427 (LOC106143427), mRNA	NA	NA	NA	NA	NA	NA
Unigene11029_All	NA	NA	uncharacterized protein LOC113509295, partial [Galleria mellonella]	NA	NA	TAT (twin-arginine translocation) pathway signal sequence	NA	NA	NA	NA
CL2199.Contig2_All	NA	NA	methyltransferase-like protein 25 [Galleria mellonella]	NA	Methyltransferase-like protein 25 OS=Mus musculus OX=10090 GN=Mettl25 PE=2 SV=1	Methyltransferase domain	[A] KOG2651 rRNA adenine N-6-methyltransferase	NA	NA	NA
Unigene26173_All	NA	NA	NA	DQ023497.1 Pectinophora gossypiella clone Pgmar1.5 transposon mariner-like, complete sequence	NA	NA	NA	NA	NA	NA
CL5021.Contig4_All	NA	NA	serine hydrolase-like protein [Trichoplusia ni] >XP_026725649.1 serine hydrolase-like protein [Trichoplusia ni]	NA	Serine hydrolase-like protein OS=Homo sapiens OX=9606 GN=SERHL PE=2 SV=1	alpha/beta hydrolase fold	[R] KOG1454 Predicted hydrolase/acyltransferase (alpha/beta hydrolase superfamily)	NA	NA	NA
Unigene25510_All	NA	NA	Uncharacterized protein OBRU01_07472 [Operophtera brumata]	NA	NA	NA	NA	NA	NA	NA
Unigene576_All	NA	NA	PREDICTED: muscle M-line assembly protein unc-89 [Amyelois transitella]	NA	NA	Ribosomal protein S14p/S29e	NA	NA	NA	NA
Unigene9778_All	K06254//agrin+ko04512//ECM-receptor interaction;K06254//agrin+ko04512//ECM-receptor interaction;K06254//agrin+ko04512//ECM-receptor interaction;K06254//agrin+ko04512//ECM-receptor interaction	GO:0005509//calcium ion binding;GO:0016021//integral component of membrane	agrin-like [Galleria mellonella]	NA	NA	Laminin G domain	NA	NA	NA	NA
CL5122.Contig1_All	K10380//ankyrin+ko04624//Toll and Imd signaling pathway+ko05205//Proteoglycans in cancer;K13295//aprataxin and PNK-like factor [EC:4.2.99.18]	NA	histone PARylation factor 1 [Hyposmocoma kahamanoa]	NA	Histone PARylation factor 1 OS=Bos taurus OX=9913 GN=HPF1 PE=2 SV=1	Uncharacterised conserved protein (DUF2228)	[S] KOG3952 Uncharacterized conserved protein	NA	NA	NA
CL4886.Contig2_All	K14209//solute carrier family 36 (proton-coupled amino acid transporter);K14209//solute carrier family 36 (proton-coupled amino acid transporter);K14209//solute carrier family 36 (proton-coupled amino acid transporter);K14209//solute carrier family 36 (proton-coupled amino acid transporter)	GO:0016021//integral component of membrane	PREDICTED: proton-coupled amino acid transporter 2-like [Papilio machaon] >KPJ17604.1 Proton-coupled amino acid transporter 1 [Papilio machaon]	NA	Proton-coupled amino acid transporter-like protein pathetic OS=Drosophila melanogaster OX=7227 GN=path PE=1 SV=1	Transmembrane amino acid transporter protein	[E] KOG1304 Amino acid transporters	NA	NA	NA
CL3808.Contig1_All	NA	GO:0004143//diacylglycerol kinase activity;GO:0003964//RNA-directed DNA polymerase activity;GO:0007205//protein kinase C-activating G protein-coupled receptor signaling pathway;GO:0003951//NAD+ kinase activity;GO:0005524//ATP binding;GO:0035556//intracellular signal transduction	uncharacterized protein LOC111948070 [Oryzias latipes]	NA	NA	NA	NA	NA	NA	NA
CL1356.Contig2_All	K04936//potassium large conductance calcium-activated channel subfamily M alpha member 1+ko04022//cGMP-PKG signaling pathway+ko04911//Insulin secretion+ko04970//Salivary secretion+ko04972//Pancreatic secretion+ko04270//Vascular smooth muscle contraction+ko04924//Renin secretion;K04936//potassium large conductance calcium-activated channel subfamily M alpha member 1+ko04022//cGMP-PKG signaling pat…	GO:0005249//voltage-gated potassium channel activity;GO:0034765//regulation of ion transmembrane transport;GO:0060072//large conductance calcium-activated potassium channel activity;GO:0008076//voltage-gated potassium channel complex	calcium-activated potassium channel slowpoke isoform X14 [Trichoplusia ni]	AY644784.1 Manduca sexta calcium-activated potassium channel alpha subunit mRNA, complete cds; alternatively spliced	Calcium-activated potassium channel slowpoke OS=Drosophila melanogaster OX=7227 GN=slo PE=1 SV=3	Calcium-activated BK potassium channel alpha subunit	[PT] KOG1420 Ca2+-activated K+ channel Slowpoke, alpha subunit	NA	NA	NA
Unigene1810_All	K01053//gluconolactonase [EC:3.1.1.17]+ko01200//Carbon metabolism+ko00053//Ascorbate and aldarate metabolism+ko00030//Pentose phosphate pathway+ko01100//Metabolic pathways	NA	inosine-uridine preferring nucleoside hydrolase-like, partial [Galleria mellonella]	NA	NA	Inosine-uridine preferring nucleoside hydrolase	[F] KOG2938 Predicted inosine-uridine preferring nucleoside hydrolase	NA	NA	NA
CL1898.Contig1_All	NA	NA	extensin-like isoform X5 [Spodoptera litura]	XM_021334201.1 PREDICTED: Helicoverpa armigera uncharacterized LOC110375908 (LOC110375908), transcript variant X1, mRNA	NA	Transmembrane 52	NA	NA	NA	NA
Unigene15933_All	K14416//elongation factor 1 alpha-like protein+ko05134//Legionellosis+ko03015//mRNA surveillance pathway;K14416//elongation factor 1 alpha-like protein+ko05134//Legionellosis+ko03015//mRNA surveillance pathway;K14416//elongation factor 1 alpha-like protein+ko05134//Legionellosis+ko03015//mRNA surveillance pathway;K14416//elongation factor 1 alpha-like protein+ko05134//Legionellosis+ko03015//mRNA …	GO:0005525//GTP binding;GO:0003924//GTPase activity	HBS1-like protein [Galleria mellonella]	XM_011206316.2 PREDICTED: Bactrocera dorsalis HBS1-like protein (LOC105227113), mRNA	HBS1-like protein OS=Mus musculus OX=10090 GN=Hbs1l PE=1 SV=2	Elongation factor Tu GTP binding domain	[J] KOG0458 Elongation factor 1 alpha	NA	NA	NA
Unigene10467_All	NA	NA	uncharacterized protein LOC113517833 [Galleria mellonella]	XM_013337172.1 PREDICTED: Amyelois transitella uncharacterized LOC106136577 (LOC106136577), mRNA	NA	NA	NA	NA	NA	NA
CL2674.Contig2_All	K15196//transcription factor IIIB 90 kDa subunit;K09228//KRAB domain-containing zinc finger protein;K09228//KRAB domain-containing zinc finger protein	GO:0003676//nucleic acid binding	transcriptional repressor CTCFL like protein [Danaus plexippus plexippus]	NA	Zinc finger protein 782 OS=Homo sapiens OX=9606 GN=ZNF782 PE=2 SV=1	Zinc-finger double domain	[R] KOG1721 FOG: Zn-finger	http://bioinfo.life.hust.edu.cn/AnimalTFDB/search/ensembl/FBgn0035769	NA	NA
Unigene2038_All	K12616//enhancer of mRNA-decapping protein 4+ko03018//RNA degradation;K12616//enhancer of mRNA-decapping protein 4+ko03018//RNA degradation;K12616//enhancer of mRNA-decapping protein 4+ko03018//RNA degradation;K12616//enhancer of mRNA-decapping protein 4+ko03018//RNA degradation;K12616//enhancer of mRNA-decapping protein 4+ko03018//RNA degradation	NA	PREDICTED: enhancer of mRNA-decapping protein 4-like [Papilio polytes]	NA	Enhancer of mRNA-decapping protein 4 OS=Homo sapiens OX=9606 GN=EDC4 PE=1 SV=1	NA	[R] KOG1916 Nuclear protein, contains WD40 repeats	NA	NA	NA
Unigene2195_All	K06236//collagen, type I, alpha+ko04512//ECM-receptor interaction+ko04510//Focal adhesion+ko04933//AGE-RAGE signaling pathway in diabetic complications+ko04611//Platelet activation+ko05146//Amoebiasis+ko04974//Protein digestion and absorption+ko04151//PI3K-Akt signaling pathway+ko04926//Relaxin signaling pathway+ko05165//Human papillomavirus infection	GO:0019991//septate junction assembly;GO:0016021//integral component of membrane	LOW QUALITY PROTEIN: uncharacterized protein LOC111359492 [Spodoptera litura]	NA	NA	Membrane-associating domain	NA	NA	NA	NA
Unigene25769_All	NA	GO:0008234//cysteine-type peptidase activity	cathepsin L1-like protease, partial [Chilo suppressalis]	NA	NA	NA	[O] KOG1543 Cysteine proteinase Cathepsin L	NA	NA	NA
CL3621.Contig2_All	K06883//uncharacterized protein;K06883//uncharacterized protein;K06883//uncharacterized protein;K06883//uncharacterized protein;K06883//uncharacterized protein	GO:0016787//hydrolase activity;GO:0005525//GTP binding	PREDICTED: GPN-loop GTPase 2 [Amyelois transitella] >XP_013188754.1 PREDICTED: GPN-loop GTPase 2 [Amyelois transitella]	NA	GPN-loop GTPase 2 OS=Mus musculus OX=10090 GN=Gpn2 PE=2 SV=2	Conserved hypothetical ATP binding protein	[R] KOG1533 Predicted GTPase	NA	NA	NA
Unigene33207_All	K19525//vacuolar protein sorting-associated protein 13A/C;K19525//vacuolar protein sorting-associated protein 13A/C;K19525//vacuolar protein sorting-associated protein 13A/C;K19525//vacuolar protein sorting-associated protein 13A/C;K19525//vacuolar protein sorting-associated protein 13A/C	NA	vacuolar protein sorting-associated protein 13A-like [Hyposmocoma kahamanoa]	NA	NA	NA	NA	NA	NA	NA
CL2560.Contig2_All	K09228//KRAB domain-containing zinc finger protein;K09228//KRAB domain-containing zinc finger protein;K09228//KRAB domain-containing zinc finger protein;K09228//KRAB domain-containing zinc finger protein	NA	zinc finger protein 2 homolog [Trichoplusia ni]	NA	Zinc finger protein 658B OS=Homo sapiens OX=9606 GN=ZNF658B PE=2 SV=1	Zinc-finger double domain	[R] KOG1721 FOG: Zn-finger	http://bioinfo.life.hust.edu.cn/AnimalTFDB/search/ensembl/ENSMUSG00000059897	NA	NA
CL4594.Contig3_All	K08462//adhesion G protein-coupled receptor A3;K19720//collagen, type III, alpha+ko04933//AGE-RAGE signaling pathway in diabetic complications+ko04611//Platelet activation+ko05146//Amoebiasis+ko04974//Protein digestion and absorption+ko04926//Relaxin signaling pathway;K19720//collagen, type III, alpha+ko04933//AGE-RAGE signaling pathway in diabetic complications+ko04611//Platelet activation+ko051…	NA	single-stranded DNA-binding protein 3 isoform X3 [Vanessa tameamea]	XM_013327711.1 PREDICTED: Amyelois transitella single-stranded DNA-binding protein 3 (LOC106129216), transcript variant X3, mRNA	Single-stranded DNA-binding protein 3 OS=Rattus norvegicus OX=10116 GN=Ssbp3 PE=1 SV=1	Single-stranded DNA binding protein, SSDP	[LKR] KOG4594 Sequence-specific single-stranded-DNA-binding protein	http://bioinfo.life.hust.edu.cn/AnimalTFDB/search/ensembl/ENSFALG00000001973	NA	NA
Unigene5589_All	K02599//Notch 1+ko04320//Dorso-ventral axis formation+ko01522//Endocrine resistance+ko04919//Thyroid hormone signaling pathway+ko04658//Th1 and Th2 cell differentiation+ko05020//Prion diseases+ko05200//Pathways in cancer+ko05206//MicroRNAs in cancer+ko05224//Breast cancer+ko04330//Notch signaling pathway+ko05165//Human papillomavirus infection;K02599//Notch 1+ko04320//Dorso-ventral axis formation…	GO:0005509//calcium ion binding;GO:0016021//integral component of membrane	sushi, von Willebrand factor type A, EGF and pentraxin domain-containing protein 1 isoform X1 [Helicoverpa armigera]	XM_021345061.1 PREDICTED: Helicoverpa armigera sushi, von Willebrand factor type A, EGF and pentraxin domain-containing protein 1 (LOC110384032), transcript variant X1, mRNA	Fibropellin-1 OS=Strongylocentrotus purpuratus OX=7668 GN=EGF1 PE=1 SV=2	Putative ephrin-receptor like	[T] KOG1217 Fibrillins and related proteins containing Ca2+-binding EGF-like domains	NA	NA	NA
CL5177.Contig2_All	K21776//protein lin-54+ko04218//Cellular senescence;K21776//protein lin-54+ko04218//Cellular senescence;K21776//protein lin-54+ko04218//Cellular senescence;K21776//protein lin-54+ko04218//Cellular senescence	NA	protein lin-54 homolog isoform X2 [Helicoverpa armigera]	NA	Protein lin-54 homolog OS=Pongo abelii OX=9601 GN=LIN54 PE=2 SV=1	Tesmin/TSO1-like CXC domain, cysteine-rich domain	[P] KOG1171 Metallothionein-like protein	NA	NA	NA
CL1477.Contig2_All	K15410//elongation factor 1-delta+ko05168//Herpes simplex infection;K15410//elongation factor 1-delta+ko05168//Herpes simplex infection;K15410//elongation factor 1-delta+ko05168//Herpes simplex infection;K15410//elongation factor 1-delta+ko05168//Herpes simplex infection;K15410//elongation factor 1-delta+ko05168//Herpes simplex infection	GO:0003746//translation elongation factor activity;GO:0005853//eukaryotic translation elongation factor 1 complex	elongation factor 1-delta isoform X2 [Helicoverpa armigera]	XM_021333160.1 PREDICTED: Helicoverpa armigera probable elongation factor 1-delta (LOC110375153), transcript variant X2, mRNA	Probable elongation factor 1-delta OS=Drosophila melanogaster OX=7227 GN=eEF1delta PE=1 SV=1	EF-1 guanine nucleotide exchange domain	[K] KOG1668 Elongation factor 1 beta/delta chain	NA	NA	NA
Unigene9400_All	NA	GO:0004867//serine-type endopeptidase inhibitor activity	PREDICTED: uncharacterized protein LOC106713891 [Papilio machaon]	NA	NA	NA	NA	NA	NA	NA
CL3694.Contig3_All	K00699//glucuronosyltransferase [EC:2.4.1.17]+ko00980//Metabolism of xenobiotics by cytochrome P450+ko00982//Drug metabolism - cytochrome P450+ko00983//Drug metabolism - other enzymes+ko00040//Pentose and glucuronate interconversions+ko00860//Porphyrin and chlorophyll metabolism+ko00053//Ascorbate and aldarate metabolism+ko00830//Retinol metabolism+ko05204//Chemical carcinogenesis+ko00140//Steroi…	GO:0015020//glucuronosyltransferase activity;GO:0016021//integral component of membrane	PREDICTED: UDP-glucuronosyltransferase 2A3-like [Amyelois transitella]	NA	UDP-glucuronosyltransferase 2B30 OS=Macaca fascicularis OX=9541 GN=UGT2B30 PE=1 SV=1	UDP-glucoronosyl and UDP-glucosyl transferase	[GC] KOG1192 UDP-glucuronosyl and UDP-glucosyl transferase	NA	NA	NA
CL975.Contig1_All	K00981//phosphatidate cytidylyltransferase [EC:2.7.7.41]+ko04070//Phosphatidylinositol signaling system+ko00564//Glycerophospholipid metabolism+ko01100//Metabolic pathways;K00981//phosphatidate cytidylyltransferase [EC:2.7.7.41]+ko04070//Phosphatidylinositol signaling system+ko00564//Glycerophospholipid metabolism+ko01100//Metabolic pathways;K00981//phosphatidate cytidylyltransferase [EC:2.7.7.41…	NA	PREDICTED: phosphatidate cytidylyltransferase, photoreceptor-specific [Amyelois transitella]	XM_013322802.1 PREDICTED: Papilio xuthus phosphatidate cytidylyltransferase, photoreceptor-specific (LOC106125552), transcript variant X4, mRNA	Phosphatidate cytidylyltransferase, photoreceptor-specific OS=Drosophila melanogaster OX=7227 GN=CdsA PE=1 SV=2	Cytidylyltransferase family	[I] KOG1440 CDP-diacylglycerol synthase	NA	NA	NA
Unigene11643_All	NA	NA	protein tramtrack, beta isoform-like isoform X24 [Helicoverpa armigera]	NA	NA	FLYWCH zinc finger domain	NA	NA	NA	NA
CL2114.Contig1_All	K01116//phosphatidylinositol phospholipase C, gamma-1 [EC:3.1.4.11]+ko04360//Axon guidance+ko04020//Calcium signaling pathway+ko05223//Non-small cell lung cancer+ko05225//Hepatocellular carcinoma+ko04933//AGE-RAGE signaling pathway in diabetic complications+ko04070//Phosphatidylinositol signaling system+ko04072//Phospholipase D signaling pathway+ko01521//EGFR tyrosine kinase inhibitor resistance+…	NA	1-phosphatidylinositol 4,5-bisphosphate phosphodiesterase gamma-1 [Galleria mellonella]	XM_021332231.1 PREDICTED: Helicoverpa armigera 1-phosphatidylinositol 4,5-bisphosphate phosphodiesterase gamma-1 (LOC110374501), mRNA	1-phosphatidylinositol 4,5-bisphosphate phosphodiesterase gamma-1 OS=Bos taurus OX=9913 GN=PLCG1 PE=1 SV=1	Phosphatidylinositol-specific phospholipase C, X domain	[I] KOG1264 Phospholipase C	NA	NA	NA
Unigene13141_All	NA	GO:0016021//integral component of membrane	uncharacterized protein LOC101746420 [Bombyx mori] >XP_028026653.1 uncharacterized protein LOC114240336 [Bombyx mandarina]	XR_001228461.1 PREDICTED: Amyelois transitella uncharacterized LOC106129268 (LOC106129268), ncRNA	NA	NA	NA	NA	NA	NA
CL2896.Contig2_All	NA	GO:0005164//tumor necrosis factor receptor binding;GO:0005615//extracellular space;GO:0005125//cytokine activity;GO:0006955//immune response;GO:0016021//integral component of membrane	uncharacterized protein LOC113501898 isoform X1 [Trichoplusia ni]	NA	NA	TNF(Tumour Necrosis Factor) family	NA	NA	NA	NA
Unigene6949_All	K01049//acetylcholinesterase [EC:3.1.1.7]+ko04725//Cholinergic synapse+ko00564//Glycerophospholipid metabolism;K01049//acetylcholinesterase [EC:3.1.1.7]+ko04725//Cholinergic synapse+ko00564//Glycerophospholipid metabolism;K07378//neuroligin+ko04514//Cell adhesion molecules (CAMs);K01049//acetylcholinesterase [EC:3.1.1.7]+ko04725//Cholinergic synapse+ko00564//Glycerophospholipid metabolism;K01049/…	GO:0016021//integral component of membrane	carboxylesterase 4A [Galleria mellonella]	NA	NA	Carboxylesterase family	NA	NA	NA	NA
Unigene3926_All	K08376//neuropeptide S receptor	NA	hypothetical protein KGM_202399 [Danaus plexippus plexippus]	NA	NA	Acetyltransferase (GNAT) family	NA	NA	NA	NA
CL6241.Contig2_All	K09105//transcription factor E3+ko04137//Mitophagy - animal+ko05211//Renal cell carcinoma+ko05202//Transcriptional misregulation in cancer;K03260//translation initiation factor 4G+ko05416//Viral myocarditis+ko03013//RNA transport;K16681//protein crumbs+ko04391//Hippo signaling pathway - fly+ko04390//Hippo signaling pathway;K20369//ER-derived vesicles protein;K08857//NIMA (never in mitosis gene a)…	NA	PREDICTED: uncharacterized protein LOC108762263 [Trachymyrmex cornetzi]	NA	NA	NA	NA	NA	NA	NA
CL2289.Contig2_All	NA	GO:0016021//integral component of membrane	uncharacterized protein LOC113503413 [Trichoplusia ni]	NA	NA	B-cell receptor-associated protein 31-like	NA	NA	NA	NA
CL539.Contig6_All	NA	NA	PREDICTED: uncharacterized protein LOC106104973 [Papilio polytes]	NA	NA	Immunoglobulin domain	NA	NA	NA	NA
CL3611.Contig2_All	K06835//disintegrin and metalloproteinase domain-containing protein 12 [EC:3.4.24.-];K06835//disintegrin and metalloproteinase domain-containing protein 12 [EC:3.4.24.-];K06835//disintegrin and metalloproteinase domain-containing protein 12 [EC:3.4.24.-];K06835//disintegrin and metalloproteinase domain-containing protein 12 [EC:3.4.24.-]	NA	disintegrin and metalloproteinase domain-containing protein 12 [Spodoptera litura]	XM_021330853.1 PREDICTED: Helicoverpa armigera uncharacterized LOC110373551 (LOC110373551), mRNA	Disintegrin and metalloproteinase domain-containing protein 19 OS=Homo sapiens OX=9606 GN=ADAM19 PE=1 SV=3	Reprolysin (M12B) family zinc metalloprotease	[O] KOG3607 Meltrins, fertilins and related Zn-dependent metalloproteinases of the ADAMs family	NA	NA	NA
Unigene12914_All	K03102//squid+ko04320//Dorso-ventral axis formation;K03102//squid+ko04320//Dorso-ventral axis formation;K03102//squid+ko04320//Dorso-ventral axis formation;K03102//squid+ko04320//Dorso-ventral axis formation;K03102//squid+ko04320//Dorso-ventral axis formation	GO:0003723//RNA binding	RNA-binding protein squid isoform X1 [Galleria mellonella]	XM_013311808.1 PREDICTED: Papilio xuthus RNA-binding protein squid (LOC106117462), transcript variant X2, mRNA	RNA-binding protein squid OS=Drosophila melanogaster OX=7227 GN=sqd PE=1 SV=3	RNA recognition motif. (a.k.a. RRM, RBD, or RNP domain)	[A] KOG4205 RNA-binding protein musashi/mRNA cleavage and polyadenylation factor I complex, subunit HRP1	http://bioinfo.life.hust.edu.cn/AnimalTFDB/search/ensembl/ENSFALG00000006492	NA	NA
[truncated: 34,088 more rows]
