# Supplementary material for: Transcriptome Profiling Reveals Genes Related to Sex Determination and Differentiation in Sugarcane Borer (Chilo sacchariphagus Bojer)
Source: Insects. 2022 May 26;13(6):500. doi: 10.3390/insects13060500 (PMC9225334; doi:10.3390/insects13060500)
Supplement: Supplementary file 1 [file insects-13-00500-s001.zip › insects-1680350-supplementary/Additional file 3 Table S3.list of male-biased genes..xls]

	fpkm_SBF3	fpkm_SBF2	fpkm_SBF1	fpkm_SBM2	fpkm_SBM3	fpkm_SBM1
Unigene6124_All	0.963474124	0.124328135	0.695993813	2.59454855	2.761285273	2.063502942
Unigene10681_All	0.516015147	0	0.263034406	1.280956314	1.475084883	1.150559677
CL5977.Contig19_All	0.50589093	0.097610797	0.286881148	1.150559677	1.220329955	0.963474124
CL4093.Contig2_All	0.941106311	0.485426827	0.799087306	1.384049807	1.50589093	1.182692298
Unigene12964_All	1.14404637	0.545968369	0.879705766	1.843983844	1.906890596	1.422233001
Unigene449_All	6.298475035	6.081297014	6.226893814	6.928133408	6.924099886	6.779522387
CL4273.Contig2_All	3.276496666	1.316145742	2.214124805	7.546431489	7.730639956	6.717539343
CL45.Contig4_All	1.695993813	0.86393845	1.286881148	4.98458935	4.762880293	4.022367813
Unigene7926_All	0.970853654	0.575312331	0.82374936	2.56315813	2.687060688	2.150559677
CL5361.Contig1_All	0.298658316	0	0	1.084064265	1.049630768	0.739848103
CL6841.Contig7_All	0.422233001	0	0	1.914564523	1.839959587	1.40053793
Unigene10674_All	0.97819563	0.722466024	0.757023247	2.263034406	2.241840184	1.871843649
CL1177.Contig3_All	1.310340121	0.495695163	0.432959407	2.324810603	2.526068812	1.700439718
CL2146.Contig2_All	6.794415866	6.348728154	6.29388543	7.571069998	7.949885059	7.183288001
CL4823.Contig1_All	0.443606651	0.097610797	0.056583528	1.049630768	1.263034406	0.678071905
CL4032.Contig1_All	1.117695043	0	0.35614381	3.442280035	2.989139007	2.12763328
Unigene6340_All	1.646162657	0.895302621	0.98550043	2.908812908	2.629939409	1.956056652
CL2631.Contig2_All	0.5360529	0.111031312	0.150559677	1.678071905	1.815575429	1.028569152
Unigene7856_All	4.200849575	3.693765712	3.761285273	5.641546029	5.478648295	4.626439137
CL3719.Contig1_All	0.526068812	0.263034406	0.389566812	1.195347598	1.169925001	0.807354922
CL5431.Contig1_All	2.689299161	2.269033146	2.247927513	2.847996907	2.865918815	2.50589093
Unigene10241_All	0.839959587	0.443606651	0.378511623	1.344828497	1.275007047	0.887525271
Unigene1939_All	0.948600847	0.443606651	0.367371066	1.372952098	1.257010618	0.933572638
CL7239.Contig1_All	1.384049807	1.137503524	1.056583528	1.86393845	1.765534746	1.327687364
Unigene12908_All	2.14404637	1.641546029	1.448900951	2.711494907	2.767654798	1.952333566
CL3397.Contig1_All	1.056583528	0.495695163	0.454175893	1.500802053	1.459431619	0.815575429
CL265.Contig10_All	6.366671916	5.209453366	5.647890091	6.996840648	7.063610795	6.309067021
Unigene16025_All	2.817623258	1.632268215	2.073820233	4.039138394	3.771885579	3.051372102
Unigene7771_All	1.150559677	0.454175893	0.632268215	1.996388746	1.541019153	1.049630768
Unigene10300_All	1.35614381	0.678071905	0.90303827	1.799087306	1.646162657	1.15704371
CL5240.Contig4_All	5.279471296	3.372952098	4.277240898	5.663913842	5.804001915	4.975905274
CL5752.Contig3_All	3.056583528	1.124328135	2.307428525	3.992768431	3.837943242	3.241840184
CL3376.Contig2_All	1.269033146	0.956056652	1.14404637	1.464668267	1.464668267	1.304511042
CL5280.Contig3_All	3.382667253	2.277984747	2.659924558	4.139142019	3.928844037	3.790772038
CL2667.Contig3_All	1.847996907	0.650764559	1.163498732	2.448900951	2.217230716	1.981852653
CL2264.Contig3_All	2.807354922	1.967168608	2.039138394	3.319039816	2.98550043	2.801158656
Unigene14394_All	3.694880193	2.650764559	2.887525271	4.517275693	4.106850796	3.98458935
Unigene152_All	1.790772038	1	1.09085343	2.786596362	2.347665656	2.23878686
CL2126.Contig2_All	2.211012193	1.339137385	1.541019153	3.396433531	3.137503524	3.065227623
CL7537.Contig1_All	1.883620816	1.214124805	1.316145742	2.693765712	2.568032105	2.518535139
Unigene14415_All	2.253989266	1.021479727	1.361768359	2.752748591	2.86393845	2.477677328
CL5883.Contig5_All	1.432959407	0.59454855	0.807354922	1.807354922	1.952333566	1.86393845
CL5496.Contig6_All	0.545968369	0.411426246	0.163498732	0.815575429	0.887525271	0.443606651
Unigene5700_All	2.147306699	2.100977648	1.867896464	2.375734539	2.606442228	2.195347598
CL6423.Contig3_All	2.704871964	2.693765712	1.257010618	4.045268215	4.720278465	2.948600847
CL2205.Contig2_All	4.336997417	4.276496666	2.666756592	6.566206293	7.33815696	4.74092756
Unigene13060_All	0.918386234	0.879705766	0.485426827	1.35614381	1.448900951	1.084064265
Unigene14304_All	0.948600847	0.839959587	0.545968369	1.632268215	1.786596362	1.150559677
CL2276.Contig6_All	1.807354922	1.580145484	1.070389328	2.169925001	2.100977648	1.744161096
Unigene11436_All	2.572889668	1.584962501	0.807354922	3.166715445	3.122672719	2.580145484
Unigene6217_All	1.682573297	0.933572638	0.263034406	2.64385619	2.689299161	1.748461233
CL5308.Contig2_All	4.493775408	3.688180359	3.09085343	5.435628594	5.514753498	5.023255352
CL135.Contig9_All	0.98550043	0.59454855	0.286881148	1.321928095	1.339137385	1.207892852
CL69.Contig7_All	0.910732662	0.555816155	0.014355293	1.952333566	1.66448284	1.35614381
Unigene11527_All	1.220329955	0.918386234	0.678071905	1.86393845	1.831877241	1.469885976
Unigene11576_All	1.124328135	0.948600847	0.650764559	1.704871964	1.646162657	1.367371066
Unigene4900_All	0.790772038	0.35614381	0.263034406	1.111031312	1.263034406	0.963474124
CL7283.Contig1_All	2.021479727	1.275007047	0.910732662	2.269033146	2.572889668	2.137503524
Unigene4339_All	1.263034406	0.50589093	0.344828497	1.432959407	1.811471031	1.378511623
CL1485.Contig2_All	3.949534933	2.744161096	1.963474124	4.126807703	5.071247819	4.585563498
CL195.Contig11_All	1.778208576	1.263034406	0.432959407	2.220329955	2.989139007	2.257010618
CL3871.Contig7_All	1.500802053	1.15704371	0.713695815	1.495695163	1.937344392	1.618238656
CL1655.Contig3_All	0.731183242	0.713695815	0.422233001	1.432959407	1.704871964	1.176322773
Unigene14643_All	0.773996325	0.748461233	0.50589093	1.169925001	1.464668267	1.056583528
Unigene15820_All	0.748461233	0.765534746	0.40053793	1.367371066	1.744161096	1.275007047
CL5436.Contig1_All	0.782408565	0.659924558	0.22650853	1.480265122	2.277984747	1.438292852
Unigene7530_All	1.169925001	1.007195501	0.713695815	1.575312331	2.039138394	1.50589093
CL1300.Contig1_All	1.669026766	1.111031312	0.650764559	3.054848477	4.008092421	2.904965719
CL67.Contig10_All	0.613531653	0.475084883	0	1.839959587	2.757023247	1.879705766
Unigene14883_All	1.049630768	0.5360529	0.5360529	1.22650853	1.786596362	1.416839742
CL4402.Contig3_All	3.382667253	2.778208576	2.675815931	3.917431755	4.709842019	4.173127433
CL2056.Contig9_All	1.50589093	0.084064265	0.214124805	2.599317794	3.892391026	2.833902077
CL1055.Contig1_All	0.298658316	0	0	0.622930351	1.176322773	0.695993813
Unigene12329_All	0.263034406	0	0	0.650764559	1.189033824	0.807354922
CL1692.Contig1_All	1.650764559	1.169925001	1.15704371	2.260025656	2.992768431	2.513490746
Unigene12282_All	0.201633861	0	0	0.516015147	0.879705766	0.650764559
Unigene15638_All	1.769771739	1.257010618	0.90303827	2.641546029	2.956056652	2.430285273
CL5035.Contig6_All	1.411426246	1.049630768	0.669026766	2.201633861	2.513490746	2.111031312
Unigene4646_All	0.799087306	0.201633861	0.189033824	1.432959407	1.839959587	1.459431619
CL3579.Contig6_All	1.09085343	0.641546029	0.687060688	1.748461233	2.169925001	1.879705766
Unigene370_All	1.327687364	0.887525271	0.739848103	2.370164281	3.053111336	2.560714954
Unigene14723_All	2.150559677	2.211012193	1.232660757	3.7322692	3.171527106	2.875780063
Unigene10536_All	1.86393845	2.257010618	0.731183242	5.502712486	4.279471296	3.448900951
CL4103.Contig1_All	0.584962501	0.773996325	0.014355293	2.867896464	2.244887059	1.726831217
Unigene11776_All	1.070389328	0.847996907	0.575312331	2.173127433	1.97819563	1.321928095
Unigene2134_All	1.124328135	1.244887059	0.739848103	2.63691458	2.424922088	1.443606651
CL2151.Contig3_All	0.815575429	0.925999419	0.298658316	2.22650853	1.815575429	1.214124805
Unigene8880_All	1.189033824	1.14404637	0.678071905	2.097610797	1.929790998	1.310340121
CL7005.Contig1_All	0.378511623	0.443606651	0.097610797	1.049630768	1.056583528	0.713695815
Unigene7565_All	2.257010618	2.324810603	1.550900665	4.250203656	4.211012193	3.564378169
CL2209.Contig5_All	0.344828497	0.389566812	0	1.070389328	1.169925001	0.86393845
Unigene659_All	0.111031312	0.565597176	0	1.220329955	1.321928095	0.765534746
CL5952.Contig2_All	0.695993813	1.321928095	0.475084883	2.080657663	2.370164281	1.646162657
CL5809.Contig2_All	0.731183242	1.244887059	0.516015147	2.169925001	2	1.555816155
CL1651.Contig1_All	1.201633861	1.5360529	1.09085343	2.003602237	1.992768431	1.757023247
Unigene15778_All	0.879705766	1.263034406	0.713695815	1.782408565	1.847996907	1.485426827
Unigene15459_All	0.263034406	0.555816155	0.475084883	1.416839742	1.275007047	0.933572638
CL5968.Contig2_All	5.465648026	5.960465374	6.114783447	9.173127433	8.958523716	7.585037639
Unigene14108_All	0	0.111031312	0.111031312	0.641546029	0.565597176	0.40053793
CL972.Contig1_All	1.555816155	1.726831217	1.541019153	2.841973119	2.587364991	2.121015401
CL6365.Contig1_All	0.454175893	0.565597176	0.40053793	1.361768359	1.244887059	0.855989697
CL3252.Contig2_All	0	0.275007047	0.028569152	1.432959407	1.411426246	0.815575429
CL6280.Contig1_All	0.367371066	0.757023247	0.344828497	2.140778656	1.989139007	1.23878686
Unigene12596_All	0	0.176322773	0	0.933572638	0.82374936	0.475084883
CL4624.Contig1_All	0.933572638	0.910732662	0.475084883	2.821710215	3.005399988	2.464668267
CL1842.Contig4_All	1.735522177	1.411426246	1.14404637	5.26190686	5.403949364	4.271276259
CL6330.Contig1_All	0.855989697	0.815575429	0.545968369	2.304511042	2.195347598	1.773996325
Unigene14469_All	0.575312331	0.464668267	0.22650853	1.831877241	1.89917563	1.23878686
Unigene2634_All	0.310340121	0.298658316	0	1.709290636	1.669026766	1.09085343
CL89.Contig2_All	0.056583528	0.176322773	0	3.247927513	3.415488271	1.98550043
CL1737.Contig2_All	0.056583528	0	0	1.10433666	1.232660757	0.704871964
Unigene27464_All	0	0	0	1.207892852	1.344828497	0.722466024
Unigene2937_All	0.056583528	0.097610797	0	0.604071324	0.641546029	0.367371066
Unigene765_All	0.695993813	0.678071905	0.454175893	2.307428525	2.691534165	1.669026766
Unigene9516_All	0	0	0	1.257010618	1.422233001	0.941106311
Unigene13619_All	0	0	0	1.778208576	2.042644337	1.298658316
CL1674.Contig3_All	0	0	0	1.782408565	2.09085343	1.327687364
Unigene6576_All	0	0	0.070389328	1.555816155	1.718087584	1.084064265
Unigene16553_All	0	0	0	1.150559677	1.286881148	0.790772038
CL43.Contig3_All	0	0	0	1.500802053	1.669026766	1.070389328
CL2810.Contig11_All	0	0	0	1.765534746	1.933572638	1.367371066
CL1007.Contig2_All	0	0	0.042644337	2.3305584	2.59454855	1.782408565
Unigene27479_All	0	0	0	1.786596362	1.82374936	1.232660757
CL1284.Contig3_All	0	0	0	4.480911346	4.696550301	3.158660175
Unigene27333_All	0	0	0	3.456806149	3.703765179	2.477677328
CL2273.Contig3_All	0	0	0	1.448900951	1.541019153	1.049630768
Unigene8979_All	0	0	0	1.214124805	1.111031312	0.765534746
Unigene9129_All	0	0	0	1.310340121	1.195347598	0.831877241
CL4956.Contig3_All	0	0.014355293	0.014355293	2.906890596	2.963474124	1.891419187
CL7103.Contig1_All	0	0	0	4.549669171	4.571069998	2.86393845
CL7009.Contig4_All	0	0	0	1.550900665	1.521050737	0.970853654
Unigene23692_All	0	0	0	0.839959587	0.82374936	0.475084883
CL7337.Contig9_All	0	0	0	3.787641414	3.750606505	2.250961574
Unigene441_All	0.097610797	0.097610797	0.097610797	1.23878686	1.244887059	0.773996325
CL1579.Contig2_All	0	0	0	1.169925001	1.084064265	0.695993813
Unigene628_All	0	0	0	3.988230223	3.781359714	2.266036894
Unigene15250_All	0	0	0	0.925999419	0.895302621	0.5360529
CL2296.Contig2_All	0.176322773	0.454175893	0.575312331	2.650764559	1.815575429	0.739848103
Unigene15571_All	4.018812186	4.182692298	4.166715445	5.066519781	4.700994494	4.373648211
CL7414.Contig2_All	0.23878686	0.516015147	0.584962501	2.731183242	1.948600847	1.077242999
Unigene11373_All	0	0.014355293	0.344828497	1.944858446	1.464668267	0.887525271
Unigene27587_All	0	0	0.495695163	2.111031312	1.531069493	0.86393845
CL5178.Contig2_All	1.298658316	1.361768359	1.575312331	2.350497247	1.996388746	1.744161096
Unigene9507_All	0	0.23878686	0.432959407	1.618238656	1.124328135	0.757023247
CL4301.Contig1_All	0	0.23878686	0.333423734	1.790772038	1.316145742	0.918386234
Unigene11541_All	0.321928095	0.475084883	0.565597176	1.063502942	0.948600847	0.695993813
Unigene10965_All	0	0	0.150559677	1.722466024	1.459431619	0.722466024
CL4723.Contig2_All	0	0	0	3.836934011	3.228049048	1.531069493
CL7176.Contig1_All	0	0	0	1.389566812	1.189033824	0.622930351
CL66.Contig4_All	0	0	0.042644337	5.727375939	5.591260525	2.66448284
CL2435.Contig1_All	0	0	0	1.049630768	1.028569152	0.495695163
CL4630.Contig4_All	0	0	0	0.97819563	0.956056652	0.464668267
CL1471.Contig2_All	0	0	0	3.986410935	3.658782734	1.748461233
Unigene6958_All	0	0	0	2.021479727	1.86393845	0.82374936
Unigene14168_All	0.495695163	0.613531653	0.526068812	1.659924558	1.565597176	1.09085343
Unigene15734_All	1.50589093	1.641546029	1.555816155	3.790772038	3.672425342	2.592158002
Unigene4468_All	0	0.124328135	0	1.555816155	1.510961919	0.713695815
CL5170.Contig1_All	0.5360529	0.189033824	0.189033824	2.604071324	2.250961574	1.344828497
Unigene10196_All	0.98550043	0.90303827	0.831877241	1.831877241	1.722466024	1.304511042
CL6128.Contig2_All	0	0	0.042644337	1.214124805	1.056583528	0.632268215
CL2222.Contig2_All	0	0	0	3.085764554	2.480265122	1.565597176
Unigene5405_All	0.321928095	0.176322773	0.22650853	4.894332742	4.582556003	2.709290636
CL4628.Contig2_All	0	0	0.028569152	1.344828497	1.244887059	0.731183242
Unigene13593_All	0	0	0	1.599317794	1.485426827	0.86393845
CL2908.Contig1_All	0.176322773	0	0	4.573495715	4.096767855	2.615887074
CL2834.Contig1_All	0	0	0	5.165107985	4.530445355	2.887525271
Unigene11745_All	1.077242999	0.799087306	1.042644337	2.13093087	1.967168608	1.464668267
CL74.Contig5_All	0.189033824	0.111031312	0.097610797	0.704871964	0.516015147	0.310340121
CL978.Contig4_All	1.646162657	1.280956314	1.321928095	3.339137385	3.014355293	2.147306699
Unigene6706_All	0.201633861	0	0	1.10433666	0.887525271	0.367371066
Unigene7408_All	0.163498732	0	0.137503524	1.622930351	1.021479727	0.739848103
Unigene9269_All	0.111031312	0	0.097610797	1.500802053	0.887525271	0.575312331
Unigene27997_All	0	0	0	1.304511042	0.757023247	0.367371066
CL5567.Contig2_All	0	0	0.097610797	2.799087306	1.757023247	1.028569152
CL66.Contig3_All	0	0	0	1.23878686	0.782408565	0.40053793
Unigene27299_All	0	0	0	1.40053793	0.918386234	0.495695163
CL1231.Contig23_All	0	0	0	1.182692298	0.748461233	0.485426827
CL6985.Contig10_All	0	0	0	0.713695815	0.443606651	0.310340121
CL5400.Contig3_All	0	0.042644337	0	3.089159132	2.042644337	1.448900951
CL6878.Contig15_All	0	0	0	2.811471031	1.744161096	1.304511042
Unigene13721_All	0.35614381	0.333423734	0.411426246	1.189033824	0.970853654	0.757023247
CL2538.Contig7_All	0	0	0	3.473786912	2.451540833	1.700439718
Unigene12161_All	0.214124805	0.298658316	0.201633861	1.269033146	0.98550043	0.669026766
CL742.Contig3_All	0	0	0	1.673556424	1.220329955	0.659924558
CL2238.Contig1_All	0	0	0	0.799087306	0.604071324	0.35614381
CL4078.Contig1_All	0.613531653	0.516015147	0.411426246	2.13422094	1.748461233	1.23878686
Unigene5161_All	0.310340121	0.298658316	0.201633861	1.150559677	0.871843649	0.584962501
CL7322.Contig3_All	0.275007047	0.097610797	0.321928095	1.292781749	0.879705766	0.739848103
CL5876.Contig1_All	0	0	0.23878686	1.956056652	1.263034406	1.042644337
Unigene5721_All	0.22650853	0.201633861	0.622930351	2.321928095	1.59454855	1.35614381
CL5579.Contig4_All	0	0.22650853	0	2.695993813	1.589763487	1.438292852
CL3964.Contig3_All	0	0.084064265	0.124328135	1.709290636	1.063502942	0.895302621
Unigene8265_All	0	0	0	2.207892852	1.40599236	1.207892852
Unigene12308_All	0	0	0	2.715893371	1.799087306	1.438292852
Unigene14247_All	0	0	0	0.956056652	0.604071324	0.485426827
Unigene12421_All	0	0	0	1.03562391	0.669026766	0.5360529
CL4924.Contig2_All	0	0	0	3.324810603	1.794935663	1.516015147
CL3143.Contig3_All	0	0	0	3.665620164	1.910732662	1.555816155
CL2911.Contig1_All	0	0	0	1.070389328	0.545968369	0.454175893
Unigene2095_All	0	0	0	1.526068812	0.773996325	0.659924558
CL4694.Contig1_All	0	0.189033824	0	2.622930351	1.475084883	1.077242999
CL1720.Contig3_All	0	0	0	1.454175893	0.871843649	0.555816155
Unigene12437_All	0	0	0	0.765534746	0.432959407	0.298658316
CL6390.Contig1_All	0.111031312	0.443606651	0	1.682573297	1.201633861	0.516015147
CL7527.Contig1_All	1.292781749	1.584962501	1.163498732	2.704871964	2.353323291	1.589763487
CL7277.Contig3_All	0.464668267	0.757023247	0.411426246	1.682573297	1.201633861	0.739848103
CL1094.Contig2_All	0.367371066	0.613531653	0.23878686	1.739848103	1.280956314	0.565597176
Unigene5103_All	0	0.137503524	0	0.748461233	0.475084883	0.111031312
CL2024.Contig1_All	0	0.070389328	0	0.475084883	0.298658316	0.150559677
CL1350.Contig3_All	0.201633861	0.50589093	0.333423734	1.176322773	0.90303827	0.604071324
Unigene7081_All	0.201633861	0.50589093	0.189033824	1.333423734	0.963474124	0.632268215
Unigene13607_All	0	0.622930351	0	2.070389328	1.333423734	0.847996907
Unigene4828_All	3.058316496	3.850999395	2.891419187	5.589763487	5.608513578	4.326249701
Unigene12256_All	0	0.333423734	0	1.201633861	1.310340121	0.604071324
Unigene8559_All	0	0.298658316	0	1.280956314	1.304511042	0.432959407
CL735.Contig16_All	0.765534746	1.021479727	0.454175893	2.521050737	2.639232163	1.201633861
CL3746.Contig1_All	0.163498732	1.117695043	0	2.869871406	2.56315813	1.49057013
CL5176.Contig1_All	0	0.5360529	0	1.526068812	1.22650853	0.782408565
CL326.Contig1_All	0.084064265	0.378511623	0.070389328	0.887525271	0.739848103	0.485426827
Unigene8099_All	0.137503524	0.464668267	0.250961574	1.137503524	0.948600847	0.454175893
CL7519.Contig7_All	0	0.250961574	0.042644337	0.687060688	0.659924558	0.298658316
CL99.Contig2_All	2.498250868	2.801158656	2.432959407	3.627606838	3.435628594	2.918386234
CL5713.Contig1_All	0.432959407	0.59454855	0.411426246	1.189033824	1.09085343	0.713695815
Unigene8071_All	0	0	0.344828497	1.378511623	1.292781749	0.333423734
CL2225.Contig1_All	0.176322773	0.056583528	0.454175893	1.695993813	1.485426827	0.565597176
Unigene3414_All	1.438292852	1.500802053	1.622930351	2.195347598	2.077242999	1.709290636
Unigene10067_All	0	0	0.23878686	1.933572638	1.687060688	0.613531653
Unigene11738_All	0.298658316	0.443606651	0.485426827	1.163498732	1.15704371	0.575312331
Unigene12212_All	0	0.344828497	0.344828497	1.650764559	1.475084883	0.613531653
Unigene5985_All	0.028569152	0.333423734	0.097610797	1.432959407	1.443606651	0.321928095
Unigene15274_All	0	0.604071324	0.443606651	3.558267634	3.171527106	0.495695163
Unigene27217_All	0	0.124328135	0	0.887525271	0.807354922	0.124328135
CL2281.Contig6_All	1.007195501	1.316145742	1.111031312	2.587364991	2.370164281	1.339137385
CL516.Contig7_All	0.111031312	0.344828497	0.214124805	2.682573297	2.44625623	1.176322773
CL694.Contig2_All	0	0	0	0.790772038	0.739848103	0.286881148
CL3779.Contig3_All	0	0.070389328	0	2	1.847996907	0.695993813
Unigene5323_All	0.150559677	0.298658316	0.070389328	1.963474124	1.765534746	0.722466024
CL4858.Contig4_All	0.855989697	0.90303827	0.815575429	2.03562391	1.879705766	1.163498732
CL1990.Contig4_All	0.495695163	0.422233001	0.333423734	1.851998837	1.700439718	0.90303827
CL66.Contig1_All	0	0.014355293	0	2.508428653	2.23572706	0.773996325
CL4291.Contig2_All	0	0	0	2.416839742	2.046141782	0.748461233
Unigene12135_All	0	0	0	2.508428653	2.121015401	0.757023247
Unigene4575_All	0.485426827	0.871843649	1.163498732	4.510961919	4.699329526	1.847996907
Unigene5226_All	0.344828497	0.464668267	0.485426827	1.361768359	1.427606173	0.757023247
Unigene14964_All	0.124328135	0.124328135	0.124328135	0.948600847	1.014355293	0.321928095
CL5977.Contig11_All	0	0	0	1.847996907	1.887525271	0.432959407
CL6167.Contig2_All	0	0	0	1.584962501	1.584962501	0.495695163
Unigene15344_All	0	0	0	1.049630768	1.021479727	0.275007047
CL1940.Contig5_All	0	0	0	2.010779839	1.925999419	0.50589093
Unigene4160_All	0.613531653	0.59454855	0.464668267	2.13422094	1.526068812	0.82374936
Unigene13883_All	0	0.056583528	0.056583528	1.137503524	0.790772038	0.214124805
CL623.Contig5_All	0	0	0	3.469885976	2.220329955	0.575312331
CL1095.Contig3_All	0	0	0	2.344828497	1.510961919	0.310340121
CL7519.Contig2_All	0.250961574	0.310340121	0.189033824	2.381283373	1.659924558	0.713695815
CL3276.Contig1_All	0.650764559	0.687060688	0.722466024	2.275007047	1.735522177	0.992768431
CL6080.Contig1_All	0	0	0	2.214124805	1.427606173	0.464668267
CL7310.Contig1_All	6.140165135	5.871843649	5.754887502	8.983905663	8.337042032	6.433627167
Unigene14382_All	1.50589093	1.485426827	1.384049807	2.5360529	2.372952098	1.650764559
CL3552.Contig2_All	0	0	0	1.545968369	1.201633861	0.214124805
Unigene15493_All	0	0	0	1.422233001	1.182692298	0.250961574
CL3014.Contig2_All	0	0	0	1.5360529	1.321928095	0.298658316
CL3019.Contig2_All	0	0	0	2.266036894	1.948600847	0.389566812
Unigene28259_All	0	0	0	1.819668183	1.389566812	0.475084883
Unigene10823_All	0	0	0	1.056583528	0.765534746	0.310340121
Unigene3735_All	0.189033824	0.189033824	0.23878686	2.372952098	1.807354922	0.839959587
Unigene27470_All	0	0.163498732	0	1.459431619	1.189033824	0.432959407
Unigene15938_All	0.028569152	0.250961574	0.028569152	2.726831217	2.124328135	0.650764559
CL6329.Contig3_All	0.22650853	0.201633861	0	2.173127433	1.937344392	0
Unigene14375_All	1.042644337	1.03562391	0.90303827	2.039138394	1.851998837	1.056583528
CL3188.Contig7_All	0	0	0.189033824	1.803227036	1.40599236	0.097610797
Unigene28571_All	0	0	0.111031312	1.545968369	1.304511042	0.111031312
Unigene19030_All	0	0	0	1.292781749	1.007195501	0
CL6706.Contig1_All	0	0	0	1.757023247	1.35614381	0
Unigene27791_All	0	0	0	1.097610797	0.839959587	0
CL2815.Contig7_All	0	0	0	1.042644337	0.799087306	0
CL1518.Contig3_All	0	0	0.070389328	8.023698917	6.764075401	0.150559677
CL2649.Contig7_All	0.070389328	0	0	7.103077947	6.068455852	0
Unigene4446_All	0	0	0	0.176322773	0.150559677	0
Unigene4107_All	0	0	0	3.438292852	2.95419631	0
CL5933.Contig1_All	0	0	0	1.007195501	0.86393845	0
CL6785.Contig1_All	0	0	0	1.304511042	0.887525271	0
Unigene14625_All	0	0	0	2.707082992	1.803227036	0
Unigene27446_All	0.189033824	0.097610797	0	4.948600847	3.529820947	0
CL5956.Contig1_All	0	0	0	1.427606173	1.021479727	0
Unigene5793_All	0	0	0	1.464668267	1.021479727	0
CL4114.Contig2_All	0.137503524	0	0	1.599317794	1.201633861	0
Unigene1902_All	0.214124805	0.056583528	0	4.937815169	3.94204526	0.422233001
Unigene7165_All	0.124328135	0	0	1.560714954	1.150559677	0.111031312
Unigene14943_All	0.50589093	0.378511623	0.263034406	1.469885976	0.992768431	0.475084883
CL7327.Contig1_All	0.464668267	0.411426246	0	3.116031993	1.918386234	0.298658316
Unigene9580_All	0	0	0	1.495695163	1.007195501	0.124328135
CL7011.Contig12_All	0	0	0	1.176322773	0.799087306	0.097610797
Unigene8488_All	0	0	0	2.370164281	1.422233001	0.176322773
CL2451.Contig1_All	0.137503524	0	0.014355293	2.321928095	1.485426827	0.163498732
Unigene27429_All	0	0	0	4.250961574	2.720278465	0
Unigene29086_All	0	0	0	5.369815424	3.295723025	0
Unigene27320_All	0	0	0	1.589763487	0.970853654	0
Unigene11336_All	0	0	0	3.430285273	2.09085343	0
CL6878.Contig16_All	0	0	0	5.191009849	3.209453366	0
Unigene14013_All	0	0	0	1.86393845	1.163498732	0
Unigene14158_All	0	0	0	2.422233001	1.350497247	0
Unigene978_All	0	0	0	4.985044962	2.97819563	0
CL377.Contig3_All	0	0	0	2.042644337	1.195347598	0
CL431.Contig2_All	0	0	0	2.241840184	1.310340121	0
CL722.Contig2_All	1.169925001	0.713695815	0.495695163	2.313245852	1.769771739	0.695993813
CL2024.Contig6_All	1.084064265	0.757023247	0.613531653	1.650764559	1.384049807	0.887525271
CL220.Contig1_All	2.077242999	1.316145742	1.35614381	3.340562269	2.632268215	1.15704371
CL654.Contig2_All	2.757023247	2.650764559	2.510961919	3.211012193	3.106013238	2.416839742
CL985.Contig3_All	1.454175893	1.049630768	1.389566812	1.948600847	2.169925001	1.286881148
Unigene5588_All	1.189033824	0.344828497	1.049630768	2.017921908	2.063502942	1.070389328
Unigene2497_All	1.250961574	0.378511623	1.182692298	1.790772038	2.084064265	1.15704371
CL3392.Contig5_All	2.121015401	1.495695163	2.344828497	3.365972428	3.277984747	2.169925001
CL4823.Contig4_All	0.485426827	0.150559677	0.516015147	1.378511623	1.427606173	0.50589093
Unigene6557_All	1.03562391	0.59454855	1.007195501	2.403267722	2.414135533	1
Unigene707_All	0.344828497	0.22650853	0.321928095	1.269033146	1.063502942	0.411426246
CL7050.Contig1_All	0.35614381	0.028569152	0.367371066	1.918386234	1.769771739	0.622930351
CL4077.Contig1_All	6.646162657	6.202809492	6.573344228	7.903942082	7.600284623	6.588864518
Unigene7998_All	0.632268215	0.201633861	0.378511623	1.384049807	1.124328135	0.526068812
CL7026.Contig1_All	1.422233001	1.22650853	0.622930351	2.599317794	3.764473551	1.40599236
Unigene14843_All	0.378511623	0.214124805	0.056583528	1.097610797	1.752748591	0.214124805
CL7125.Contig5_All	1.070389328	0.321928095	0.286881148	2.350497247	2.82984956	0.687060688
CL4882.Contig2_All	2.819668183	2.763411574	2.625270489	3.389566812	3.572889668	2.859969548
CL516.Contig2_All	0.344828497	0	0	1.565597176	2.250961574	0.5360529
CL3516.Contig1_All	0.389566812	0.163498732	0.084064265	1.565597176	2.12763328	0.555816155
Unigene8212_All	1.580145484	0.565597176	1.137503524	3.0721058	3.207892852	1.5360529
Unigene21124_All	0.411426246	0.163498732	0.22650853	0.933572638	1.056583528	0.495695163
Unigene2675_All	0.731183242	0.454175893	0.495695163	0.992768431	1.250961574	0.807354922
Unigene313_All	0.622930351	0.214124805	0.201633861	0.941106311	1.286881148	0.641546029
CL1653.Contig1_All	0.948600847	0.545968369	0.389566812	1.367371066	1.929790998	0.871843649
CL5205.Contig1_All	1.40599236	0.422233001	0.422233001	1.941106311	2.851998837	1.063502942
Unigene4718_All	0.722466024	0.298658316	0.475084883	1.150559677	1.722466024	0.613531653
CL6221.Contig1_All	0.855989697	0.097610797	0.321928095	1.691534165	3.455491621	0.150559677
CL5372.Contig4_All	1.077242999	1.014355293	1.163498732	2.114367025	2.6622055	0.86393845
CL2498.Contig5_All	0	0	0.042644337	1.13093087	1.66448284	0
CL4965.Contig1_All	0	0	0.042644337	1.839959587	2.655351829	0
Unigene1957_All	0	0	0.084064265	2.014355293	3.111031312	0
CL66.Contig9_All	0	0	0	3.746312766	5.844737144	0
CL1828.Contig3_All	0	0	0	0.5360529	0.831877241	0
Unigene9633_All	0.056583528	0	0.056583528	0.650764559	1.014355293	0
Unigene20627_All	0	0	0	1.021479727	1.731183242	0
Unigene14028_All	0	0	0	0.807354922	1.316145742	0
CL1355.Contig4_All	0.333423734	0.150559677	0.545968369	1.350497247	1.944858446	0.321928095
Unigene8758_All	0.516015147	0.422233001	0.731183242	1.007195501	1.448900951	0.50589093
CL1666.Contig5_All	1.333423734	1.333423734	1.608809243	2.211012193	3.047887329	1.250961574
CL2573.Contig1_All	0.298658316	0.056583528	0.028569152	4.751142325	4.881175155	0.5360529
CL5993.Contig3_All	0.056583528	0	0	0.669026766	0.722466024	0.124328135
CL3138.Contig2_All	0	0	0	6.584812212	7.152791852	0
Unigene20901_All	0	0	0	1.867896464	2.014355293	0
Unigene16620_All	0	0	0	2.087462841	2.392317423	0
Unigene4899_All	0	0	0	2.09423607	2.313245852	0
CL411.Contig7_All	0	0	0	1.855989697	2.053111336	0
Unigene3345_All	0	0	0	3.666756592	4.09085343	0
CL5059.Contig1_All	0	0	0	1.084064265	1.220329955	0
CL7382.Contig8_All	0	0	0	0.731183242	0.82374936	0
Unigene16829_All	0.23878686	0	0	5.115615931	5.18070484	0
CL3555.Contig2_All	0	0	0	1.03562391	1.049630768	0
Unigene27462_All	0	0	0	2.715893371	2.859969548	0
Unigene11029_All	0	0	0	1.550900665	1.618238656	0
CL5443.Contig3_All	0	0	0	5.011227255	5.206721357	0.176322773
CL7324.Contig2_All	0.443606651	0.411426246	0.40053793	1.464668267	1.521050737	0.443606651
Unigene4607_All	0.411426246	0.411426246	0.757023247	2.589763487	2.615887074	0.757023247
CL1053.Contig4_All	0.298658316	0.333423734	0.50589093	2.711494907	2.518535139	0.201633861
CL6442.Contig2_All	0	0	0	1.673556424	1.550900665	0
Unigene1372_All	0	0	0	1.687060688	1.63691458	0
CL5019.Contig1_All	0	0	0	2.361768359	2.3305584	0
Unigene9385_All	0.40053793	0.485426827	0.201633861	1.15704371	1.367371066	0.344828497
Unigene8575_All	0.367371066	0.632268215	0.189033824	1.3950628	1.655351829	0.495695163
Unigene3592_All	0	0.263034406	0	0.871843649	1.084064265	0.214124805
CL2631.Contig3_All	0	0.275007047	0.111031312	1.23878686	1.691534165	0.298658316
CL6963.Contig4_All	0.097610797	0.275007047	0	1.464668267	1.948600847	0.286881148
CL2474.Contig4_All	0	0.201633861	0	1.310340121	1.855989697	0.23878686
Unigene717_All	0.22650853	0.321928095	0.163498732	1.250961574	1.718087584	0.367371066
Unigene10060_All	0	0.056583528	0	0.97819563	1.321928095	0.084064265
CL3351.Contig2_All	0	0.070389328	0	2.817623258	3.746312766	0.124328135
Unigene11409_All	0	0	0	1.182692298	1.599317794	0
CL5246.Contig1_All	0	0	0	3.270528942	4.324810603	0
CL3415.Contig1_All	0	0	0	1.137503524	1.485426827	0
CL1807.Contig4_All	0	0	0	4.460742564	5.286511558	0.378511623
CL3158.Contig2_All	0	0	0.042644337	3.665620164	4.929790998	0.464668267
Unigene833_All	0	0	0	0.799087306	1.077242999	0.124328135
Unigene6008_All	0.807354922	1.111031312	1.007195501	2.014355293	2.22342255	1.09085343
CL1968.Contig2_All	0.748461233	1.007195501	0.86393845	2.625270489	2.998195503	1.021479727
CL667.Contig1_All	0	0.070389328	0.070389328	0.98550043	1.150559677	0.070389328
Unigene70_All	0.150559677	0.263034406	0.201633861	1.063502942	1.189033824	0.189033824
Unigene5718_All	0.201633861	0.298658316	0.263034406	1.469885976	1.875780063	0.150559677
CL5019.Contig2_All	0.070389328	0.263034406	0.432959407	6.20867332	7.573495715	0
CL5947.Contig2_All	0	0	0	5.109778429	6.316326792	0
Unigene2402_All	0	0	0	1.163498732	1.40599236	0
Unigene11282_All	0	0	0	1.316145742	1.560714954	0
CL3734.Contig1_All	0	0	0	0.575312331	0.687060688	0
CL1820.Contig1_All	1.244887059	1.704871964	1.056583528	2.40599236	1.851998837	1.344828497
Unigene6396_All	2.835924074	5.790511412	3.63343121	8.603366711	7.077670274	4.108524457
CL3096.Contig7_All	0.344828497	1.007195501	0.604071324	1.819668183	1.384049807	0.757023247
CL3654.Contig1_All	1.448900951	2.22650853	1.570462931	2.531069493	2.049630768	1.713695815
Unigene5371_All	0.333423734	1.111031312	0.659924558	2.15704371	1.03562391	0.678071905
CL2296.Contig1_All	0.731183242	1.887525271	1	3.148934105	2.046141782	1.117695043
Unigene14435_All	0.86393845	1.925999419	1.389566812	3.337711092	2.211012193	1.454175893
CL4582.Contig3_All	2.066950244	2.372952098	1.807354922	2.582556003	2.543495883	1.970853654
CL6877.Contig1_All	4.217230716	5.887768949	3.760220946	9.007251575	7.313699344	1.550900665
Unigene27452_All	1.613531653	1.839959587	1.627606838	2.627606838	2.3305584	1.321928095
CL4799.Contig3_All	3.886550147	3.968090752	3.757023247	4.576522138	4.370164281	3.614709844
CL4159.Contig2_All	8.790446248	9.279842694	7.043081982	10.178864	9.554166725	9.027021315
CL1502.Contig6_All	1.89917563	2.15704371	0.956056652	3.087462841	2.528571319	2.007195501
Unigene4237_All	3.051372102	3.64038956	2.477677328	4.252476214	3.797012978	3.534808661
CL507.Contig2_All	1.448900951	1.545968369	1.232660757	1.811471031	1.59454855	1.622930351
Unigene11839_All	3.097610797	3.481557281	2.64385619	4.201633861	3.814550423	3.724650272
Unigene3177_All	0.275007047	0.443606651	0.056583528	1.49057013	0.695993813	0.799087306
CL7237.Contig11_All	0.35614381	0.367371066	0.201633861	0.855989697	0.464668267	0.555816155
CL6490.Contig2_All	1.735522177	2.408711861	0	7.317412614	4.49441561	5.597531174
CL6687.Contig12_All	0.575312331	0.807354922	0.378511623	1.495695163	0.871843649	1.14404637
CL1467.Contig4_All	0.59454855	0.687060688	0.298658316	1.316145742	0.782408565	1.063502942
CL5010.Contig2_All	4.04701482	4.085764554	2.987320866	5.805808349	4.519793486	4.234961095
CL1868.Contig1_All	1.655351829	2.451540833	0.604071324	4.850499414	2.443606651	2.94673086
Unigene347_All	1.063502942	1.070389328	0.632268215	1.794935663	1.111031312	1.214124805
CL5343.Contig1_All	1.339137385	1.3950628	0.82374936	2.22650853	1.361768359	1.700439718
CL3176.Contig2_All	1.316145742	1.695993813	1.220329955	1.835924074	1.739848103	1.632268215
CL3151.Contig3_All	0.584962501	0.90303827	0.475084883	1.014355293	0.941106311	0.815575429
CL4940.Contig2_All	1.959770155	2.733354341	1.739848103	2.944858446	2.799087306	2.353323291
CL4558.Contig2_All	2.150559677	2.849999259	1.925999419	3.209453366	2.801158656	2.46727948
CL6983.Contig2_All	0.650764559	1.22650853	0.5360529	1.584962501	1.327687364	0.941106311
Unigene5430_All	0.765534746	1.137503524	0.485426827	1.627606838	1.495695163	1.049630768
CL2056.Contig7_All	0.214124805	0.464668267	0.084064265	0.887525271	0.855989697	0.411426246
CL1756.Contig1_All	1.03562391	1.454175893	1.09085343	1.704871964	1.66448284	1.416839742
CL1699.Contig1_All	1.063502942	1.570462931	0.879705766	1.847996907	1.859969548	1.500802053
CL7439.Contig2_All	2.372952098	4.13996057	2.147306699	4.920769673	5.050501697	3.61117238
CL2151.Contig10_All	1.839959587	1.937344392	1.416839742	2.10433666	2.277984747	1.98550043
Unigene10208_All	3.033863452	3.267535798	2.682573297	3.320484678	3.327687364	3.147306699
CL2393.Contig7_All	2.073820233	2.316145742	1.378511623	2.790772038	2.704871964	2.310340121
CL3085.Contig3_All	1.286881148	1.545968369	0.86393845	1.782408565	1.700439718	1.555816155
CL4648.Contig2_All	5.245647774	5.721646078	4.428946345	6.299391206	6.099084761	6.230548887
CL7439.Contig4_All	3.928844037	4.423578171	2.748461233	5.119356177	5.253611152	4.897240426
CL3468.Contig2_All	3.416839742	4.624100895	2.560714954	5.266036894	5.222650022	5.012568674
Unigene4095_All	0.918386234	1.726831217	0.367371066	2.257010618	2.163498732	2.060047384
CL6710.Contig2_All	1.280956314	2.025028794	0.82374936	2.22650853	2.344828497	2.198494154
Unigene12026_All	1.765534746	2.166715445	1.384049807	2.307428525	2.292781749	2.247927513
Unigene4491_All	0.98550043	1.448900951	0.739848103	1.560714954	1.459431619	1.432959407
CL580.Contig3_All	0.695993813	1.411426246	0.35614381	1.5360529	1.521050737	1.575312331
CL5175.Contig2_All	2.269033146	2.459431619	2.372952098	2.849999259	2.40599236	2.163498732
Unigene5147_All	1.580145484	1.922197848	1.855989697	2.443606651	1.839959587	1.555816155
Unigene2465_All	2.039138394	2.62058641	2.304511042	3.023255352	2.313245852	2.229587923
Unigene15626_All	1.722466024	2.124328135	2.032100843	2.424922088	1.86393845	1.794935663
CL7481.Contig4_All	2.46727948	3.021479727	2.929790998	3.476381688	2.782408565	2.650764559
CL6416.Contig2_All	3.462052319	3.913607512	4.014355293	4.305970521	3.705977902	3.663344619
CL2497.Contig6_All	4.872336288	5.421559945	5.916476644	6.391802083	5.553667688	5.61999983
CL7020.Contig2_All	3.142413438	3.54225805	3.673556424	4.037382222	3.397802962	3.56315813
Unigene14507_All	1.589763487	2.430285273	2.744161096	3.007195501	3.260025656	2.582556003
Unigene405_All	5.451211112	6.648609245	6.891905188	7.583534127	7.9380505	6.339850003
Unigene6115_All	0.879705766	1.545968369	1.63691458	2.304511042	2.438292852	1.655351829
Unigene5342_All	1.480265122	2.313245852	2.40053793	3.053111336	2.859969548	2.182692298
CL2612.Contig1_All	2.039138394	2.750606505	2.684818738	3.298658316	3.135863165	2.63691458
CL1395.Contig2_All	4.788685711	6.053980168	5.745775149	6.685659877	6.861459166	5.34269696
CL7203.Contig1_All	0.422233001	3.13093087	2.97819563	5.112700133	5.749534268	1.773996325
CL713.Contig2_All	1.117695043	1.859969548	1.59454855	2.301587647	2.397802962	1.739848103
Unigene13000_All	0.731183242	1.475084883	1.182692298	1.799087306	1.769771739	1.344828497
Unigene5167_All	0.695993813	1.485426827	1.485426827	2.742006211	2.555816155	1.778208576
CL968.Contig13_All	0.739848103	1.967168608	1.786596362	4.15704371	4.017031081	1.974529312
CL5218.Contig14_All	0.604071324	1.15704371	1.201633861	2.049630768	2.03562391	1.263034406
CL4083.Contig4_All	1.15704371	1.650764559	1.843983844	1.970853654	1.906890596	1.687060688
CL2641.Contig1_All	1.669026766	2.713695815	2.859969548	3.317593505	3.028569152	2.86393845
Unigene4459_All	3.042644337	3.360364277	3.800123353	3.922197848	3.882643049	3.617063344
Unigene13294_All	0.070389328	1.084064265	2.056583528	2.761285273	2.809414444	2.577730931
Unigene4021_All	0.150559677	0.933572638	1.384049807	1.790772038	1.918386234	1.565597176
CL1100.Contig2_All	1.280956314	1.835924074	2.541019153	3.310340121	2.981852653	2.698218478
CL4824.Contig2_All	0.411426246	0.807354922	1.378511623	1.815575429	1.575312331	1.526068812
CL4713.Contig2_All	0.704871964	0.963474124	1.257010618	1.464668267	1.372952098	1.344828497
CL681.Contig3_All	0.839959587	1.263034406	1.201633861	1.704871964	1.469885976	1.427606173
CL2821.Contig1_All	1.448900951	2.272023189	2.462052319	3.791814071	3.439623138	3.061776198
Unigene6526_All	0.432959407	1.673556424	1.650764559	3.875780063	3.508428653	2.622930351
Unigene14403_All	0.739848103	1.327687364	1.367371066	2.192194165	2.070389328	1.718087584
CL3152.Contig3_All	5.564683017	6.356848079	6.495535281	7.104755987	7.028900616	6.717950543
CL171.Contig3_All	1.807354922	2.304511042	2.403267722	2.715893371	2.713695815	2.477677328
CL5367.Contig2_All	1.169925001	1.941106311	1.752748591	2.40053793	2.462052319	2.056583528
Unigene13214_All	0.722466024	1.275007047	1.097610797	1.627606838	1.632268215	1.448900951
CL633.Contig2_All	0.5360529	1.432959407	1.189033824	1.618238656	1.752748591	1.384049807
Unigene11664_All	1.321928095	2.182692298	2.046141782	2.518535139	2.411426246	2.185866545
Unigene10429_All	2.59454855	3.7473874	3.507160349	3.999098034	3.98550043	3.718087584
Unigene15865_All	1.673556424	3.250961574	2.891419187	3.760220946	3.94673086	3.849999259
Unigene14695_All	4.495695163	6.969587981	6.34553831	7.625635793	7.60829179	7.558497247
CL3709.Contig1_All	1.584962501	2.22342255	2.080657663	2.403267722	2.403267722	2.321928095
CL105.Contig1_All	2.49057013	3.092545742	3.085764554	3.473786912	3.460742564	3.374343989
CL7392.Contig1_All	1.201633861	2.469885976	2.40053793	3.435628594	3.393690764	3.411426246
Unigene481_All	3.177917792	4.769242795	4.434294618	5.73714592	5.841469999	5.683977107
CL1953.Contig2_All	0.344828497	0.622930351	0.799087306	0.963474124	0.739848103	0.790772038
CL3020.Contig4_All	1.117695043	3.160274831	2.952333566	4.232660757	3.40599236	3.715893371
Unigene7808_All	1.989139007	3.806324057	3.673556424	5.521992956	4.12763328	4.60940039
CL5392.Contig1_All	0.910732662	2.575312331	3.292781749	5.263785614	3.168321116	4.351204277
Unigene14752_All	0.124328135	0.765534746	1.15704371	1.773996325	1.028569152	1.839959587
Unigene9134_All	2.163498732	3.3305584	3.261530815	3.733354341	3.381283373	3.90303827
CL6566.Contig2_All	0	2.622930351	2.44625623	5.298291731	3.498250868	4.856487779
CL1708.Contig1_All	0.722466024	2.761285273	2.49057013	3.918386234	3.051372102	3.944858446
CL2671.Contig3_All	0.815575429	1.189033824	1.097610797	1.384049807	1.257010618	1.427606173
CL5063.Contig2_All	1.765534746	1.803227036	2.198494154	2.432959407	2.13093087	2
CL6201.Contig5_All	0.669026766	0.815575429	1.687060688	2.257010618	1.59454855	1.15704371
Unigene9165_All	8.854556752	8.840589118	9.811503141	10.02613609	9.62616532	9.311294209
CL1899.Contig2_All	3.665620164	3.565597176	4.549669171	4.888499736	4.435628594	4.152183419
Unigene10325_All	1.454175893	1.835924074	2.403267722	2.673556424	2.735522177	1.970853654
CL5725.Contig1_All	2.192194165	2.367371066	3.010779839	3.456806149	3.384049807	2.533563348
Unigene9297_All	2.375734539	2.786596362	3.028569152	3.246408087	3.005399988	2.739848103
CL1957.Contig3_All	4.232660757	4.673556424	5.290203205	5.792334806	5.402244655	4.883132016
CL4639.Contig2_All	0.847996907	1.021479727	1.15704371	1.427606173	1.280956314	1.111031312
CL1197.Contig4_All	1.500802053	1.464668267	2.192194165	2.807354922	1.970853654	2
CL2043.Contig2_All	0.214124805	0.454175893	1.713695815	2.976363636	1.641546029	1.531069493
CL1477.Contig3_All	6.72205611	6.864433796	7.058099988	7.318316841	6.989025441	7.007644031
Unigene5025_All	1.117695043	1.384049807	1.718087584	2.526068812	1.669026766	1.608809243
CL2047.Contig2_All	2.150559677	2.301587647	2.627606838	3.448900951	2.792855352	2.702657543
CL1131.Contig1_All	0.98550043	1.244887059	1.819668183	4.060047384	2.432959407	1.807354922
Unigene5674_All	0.298658316	0.432959407	0.641546029	1.286881148	0.748461233	0.632268215
Unigene9280_All	1.49057013	1.526068812	1.956056652	2.582556003	2.032100843	1.786596362
Unigene15886_All	6.541948425	6.584812212	7.260778432	8.002477504	7.499208091	7.143332189
CL3244.Contig2_All	4.199279721	4.187451054	5.101397952	5.916954279	5.221877081	4.913128768
CL4973.Contig1_All	1.843983844	2.244887059	2.211012193	2.577730931	2.204766751	2.229587923
CL1.Contig6_All	1.124328135	1.89917563	1.90303827	3.485426827	2.211012193	1.86393845
Unigene29681_All	0.839959587	2.247927513	2.364572432	4.947666157	2.72900887	2.746312766
CL1795.Contig1_All	0.275007047	0.613531653	0.632268215	1.298658316	0.632268215	0.678071905
CL1943.Contig3_All	2.510961919	3.023255352	3.237257771	4.705977902	3.743084056	3.017921908
Unigene15826_All	0.40053793	0.839959587	0.839959587	1.996388746	1.372952098	0.641546029
Unigene465_All	2.217230716	2.472487771	2.427606173	2.90303827	2.680324357	2.475084883
CL5667.Contig3_All	0.555816155	2.286881148	2.629939409	6.627460927	4.404630684	3.282439805
Unigene166_All	1.384049807	1.867896464	1.761285273	2.632268215	2.025028794	1.910732662
CL2060.Contig2_All	0.137503524	0.86393845	0.722466024	1.839959587	1.111031312	0.910732662
Unigene10906_All	0.992768431	1.659924558	1.807354922	2.739848103	2.039138394	1.831877241
CL5667.Contig2_All	2.253989266	3.418189948	3.517275693	5.325170512	3.982765463	3.617063344
Unigene15097_All	0.432959407	0.970853654	0.150559677	4.511594542	0.604071324	0.367371066
CL1313.Contig1_All	0.485426827	0.992768431	0.695993813	3.444932049	0.669026766	0.443606651
Unigene8820_All	1.40599236	1.361768359	1.304511042	2.182692298	1.432959407	1.195347598
CL825.Contig4_All	0.632268215	0.389566812	0.565597176	2.350497247	0.641546029	0.443606651
CL6544.Contig1_All	0.23878686	0.124328135	0.150559677	2.313245852	0.298658316	0.042644337
CL5991.Contig3_All	0	0.799087306	0.687060688	4.836429131	0.422233001	0.678071905
Unigene8765_All	0.111031312	0.650764559	0.464668267	2.416839742	0.389566812	0.516015147
CL1428.Contig5_All	1.485426827	2.066950244	1.914564523	4.734438666	2.269033146	2.211012193
CL713.Contig4_All	1.250961574	1.464668267	1.384049807	2.416839742	1.5360529	1.510961919
CL824.Contig3_All	1.922197848	2.198494154	1.963474124	3.337711092	2.14404637	2.100977648
CL866.Contig2_All	0.111031312	0.765534746	0.40053793	2.464668267	0.584962501	0.678071905
CL6335.Contig2_All	0.097610797	0	0.084064265	1.464668267	0.321928095	0.250961574
Unigene3449_All	0.641546029	0.687060688	0.622930351	2.735522177	1.09085343	0.918386234
Unigene28254_All	0	0	0	1.769771739	0.422233001	0.22650853
Unigene14342_All	0	0	0	1.361768359	0.333423734	0.176322773
CL1189.Contig4_All	0	0	0	1.952333566	0.443606651	0.263034406
CL7337.Contig10_All	0	0	0	2.833902077	0.678071905	0.40053793
Unigene16359_All	0	0	0	2.336283388	0.378511623	0.454175893
CL2016.Contig5_All	0	0	0	6.600656308	0.918386234	1.182692298
CL853.Contig4_All	0.056583528	0	0	3.087462841	0.475084883	0.545968369
CL3560.Contig9_All	0	0.028569152	0.042644337	1.82374936	0.35614381	0.310340121
CL2216.Contig1_All	0	0	0	2.711494907	0.454175893	0.443606651
CL1517.Contig2_All	0	0	0	1.555816155	0.22650853	0.23878686
Unigene27536_All	0	0	0	1.722466024	0.250961574	0.250961574
CL7299.Contig2_All	0	0	0	7.747118816	1.659924558	1.867896464
CL299.Contig1_All	0	0	0	1.859969548	0.35614381	0.411426246
CL2497.Contig3_All	0	0	0	1.49057013	0.333423734	0.275007047
CL2473.Contig2_All	0	0	0	1.659924558	0.310340121	0.310340121
Unigene16_All	0	0	0	1.40599236	0.286881148	0.275007047
Unigene64_All	0	0.042644337	0.111031312	1.895302621	0.298658316	0.422233001
CL120.Contig3_All	0	0.056583528	0.042644337	6.733896605	0.545968369	1.286881148
CL1862.Contig2_All	0	0	0.056583528	5.303415463	0.731183242	1.097610797
CL615.Contig2_All	0	0	0	1.070389328	0.124328135	0.214124805
CL1265.Contig4_All	0	0	0	1.510961919	0.150559677	0.298658316
Unigene28152_All	0.150559677	0.310340121	0.097610797	2.40599236	0.432959407	0.389566812
CL7389.Contig8_All	0	0.097610797	0	1.669026766	0.275007047	0.189033824
CL1931.Contig2_All	0	0.163498732	0	2.843983844	0.5360529	0.286881148
CL1715.Contig1_All	0.150559677	0.275007047	0.275007047	1.855989697	0.389566812	0.389566812
Unigene8210_All	0.070389328	0.124328135	0.333423734	2.908812908	0.475084883	0.321928095
Unigene28574_All	0	0.042644337	0.124328135	1.929790998	0.286881148	0.137503524
CL101.Contig3_All	0.097610797	0	0.084064265	2.232660757	0.333423734	0.176322773
CL3220.Contig2_All	0	0	0	2.545968369	0.40053793	0.189033824
CL3220.Contig3_All	0	0	0	2.229587923	0.298658316	0.214124805
CL5.Contig6_All	0	0	0	2.769771739	0.275007047	0.367371066
CL2019.Contig2_All	0	0	0	2.419538892	0.286881148	0.298658316
Unigene16149_All	0	0	0	4.881664619	0.411426246	0.310340121
CL2649.Contig5_All	0	0	0	2.82374936	0.22650853	0.150559677
CL416.Contig2_All	0	0	0	1.195347598	0.097610797	0.097610797
Unigene18915_All	0	0	0	2.857980995	0.310340121	0.250961574
CL853.Contig9_All	0	0	0	2.956056652	0.298658316	0.286881148
Unigene28328_All	0	0	0	1.565597176	0.150559677	0.150559677
Unigene1096_All	0	0	0	2.790772038	0.263034406	0.263034406
CL4236.Contig4_All	0.333423734	0.5360529	0.584962501	2.15704371	0.565597176	0.50589093
CL1754.Contig3_All	0.189033824	0.35614381	0.310340121	1.59454855	0.464668267	0.298658316
CL5863.Contig2_All	0.214124805	0.443606651	0.678071905	3.203201156	0.847996907	0.454175893
Unigene10006_All	0.084064265	0	0	2.007195501	0.097610797	0.23878686
Unigene5163_All	0.150559677	0.176322773	0.22650853	2.469885976	0.286881148	0.321928095
Unigene29647_All	0	0	0	2.508428653	0	0.23878686
CL2165.Contig2_All	0	0	0	4.830863757	0	0.286881148
CL6960.Contig7_All	0	0	0	1.655351829	0	0.097610797
Unigene12686_All	0	0	0	2.451540833	0	0.124328135
Unigene29573_All	0	0	0	1.526068812	0	0.084064265
CL1231.Contig19_All	0	0	0	1.280956314	0	0.070389328
CL1888.Contig1_All	0	0	0	1.495695163	0	0.097610797
CL1011.Contig2_All	0	0	0	0.622930351	0	0.042644337
Unigene28732_All	0	0	0	2.207892852	0	0.150559677
CL1456.Contig2_All	0	0	0	3.537296067	0	0.275007047
Unigene16882_All	0	0	0	4.897240426	0	0.35614381
CL405.Contig4_All	0	0	0	2.283921772	0	0.097610797
CL551.Contig1_All	0	0	0	2.021479727	0	0.056583528
CL1255.Contig5_All	0	0	0	1.244887059	0	0.042644337
Unigene13500_All	0	0	0	3.060047384	0	0.111031312
CL1566.Contig2_All	0	0.070389328	0	3.906890596	0.070389328	0
Unigene13501_All	0	0	0	2.469885976	0.056583528	0.056583528
Unigene28321_All	0.189033824	0.084064265	0	2.250961574	0.176322773	0.084064265
Unigene8877_All	0.773996325	0.918386234	0.773996325	3.229587923	0.918386234	0.799087306
CL3601.Contig1_All	0	0	0	5.753551055	0.575312331	0
CL309.Contig3_All	0	0	0	2.367371066	0.201633861	0
Unigene28336_All	0	0	0	3.725741157	0.298658316	0
CL6286.Contig2_All	0	0	0	1.765534746	0.137503524	0
CL5237.Contig6_All	0.056583528	0.084064265	0.042644337	1.790772038	0.150559677	0
CL2812.Contig3_All	0	0	0	5.781359714	0.333423734	0
Unigene29540_All	0	0	0	1.526068812	0.097610797	0
CL5.Contig5_All	0	0	0	1.084064265	0.070389328	0
CL3146.Contig2_All	0	0	0	1.63691458	0.50589093	0.189033824
CL1095.Contig2_All	0	0	0	2.950468414	0.815575429	0.22650853
CL6928.Contig1_All	0	0.150559677	0.097610797	2.931683057	0.713695815	0.137503524
CL7099.Contig1_All	0.097610797	0.189033824	0.189033824	1.604071324	0.485426827	0.286881148
CL3174.Contig3_All	0	0	0	2.601696516	0.5360529	0.201633861
Unigene29100_All	0	0	0	2.010779839	0.35614381	0.042644337
CL1231.Contig15_All	0	0	0	3.03562391	0.475084883	0
CL7099.Contig8_All	0	0	0	1.773996325	0.298658316	0
CL764.Contig2_All	0.739848103	0.757023247	0.773996325	2.066950244	0.948600847	0.687060688
Unigene13438_All	0.464668267	0.613531653	0.432959407	3.304511042	0.895302621	0.378511623
CL4035.Contig2_All	0.475084883	0.495695163	0.378511623	1.584962501	0.687060688	0.378511623
CL255.Contig3_All	0.622930351	0.704871964	0.422233001	2.545968369	1.063502942	0.432959407
Unigene14657_All	0.084064265	0.275007047	0.163498732	1.82374936	0.526068812	0.124328135
Unigene415_All	0.432959407	0.773996325	0.50589093	2.782408565	1.117695043	0.5360529
CL1913.Contig1_All	0	0	0	1.59454855	0.432959407	0
CL3158.Contig4_All	0	0	0	2.550900665	0.855989697	0.097610797
CL4271.Contig4_All	0	0	0	2.289834465	0.695993813	0
CL5323.Contig1_All	0	0	0	1.632268215	0.516015147	0
CL5624.Contig2_All	0	0	0	2.201633861	0.687060688	0
CL5443.Contig2_All	0.124328135	0	0	5.482848283	1.879705766	0
CL1095.Contig4_All	0	0	0	1.803227036	0.584962501	0
Unigene2090_All	0	0	0	1.22650853	0.411426246	0
CL2607.Contig5_All	0	0	0	1.448900951	0.485426827	0
Unigene5916_All	0.056583528	0.111031312	0.321928095	1.891419187	0.799087306	0.214124805
Unigene12736_All	0	0.214124805	0.150559677	1.748461233	0.782408565	0.137503524
CL1231.Contig24_All	0	0	0	1.201633861	0.443606651	0
CL5301.Contig1_All	0	0	0	1.09085343	0.422233001	0
Unigene27314_All	0	0	0	1.956056652	0.773996325	0
CL4468.Contig3_All	0.422233001	0.422233001	0.50589093	1.914564523	1.097610797	0.485426827
CL7152.Contig5_All	0.028569152	0	0.201633861	2.422233001	1.042644337	0.084064265
Unigene27308_All	0.333423734	0.40053793	0.422233001	2.310340121	1.220329955	0.056583528
CL7337.Contig6_All	0	0	0	4.300123725	2.204766751	0
CL1603.Contig5_All	0	0	0	0.613531653	0.310340121	0
CL6934.Contig3_All	0	0	0	0.970853654	0.443606651	0
CL2696.Contig6_All	0	0	0	0.831877241	0.378511623	0.028569152
CL1429.Contig5_All	2.367371066	2.553360503	1.575312331	5.16470584	2.622930351	2.372952098
CL1829.Contig3_All	1.286881148	1.327687364	0.933572638	2.538538164	1.339137385	1.214124805
CL1749.Contig2_All	0.250961574	0.23878686	0	1.646162657	0.333423734	0.214124805
CL4734.Contig3_All	0.310340121	0.422233001	0	2.372952098	0.344828497	0.495695163
CL4772.Contig2_All	1.339137385	1.659924558	1.007195501	2.815575429	1.66448284	1.372952098
Unigene2359_All	1.014355293	1.063502942	0.687060688	1.851998837	1.189033824	0.98550043
CL3059.Contig1_All	0.731183242	0.82374936	0.40053793	2.087462841	1.007195501	0.887525271
CL2306.Contig2_All	0.678071905	0.35614381	0	2.904965719	1.15704371	0.310340121
Unigene10146_All	1.416839742	1.292781749	1.207892852	2.070389328	1.495695163	1.286881148
Unigene27451_All	0.659924558	0.495695163	0	2.150559677	1.189033824	0.545968369
Unigene19176_All	1.996388746	1.929790998	1.584962501	2.889473543	2.22342255	1.778208576
Unigene4369_All	0.879705766	0.748461233	0.516015147	1.673556424	1.070389328	0.613531653
Unigene4864_All	1.618238656	1.584962501	1.411426246	2.077242999	1.570462931	1.432959407
CL7305.Contig1_All	0.956056652	1.070389328	0.831877241	1.778208576	1.220329955	0.765534746
Unigene10157_All	0.86393845	1.056583528	0.765534746	1.910732662	1.169925001	0.731183242
Unigene10286_All	2.310340121	1.731183242	1.416839742	3.393690764	2.64385619	2.819668183
CL4472.Contig1_All	1.541019153	0.815575429	0.815575429	3.017921908	2.13093087	2.198494154
CL3675.Contig2_All	3.337711092	3.282439805	3.211012193	3.704871964	3.541019153	3.477677328
CL5752.Contig1_All	0.97819563	0.367371066	0.344828497	2.475084883	1.695993813	1.35614381
Unigene10096_All	0.855989697	0.163498732	0	2.160274831	1.3950628	1.220329955
Unigene16138_All	0.622930351	0.333423734	0.250961574	1.220329955	0.918386234	0.807354922
Unigene7522_All	2.443606651	2.010779839	1.879705766	3.263034406	2.634593268	2.472487771
CL207.Contig2_All	1.500802053	0.722466024	0.411426246	2.646162657	1.50589093	1.195347598
Unigene2417_All	1.650764559	1.007195501	1.049630768	2.247927513	1.618238656	1.464668267
CL7359.Contig2_All	1.333423734	0.464668267	0.454175893	2.080657663	1.510961919	1.03562391
Unigene197_All	1.056583528	0.604071324	0.59454855	1.673556424	1.195347598	0.879705766
CL4349.Contig3_All	1.608809243	1.10433666	0.40053793	2.613531653	1.735522177	1.669026766
CL5883.Contig3_All	1.214124805	0.807354922	0.411426246	2.153805336	1.13093087	1.389566812
CL4442.Contig2_All	1.709290636	1.298658316	0.933572638	2.443606651	1.510961919	1.691534165
Unigene8818_All	0.933572638	0.687060688	1.304511042	2.5360529	1.815575429	1.344828497
Unigene16111_All	0.739848103	0.23878686	0.933572638	3.023255352	2.028569152	1.232660757
CL7439.Contig5_All	1.257010618	1.189033824	1.967168608	5.14974712	3.298658316	2.456806149
CL1510.Contig1_All	0.650764559	0.40053793	0.97819563	2.678071905	1.495695163	0.98550043
Unigene7213_All	1.40053793	1.250961574	1.422233001	2.307428525	1.867896464	1.580145484
Unigene904_All	0.214124805	0	0.201633861	1.40053793	0.790772038	0.526068812
Unigene27447_All	0.344828497	0.176322773	0.176322773	1.794935663	1.021479727	0.475084883
Unigene4291_All	0.201633861	0	0	1.263034406	0.757023247	0.35614381
CL2464.Contig3_All	0.124328135	0	0	0.97819563	0.495695163	0.275007047
CL3653.Contig3_All	0.286881148	0.275007047	0.189033824	1.843983844	0.918386234	0.422233001
CL1231.Contig18_All	0	0	0	1.480265122	0.59454855	0.084064265
Unigene27247_All	0	0	0	2.247927513	0.90303827	0.163498732
CL2213.Contig5_All	0.097610797	0.070389328	0.111031312	0.956056652	0.422233001	0.189033824
CL4917.Contig1_All	0	0	0	1.111031312	0.389566812	0.097610797
CL1121.Contig2_All	0	0	0	0.59454855	0.214124805	0.056583528
CL601.Contig3_All	0.111031312	0	0.137503524	1.86393845	0.941106311	0.263034406
CL3023.Contig3_All	0	0	0	1.459431619	0.695993813	0.163498732
Unigene8169_All	0	0	0	5.085339669	2.392317423	0.687060688
Unigene14725_All	0	0	0	0.887525271	0.422233001	0.111031312
CL3620.Contig7_All	0	0	0	2.066950244	0.933572638	0.35614381
CL908.Contig6_All	0	0	0	1.599317794	0.748461233	0.286881148
Unigene5888_All	0	0	0	2.929790998	1.378511623	0.495695163
Unigene29392_All	0	0	0	2.198494154	1.049630768	0.389566812
Unigene11403_All	0	0	0	2.140778656	0.98550043	0.516015147
CL1140.Contig2_All	0	0	0	1.66448284	0.879705766	0.40053793
Unigene7217_All	0	0	0	2.028569152	1.028569152	0.40053793
Unigene1289_All	1.669026766	1.867896464	1.786596362	3.589763487	2.778208576	2.13093087
Unigene28963_All	0.070389328	0.250961574	0.189033824	1.565597176	0.86393845	0.35614381
CL1685.Contig4_All	0.475084883	0.263034406	0.201633861	1.432959407	0.782408565	0.831877241
Unigene14776_All	0.495695163	0.333423734	0.084064265	1.871843649	1.063502942	1.007195501
CL83.Contig3_All	0.575312331	0.464668267	0.250961574	1.748461233	0.933572638	0.97819563
CL7094.Contig2_All	0.575312331	0.310340121	0.35614381	1.827819025	0.933572638	0.910732662
CL7520.Contig4_All	0	0	0	2.147306699	0.807354922	0.731183242
CL5662.Contig1_All	0	0	0	7.326699125	2.956056652	2.485426827
CL4448.Contig3_All	0	0	0	4.955591792	1.925999419	1.655351829
Unigene28129_All	0	0	0	1.021479727	0.367371066	0.367371066
CL332.Contig1_All	0	0	0	2.007195501	0.765534746	0.757023247
Unigene27338_All	0	0	0	3.324810603	1.286881148	1.23878686
CL2480.Contig4_All	0	0	0.014355293	6.157852169	2.459431619	2.419538892
CL6989.Contig2_All	0	0	0	1.967168608	0.773996325	0.757023247
Unigene2347_All	0.275007047	0.150559677	0.042644337	2.448900951	0.963474124	1.014355293
Unigene27262_All	0	0	0	1.713695815	0.604071324	0.695993813
Unigene15822_All	0	0	0	1.344828497	0.454175893	0.5360529
Unigene27891_All	0.176322773	0	0.176322773	1.531069493	0.704871964	0.704871964
Unigene29667_All	0	0	0	1.411426246	0.613531653	0.632268215
Unigene7247_All	0	0	0	2.682573297	1.117695043	1.137503524
CL7087.Contig3_All	0	0	0	1.59454855	0.678071905	0.687060688
CL4515.Contig1_All	0	0	0	2.060047384	0.86393845	0.887525271
CL7300.Contig2_All	0.378511623	0.389566812	0.163498732	1.650764559	0.948600847	0.815575429
Unigene10991_All	0.163498732	0.150559677	0	1.070389328	0.632268215	0.526068812
Unigene1976_All	0.310340121	0.432959407	0.214124805	1.214124805	0.757023247	0.613531653
Unigene16290_All	0.150559677	0.378511623	0	1.427606173	0.847996907	0.757023247
CL6201.Contig7_All	0.097610797	0.250961574	0.275007047	1.669026766	0.887525271	0.739848103
Unigene10905_All	0	0	0	1.847996907	0.86393845	0.659924558
Unigene6662_All	0	0	0	1.922197848	0.90303827	0.695993813
Unigene1440_All	0	0	0	0.86393845	0.40053793	0.333423734
Unigene6957_All	0	0	0	2.153805336	1.042644337	0.815575429
CL6829.Contig4_All	0	0	0	2.160274831	1.042644337	0.82374936
Unigene12007_All	0	0	0	1.782408565	0.765534746	0.59454855
CL4484.Contig2_All	0	0	0	3.392317423	1.495695163	1.15704371
Unigene1083_All	0	0	0	1.111031312	0.5360529	0.344828497
CL5259.Contig3_All	0	0	0	2.448900951	1.201633861	0.807354922
CL2059.Contig1_All	1.280956314	1.550900665	0.815575429	6.141596278	3.337711092	3.313245852
Unigene10757_All	0.189033824	0.687060688	0.310340121	3.037382222	1.521050737	1.495695163
Unigene4593_All	0.070389328	0.40053793	0.321928095	1.35614381	0.879705766	0.757023247
Unigene3822_All	0.669026766	0.748461233	0.722466024	1.298658316	1.03562391	0.992768431
CL2925.Contig1_All	0.23878686	0.613531653	0.475084883	2.724650272	1.632268215	1.361768359
Unigene13298_All	0.176322773	0.526068812	0.378511623	1.485426827	0.722466024	0.748461233
Unigene8180_All	0	0.443606651	0.310340121	1.541019153	0.871843649	0.669026766
CL5535.Contig4_All	0	0.35614381	0.124328135	1.361768359	0.731183242	0.565597176
Unigene27249_All	0.084064265	0.344828497	0.443606651	1.650764559	0.847996907	0.695993813
CL5070.Contig2_All	1.929790998	2.498250868	2.232660757	4.46727948	3.228049048	2.742006211
CL1318.Contig1_All	0	0.50589093	0.432959407	2.422233001	1.13093087	0.695993813
Unigene29249_All	0	0.526068812	0.526068812	3.336283388	1.700439718	0.855989697
CL2780.Contig1_All	8.682362608	8.63872551	8.910522813	10.77071344	9.452303025	9.336261069
Unigene27727_All	0	0	0.124328135	1.250961574	0.454175893	0.23878686
CL1686.Contig4_All	0	0	0	3.165107985	0.925999419	0.925999419
CL2742.Contig6_All	0	0	0	0.815575429	0.189033824	0.22650853
Unigene15005_All	0	0	0	2.678071905	0.659924558	0.678071905
Unigene28652_All	0	0	0	1.333423734	0.378511623	0.201633861
Unigene1686_All	0	0	0	1.847996907	0.5360529	0.286881148
Unigene29307_All	0	0	0	1.709290636	0.485426827	0.275007047
Unigene33515_All	0	0	0	3.805292456	1.056583528	0.632268215
CL6217.Contig1_All	0	0	0	1.970853654	0.5360529	0.411426246
Unigene28886_All	0	0	0	1.650764559	0.475084883	0.344828497
CL7427.Contig3_All	0	0	0	1.807354922	0.526068812	0.367371066
CL3201.Contig3_All	0.464668267	0.5360529	0.443606651	1.761285273	0.90303827	0.731183242
CL935.Contig4_All	0	0	0	1.871843649	0.632268215	0.367371066
Unigene27216_All	0	0	0	2.873813198	0.941106311	0.641546029
Unigene15319_All	0.176322773	0.176322773	0	1.516015147	0.454175893	0.454175893
CL4022.Contig1_All	0.214124805	0.070389328	0	2.881664619	0.895302621	0.695993813
CL6960.Contig2_All	0.310340121	0.310340121	0.070389328	2.14404637	0.855989697	0.604071324
CL1686.Contig3_All	0	0	0	6.065873847	2.137503524	1.839959587
Unigene10846_All	0	0	0	1.448900951	0.5360529	0.411426246
Unigene11646_All	0	0	0	4.091699834	1.531069493	1.077242999
Unigene28887_All	0	0	0	1.748461233	0.604071324	0.432959407
CL781.Contig2_All	0	0.042644337	0	1.827819025	0.650764559	0.475084883
Unigene27994_All	0.111031312	0	0	1.207892852	0.454175893	0.40053793
Unigene29474_All	0.137503524	0	0	1.214124805	0.464668267	0.35614381
CL7315.Contig3_All	0.176322773	0	0.014355293	2.480265122	0.963474124	0.704871964
Unigene5102_All	1.570462931	1.871843649	1.286881148	3.247927513	2.40599236	1.922197848
CL6836.Contig3_All	0.389566812	0.464668267	0	2.266036894	1.244887059	0.613531653
CL6132.Contig2_All	1.367371066	1.464668267	1.244887059	2.859969548	2.017921908	1.599317794
CL2968.Contig1_All	0	0.263034406	0	1.673556424	0.59454855	0.22650853
CL111.Contig1_All	0	0.475084883	0.22650853	2.056583528	0.782408565	0.411426246
Unigene664_All	0.150559677	0.495695163	0.137503524	1.448900951	0.773996325	0.59454855
Unigene1387_All	1.03562391	1.50589093	1.15704371	3.297191417	1.871843649	1.827819025
Unigene29272_All	0	0.545968369	0	2.572889668	0.90303827	0.739848103
CL1717.Contig1_All	0.111031312	0.367371066	0	1.526068812	0.333423734	0.604071324
CL1917.Contig13_All	1.124328135	1.244887059	1.084064265	1.86393845	1.169925001	1.389566812
Unigene1548_All	1.769771739	1.941106311	1.782408565	2.321928095	1.827819025	1.996388746
Unigene15651_All	0.82374936	1.070389328	0.839959587	1.790772038	0.918386234	1.097610797
Unigene3193_All	0.782408565	1.03562391	0.687060688	1.475084883	0.887525271	0.963474124
CL146.Contig1_All	0.650764559	1.117695043	0.176322773	2.584962501	0.622930351	1.339137385
CL3702.Contig7_All	4.82984956	4.98230913	4.746312766	6.07831095	4.485426827	4.621172753
Unigene1563_All	0.910732662	0.963474124	0.526068812	4.854494418	0.163498732	0.956056652
CL3215.Contig1_All	0.687060688	0.839959587	0.250961574	2.748461233	0.432959407	1.042644337
Unigene7426_All	1.049630768	1.521050737	1.137503524	2.286881148	1	1.735522177
Unigene3266_All	1.97819563	2.257010618	1.545968369	4.031218731	1.257010618	3.051372102
CL4359.Contig2_All	1.59454855	1.959770155	1.469885976	3.514753498	1.09085343	2.678071905
CL4101.Contig2_All	1.495695163	1.411426246	1.835924074	2.839959587	1.207892852	1.914564523
CL4572.Contig1_All	0.799087306	0.790772038	0.963474124	1.682573297	0.678071905	1.411426246
Unigene10576_All	9.569229039	9.656406986	9.701098491	9.953614461	9.589164237	9.802160898
CL1847.Contig3_All	0.298658316	0.622930351	0.765534746	2.14404637	0.310340121	1.5360529
Unigene15684_All	2.361768359	2.435628594	1.735522177	4.72955277	2.5360529	2.904965719
CL2636.Contig1_All	0.150559677	0.214124805	0	1.070389328	0.22650853	0.432959407
CL1987.Contig5_All	0.485426827	0.443606651	0.275007047	1.3950628	0.422233001	0.731183242
Unigene10880_All	0.86393845	0.815575429	0.150559677	3.472487771	0.910732662	1.673556424
CL2223.Contig4_All	1.280956314	0.731183242	0	3.915520901	1.286881148	2.333423734
CL3895.Contig1_All	0.678071905	0.687060688	0.22650853	2.367371066	0.613531653	1.5360529
CL2837.Contig1_All	0.464668267	0.137503524	0.176322773	2.805292456	0.378511623	1.550900665
CL6637.Contig1_All	0	0	0	3.538538164	0.275007047	1.97819563
Unigene33225_All	0	0	0	1.97819563	0	1.077242999
CL184.Contig1_All	0.333423734	0.310340121	0.475084883	2.691534165	0.650764559	1.459431619
Unigene27222_All	0	0.042644337	0.176322773	2.657640005	0.137503524	1.321928095
CL1674.Contig6_All	0	0	0	1.851998837	0	0.82374936
CL2201.Contig4_All	0	0	0	2.073820233	0	1.007195501
CL3174.Contig4_All	0	0	0	2.780310099	0	1.327687364
CL4537.Contig1_All	0	0	0	1.201633861	0.042644337	0.495695163
Unigene27235_All	0	0	0	0.773996325	0	0.298658316
Unigene27672_All	0	0	0	2.307428525	0	0.887525271
CL7136.Contig2_All	0	0	0	3.419538892	0.275007047	1.367371066
Unigene27241_All	0	0	0	1.545968369	0.124328135	0.545968369
CL3009.Contig1_All	0	0	0	2.462052319	0.214124805	0.887525271
CL2223.Contig3_All	0	0.163498732	0	1.887525271	0	0.807354922
CL12.Contig2_All	0.411426246	0.678071905	0.250961574	3.080657663	0.432959407	1.545968369
CL94.Contig2_All	0	0.150559677	0	1.416839742	0.22650853	0.59454855
CL3516.Contig4_All	0.137503524	0.275007047	0.163498732	1.655351829	0.263034406	0.722466024
Unigene7901_All	0.650764559	0.411426246	0.344828497	1.752748591	0.575312331	0.933572638
Unigene3073_All	0.464668267	0.189033824	0.310340121	1.739848103	0.443606651	0.731183242
CL25.Contig4_All	0.695993813	0.263034406	0.389566812	2.464668267	0.443606651	1.13093087
Unigene14687_All	2.555816155	2.570462931	2.397802962	3.98458935	2.713695815	3.097610797
Unigene27861_All	0.298658316	0.286881148	0.150559677	1.599317794	0.516015147	0.713695815
Unigene16847_All	0.575312331	0.495695163	0.411426246	2.523561956	0.918386234	1.15704371
Unigene12627_All	0	0	0	5.444932049	0.333423734	1.416839742
Unigene14709_All	0	0	0	0.933572638	0.084064265	0.23878686
Unigene28899_All	0	0	0	1.952333566	0.189033824	0.516015147
Unigene16589_All	0.097610797	0.097610797	0.189033824	1.713695815	0.263034406	0.613531653
CL6229.Contig2_All	0	0	0	2.408711861	0.137503524	0.748461233
CL992.Contig5_All	0	0	0	1.070389328	0.097610797	0.310340121
Unigene28875_All	0	0	0	1.50589093	0.163498732	0.454175893
Unigene13081_All	0	0.097610797	0	1.056583528	0.189033824	0.333423734
Unigene13554_All	0	0.163498732	0.070389328	1.86393845	0.286881148	0.613531653
Unigene7216_All	0	0	0	1.40599236	0.263034406	0.495695163
Unigene2894_All	0	0	0	2.671293372	0.5360529	0.871843649
CL5977.Contig1_All	0.495695163	0.411426246	0.565597176	5.111031312	1.182692298	1.941106311
CL5547.Contig2_All	0	0	0	1.021479727	0.150559677	0.333423734
CL2620.Contig5_All	0	0	0	3.209453366	0.40053793	1.021479727
CL1881.Contig11_All	2.063502942	3.100977648	2.673556424	4.922673593	2.881664619	3.528571319
Unigene27248_All	1.941106311	2.513490746	2.604071324	4.396433531	2.257010618	2.956056652
CL7406.Contig2_All	0.22650853	0.575312331	0.516015147	1.887525271	0.516015147	0.731183242
Unigene8669_All	0	0.40053793	0.333423734	1.875780063	0.40053793	0.59454855
Unigene5329_All	0.22650853	0.516015147	0.40053793	2	0.790772038	1.021479727
Unigene7041_All	0	0.333423734	0	1.627606838	0.475084883	0.722466024
CL6629.Contig2_All	1.367371066	1.560714954	1.378511623	2.584962501	1.799087306	1.922197848
Unigene16245_All	0.333423734	0.495695163	0.214124805	1.3950628	0.575312331	0.790772038
CL1295.Contig4_All	0.555816155	1.070389328	0.565597176	2.211012193	1.09085343	1.378511623
CL7406.Contig3_All	0.23878686	0.40053793	0.464668267	1.687060688	0.545968369	0.82374936
Unigene15593_All	0	0.137503524	0.214124805	1.111031312	0.389566812	0.475084883
CL246.Contig2_All	0	0.22650853	0.454175893	2.250961574	0.782408565	1.03562391
CL4945.Contig1_All	0	0	0	1.378511623	0.35614381	0.722466024
Unigene10878_All	0.111031312	0.111031312	0.111031312	1.521050737	0.475084883	0.887525271
CL2032.Contig4_All	0.056583528	0	0.042644337	2.733354341	0.773996325	1.50589093
Unigene27757_All	0	0	0	1.713695815	0.310340121	0.815575429
Unigene9660_All	0	0	0	1.485426827	0.286881148	0.739848103
CL3620.Contig5_All	0	0	0	1.531069493	0.298658316	0.790772038
Unigene9626_All	0.485426827	0.516015147	0.464668267	1.66448284	0.669026766	1.111031312
Unigene9735_All	0	0.150559677	0	1.859969548	0.411426246	0.98550043
CL6744.Contig1_All	0	0.097610797	0.163498732	1.819668183	0.411426246	0.782408565
Unigene6041_All	0	0	0	5.556122818	1.042644337	2.111031312
CL692.Contig33_All	0	0	0	2.09423607	0.367371066	0.831877241
Unigene29217_All	0	0	0	1.201633861	0.333423734	0.475084883
Unigene29435_All	0	0	0	1.298658316	0.333423734	0.485426827
CL7278.Contig2_All	0	0	0	2.508428653	0.622930351	0.956056652
CL5095.Contig2_All	0.214124805	0.286881148	0.286881148	1.422233001	0.604071324	0.790772038
Unigene1872_All	0	0	0	1.541019153	0.432959407	0.757023247
CL3813.Contig2_All	0	0	0	1.070389328	0.35614381	0.516015147
Unigene28740_All	0	0	0	0.82374936	0.275007047	0.389566812
CL3369.Contig2_All	5.762348816	5.230741003	5.625854931	6.625124342	5.401903472	5.754353072
Unigene15962_All	3.475084883	2.553360503	3.428946345	5.119356177	3.224966365	4.03562391
CL2803.Contig2_All	9.320574934	8.684257705	9.211036537	10.23571509	8.728906866	9.712183051
Unigene2515_All	0.992768431	0.839959587	0.90303827	1.5360529	0.765534746	1.195347598
Unigene8968_All	2.014355293	1.778208576	1.887525271	3.286881148	1.673556424	2.451540833
CL4595.Contig2_All	0.895302621	0.40053793	0.687060688	4.495055528	0	2.277984747
CL6139.Contig3_All	4.602884409	3.665620164	3.967168608	6.297374861	4.653633311	5.289465631
Unigene6196_All	0.739848103	0.189033824	0.411426246	1.948600847	0.82374936	1.244887059
Unigene3443_All	1.070389328	0.831877241	0.925999419	1.298658316	0.97819563	1.09085343
Unigene10249_All	1.480265122	0.941106311	1.049630768	2	1.40053793	1.63691458
CL7374.Contig2_All	3.272023189	2.939226578	2.700439718	3.797012978	2.9202933	3.364572432
CL2766.Contig3_All	1.056583528	0.757023247	0.464668267	1.782408565	0.782408565	1.40599236
CL3950.Contig7_All	2.114367025	1.618238656	1.286881148	2.922197848	1.618238656	1.963474124
CL6806.Contig1_All	1.411426246	1.084064265	0.879705766	2.319039816	1.195347598	1.526068812
CL7525.Contig11_All	2.825785627	2.424922088	2.704871964	3.708187236	2.952333566	2.608809243
CL7239.Contig7_All	1.691534165	1.250961574	1.580145484	2.204766751	1.584962501	1.50589093
Unigene413_All	0.695993813	0.163498732	0.555816155	1.851998837	0.815575429	0.807354922
Unigene10644_All	0.650764559	0.298658316	0.464668267	1.906890596	0.86393845	0.669026766
Unigene644_All	0.321928095	0.124328135	0.344828497	1.687060688	0.59454855	0.464668267
Unigene7455_All	1.650764559	1.298658316	1.847996907	3.438292852	1.584962501	1.879705766
Unigene4908_All	1.207892852	0.565597176	1.137503524	3.35473424	0.831877241	1.232660757
CL5818.Contig1_All	0.879705766	0.695993813	0.765534746	1.673556424	0.847996907	0.871843649
CL7361.Contig5_All	0.97819563	0.545968369	0.831877241	2.063502942	0.831877241	0.871843649
Unigene5692_All	0.189033824	0	0.443606651	2.077242999	0.432959407	0.847996907
Unigene15657_All	1.137503524	0.98550043	1.286881148	2.042644337	1.361768359	1.443606651
Unigene10218_All	0.23878686	0.150559677	0.622930351	1.464668267	0.411426246	0.678071905
CL1182.Contig2_All	0.748461233	0.485426827	1.124328135	2.140778656	0.98550043	1.40599236
Unigene8855_All	0.163498732	0.35614381	1.014355293	3.830863757	0.40053793	0.678071905
Unigene9546_All	0.35614381	0.23878686	0.526068812	1.769771739	0.526068812	0.516015147
CL1536.Contig3_All	0.097610797	0.23878686	0.545968369	2.488000771	0.464668267	0.739848103
CL7507.Contig5_All	0.070389328	0.042644337	0.056583528	1.232660757	0	0.22650853
Unigene27779_All	0	0	0	1.632268215	0	0.214124805
Unigene28486_All	0	0	0	1.422233001	0	0.214124805
CL7549.Contig7_All	0	0	0.176322773	2.464668267	0.097610797	0.575312331
CL1231.Contig21_All	0	0	0	1.070389328	0	0.214124805
CL4187.Contig1_All	0	0	0	1.263034406	0	0.275007047
CL3672.Contig8_All	0	0	0	2.972692654	0	0.695993813
CL4860.Contig3_All	0.516015147	0	0.516015147	3.23572706	0.163498732	1.304511042
Unigene6239_All	0.839959587	0.925999419	0.925999419	2.066950244	0.807354922	1.263034406
Unigene27595_All	0	0	0	1.63691458	0	0.475084883
CL5535.Contig3_All	3.510961919	3.379898164	3.699329526	3.924099886	3.646162657	3.276496666
CL6289.Contig2_All	5.617651119	5.751945682	6.248496886	6.612205037	6.267161218	5.64731451
CL438.Contig5_All	0.367371066	0.40053793	0.678071905	0.956056652	0.748461233	0.464668267
CL5668.Contig1_All	0.695993813	0.411426246	1.15704371	2.59454855	2.077242999	0.275007047
CL6772.Contig7_All	0.367371066	0.839959587	2.381283373	4.929790998	4.393690764	1.028569152
Unigene2385_All	0.23878686	0.310340121	1.195347598	2.372952098	2.403267722	0.555816155
Unigene10321_All	1.269033146	0.604071324	1.757023247	2.901108243	2.464668267	1.731183242
Unigene15716_All	1.111031312	0.782408565	1.201633861	1.695993813	1.459431619	1.182692298
Unigene7784_All	9.899160522	9.662152081	10.09828216	10.38239707	10.1060656	9.938447533
Unigene13083_All	1.389566812	0.98550043	1.5360529	2.087462841	1.691534165	1.269033146
CL2298.Contig5_All	3.121015401	1.521050737	3.716990894	4.891419187	5.044394119	2.691534165
CL735.Contig14_All	3.90303827	3.266036894	4.299391206	4.797012978	4.803743669	3.64731451
CL516.Contig4_All	0.40053793	0.275007047	0.799087306	1.137503524	1.117695043	0.575312331
CL3122.Contig3_All	1.722466024	1.570462931	1.86393845	2.13422094	2.121015401	1.847996907
CL888.Contig3_All	0.910732662	0.378511623	1.580145484	2.17951105	2.060047384	1.321928095
CL2714.Contig1_All	2.084064265	2.565597176	3.738767837	5.247168	4.260778432	4.7473874
Unigene13271_All	9.999013445	10.13434931	10.55978814	11.01869398	10.65692534	10.9302051
Unigene12082_All	0	0.35614381	1.250961574	2.185866545	1.310340121	1.996388746
Unigene1592_All	1.659924558	1.851998837	2.185866545	2.678071905	2.229587923	2.3950628
CL6488.Contig3_All	2.589763487	2.989139007	4.885086225	6.343407822	4.644433152	5.311793718
Unigene6489_All	0.333423734	0.321928095	0.941106311	1.432959407	0.887525271	1.327687364
CL1881.Contig10_All	1.244887059	0.855989697	2.666756592	5.615298579	2.885574364	4.097610797
CL4725.Contig2_All	0	0.124328135	0.443606651	1.063502942	0.422233001	0.782408565
CL7472.Contig4_All	0.344828497	1.042644337	1.250961574	2.996388746	1.86393845	1.992768431
CL5773.Contig1_All	0.201633861	0.871843649	1.021479727	2.49057013	1.691534165	1.887525271
CL4083.Contig2_All	0.070389328	0.516015147	0.650764559	1.464668267	1.084064265	1.10433666
CL709.Contig8_All	0.137503524	0.137503524	0.475084883	1.367371066	0.799087306	1.169925001
Unigene2636_All	0.713695815	1.007195501	1.263034406	2.967168608	2.09085343	2.580145484
Unigene2649_All	0	0	0.137503524	1.10433666	0.650764559	0.963474124
CL587.Contig1_All	0	0	0.124328135	0.790772038	0.485426827	0.722466024
CL7367.Contig4_All	0.948600847	1.23878686	1.933572638	7.820880988	5.463360886	6.309248961
Unigene14960_All	0	0	0.454175893	4.871350841	2.678071905	3.714795011
Unigene3035_All	0.411426246	0.389566812	0.584962501	2.375734539	1.50589093	1.815575429
CL5723.Contig2_All	0.176322773	0.298658316	0.765534746	2.746312766	1.613531653	1.859969548
Unigene12146_All	0.137503524	0.344828497	0.632268215	2.229587923	1.23878686	1.655351829
Unigene3371_All	0.669026766	0.98550043	1.545968369	3.870857864	2.64385619	3.056583528
CL7525.Contig10_All	0.565597176	0.739848103	1.049630768	3.15704371	2.10433666	2.485426827
CL2298.Contig6_All	2.100977648	2.408711861	3.596935142	4.176322773	4.262282806	3.766595162
CL412.Contig3_All	1.23878686	1.469885976	2.140778656	2.3950628	2.427606173	2.321928095
Unigene15830_All	0.713695815	0.895302621	1.560714954	1.769771739	1.765534746	1.659924558
Unigene11935_All	7.474273788	7.551208374	8.451664459	8.632486348	8.557310521	8.320349284
CL485.Contig4_All	0.695993813	0.97819563	1.778208576	2.070389328	1.989139007	1.713695815
Unigene7751_All	7.474273788	7.34323014	8.332707934	8.573419974	8.511831703	8.264817887
CL438.Contig8_All	4.347665656	4.09085343	5.564073256	5.738497644	5.431288654	5.523248293
CL2902.Contig4_All	5.950468414	5.805808349	6.891662208	7.355879621	7.163699987	7.146186791
Unigene3751_All	1.111031312	1.13093087	2.117695043	2.887525271	2.555816155	2.411426246
CL799.Contig4_All	1.459431619	1.550900665	2.454175893	3.129283017	2.869871406	2.835924074
Unigene314_All	4.053111336	3.440952198	5.497931652	6.541483864	6.7132834	6.197904697
Unigene363_All	5.423914268	5.434294618	6.351204277	6.941575862	6.910013053	6.697662633
Unigene2178_All	0.956056652	0.887525271	2.625270489	3.469885976	3.541019153	2.970853654
Unigene316_All	0.695993813	0.485426827	1.189033824	1.895302621	1.459431619	1.292781749
CL6700.Contig2_All	0.773996325	0.333423734	1.3950628	2.214124805	2	1.641546029
CL1479.Contig2_All	1.599317794	1.464668267	2.220329955	2.9202933	2.867896464	2.403267722
Unigene5677_All	5.992768431	5.806839582	6.360364277	7.011674533	6.893726237	6.495855027
Unigene6479_All	1.895302621	1.263034406	2.790772038	4.359661722	4.08491466	3.294253136
CL2746.Contig2_All	7.329213313	6.605257263	7.460742564	8.516330387	8.44431092	7.817815093
Unigene15636_All	0.910732662	0.739848103	1.056583528	1.618238656	1.448900951	1.361768359
Unigene499_All	4.321206567	3.770829046	4.523561956	6.017921908	5.663913842	5.496014873
Unigene3840_All	0.575312331	0	0.773996325	2.10433666	1.891419187	1.63691458
CL371.Contig5_All	3.135863165	2.56315813	3.543495883	4.926948248	4.3652726	4.070389328
CL1280.Contig4_All	0.422233001	0.137503524	0.659924558	1.700439718	1.350497247	1.021479727
CL3660.Contig2_All	0.22650853	0	0.35614381	1.15704371	0.963474124	0.695993813
Unigene15847_All	1.933572638	1.875780063	2.042644337	2.275007047	2.316145742	2.12763328
Unigene10939_All	0.454175893	0.310340121	0.669026766	1.339137385	1.333423734	0.948600847
CL4712.Contig2_All	0.669026766	0.748461233	1.09085343	1.627606838	1.641546029	1.22650853
Unigene603_All	0.333423734	0.389566812	0.790772038	1.485426827	1.495695163	1.09085343
Unigene10868_All	0.189033824	0.176322773	0.475084883	0.933572638	1.021479727	0.722466024
Unigene27491_All	0	0	0.790772038	1.827819025	2.014355293	1.292781749
CL6298.Contig2_All	2.813524689	3.403267722	4.242602506	5.817879032	5.178316272	4.711494907
CL1443.Contig1_All	0	0.163498732	1	2.419538892	1.948600847	1.372952098
CL6363.Contig3_All	1.560714954	1.879705766	2.485426827	3.049630768	3.080657663	2.553360503
CL790.Contig4_All	2.147306699	2.250961574	3.047887329	3.905928478	3.699329526	3.023255352
CL4237.Contig2_All	10.32509179	9.752782036	10.34198575	10.67810713	10.14988681	10.48903509
CL6472.Contig2_All	8.325620272	7.811663685	8.382105211	8.643603696	8.205108998	8.41865379
Unigene3810_All	7.837438715	7.285587168	7.94356975	8.250487922	7.677790101	8.141034213
Unigene14350_All	8.382753701	7.66063774	8.422779627	8.751544059	8.22915528	8.677120596
Unigene6342_All	10.77248779	10.52449274	11.32814195	11.44613214	11.02179201	11.23045882
Unigene15945_All	9.519714872	9.063152365	10.05661062	10.26000213	9.698843548	9.808288507
CL7011.Contig10_All	1.98550043	1.526068812	2.313245852	2.526068812	2.207892852	2.100977648
Unigene14544_All	1.137503524	0.713695815	1.361768359	1.847996907	1.432959407	1.384049807
Unigene14578_All	8.527437908	8.209404625	8.804163296	9.125025944	8.739105507	8.766727659
Unigene445_All	4.951401292	4.213347282	5.770564792	6.670868655	5.397118409	5.54874486
Unigene11948_All	7.90731132	7.692720104	8.553974808	8.685274416	8.299253818	8.660744687
Unigene11886_All	9.406927767	8.957914599	9.992598505	10.32041698	9.935798576	10.15751116
Unigene4812_All	5.171927354	4.251719093	6.351204277	7.107687869	6.130107179	6.595443985
Unigene504_All	10.12267272	9.895151121	10.60088856	11.00886977	10.58409813	10.78613891
CL6797.Contig4_All	2.448900951	1.678071905	3.458119481	4.471837762	3.62058641	4.135042286
Unigene15903_All	9.613973587	8.832668531	9.863737168	10.0115767	9.847856011	9.985272714
CL6797.Contig3_All	8.661956197	8.084117429	8.866877077	9.238500279	8.788555215	8.963676411
CL5890.Contig4_All	6.188638295	5.348019909	6.676521302	7.282161767	6.653060017	6.811984719
Unigene7567_All	8.986154914	8.441284272	9.258778006	9.397802962	9.12977242	9.183238369
Unigene10591_All	8.709635275	8.102973004	9.139039668	9.292758747	8.847276632	9.100399529
Unigene8701_All	1.541019153	1.176322773	1.799087306	2.042644337	1.992768431	1.895302621
CL2726.Contig1_All	9.760719947	9.240695944	10.34249697	10.42131799	10.20394747	10.17083892
CL2382.Contig2_All	8.515069014	8.19913246	8.95192577	9.046305516	8.927600206	8.953119705
Unigene7785_All	9.297695831	8.86086971	9.868683679	10.17002519	9.931018163	9.967168608
Unigene15942_All	9.420149717	8.770729956	10.0044733	10.35199927	10.07557274	10.0960826
Unigene400_All	9.631886403	9.216333601	9.568583198	10.04869121	9.691202625	9.965942972
CL3421.Contig2_All	9.52722285	9.18259299	9.509418739	10.10938668	9.670886354	9.916222837
Unigene16034_All	9.456066874	8.976793218	9.643206831	10.15224681	9.749819158	9.896392956
Unigene5061_All	0.495695163	0.176322773	0.584962501	1.10433666	0.782408565	0.871843649
Unigene29252_All	8.672920299	8.208039222	8.961160258	9.562242424	9.006269969	9.435316054
CL7237.Contig6_All	0.50589093	0.310340121	0.765534746	1.269033146	0.86393845	1.084064265
Unigene6290_All	9.041111535	8.669239411	9.198395928	9.76008785	9.315738297	9.590830285
Unigene7823_All	8.944799894	8.622637567	9.140037285	9.708583867	9.268962993	9.473320168
Unigene15819_All	3.351910961	2.35614381	4.019701914	4.707082992	4.42693562	5.124741692
CL4058.Contig3_All	1.169925001	0.432959407	1.748461233	2.924099886	2.462052319	3.269033146
Unigene3010_All	0.263034406	0	0.40053793	0.739848103	0.687060688	0.933572638
CL887.Contig3_All	0.831877241	0.464668267	1.137503524	1.565597176	1.077242999	1.659924558
Unigene4165_All	1.189033824	0.948600847	1.765534746	2.032100843	1.646162657	2.310340121
CL6504.Contig2_All	2.025028794	0.839959587	3.112700133	7.473462236	4.448240225	4.351204277
Unigene7907_All	0.773996325	0.475084883	0.82374936	1.589763487	1.042644337	1.03562391
CL552.Contig2_All	0.613531653	0.367371066	0.659924558	1.49057013	0.782408565	1.070389328
CL7526.Contig15_All	0.163498732	0	0.176322773	1.310340121	0.485426827	0.731183242
CL6173.Contig1_All	0.389566812	0	0.378511623	2.09423607	1.084064265	1.310340121
Unigene28329_All	0.214124805	0	0.40053793	1.485426827	0.815575429	0.992768431
Unigene9323_All	0.163498732	0	0.422233001	1.367371066	0.641546029	0.925999419
Unigene6190_All	0.40053793	0.321928095	0.855989697	1.695993813	1.007195501	1.063502942
CL4617.Contig2_All	0.641546029	0.632268215	1.23878686	2.344828497	1.378511623	1.545968369
Unigene3013_All	0	0	0.731183242	3.47118746	1.678071905	1.63691458
Unigene10216_All	0.650764559	0.659924558	0.941106311	1.981852653	1.182692298	1.427606173
CL1950.Contig2_All	0.871843649	0.799087306	1.063502942	3.386810946	1.799087306	2.066950244
CL5237.Contig4_All	0.137503524	0.189033824	0.545968369	2.613531653	1.10433666	1.327687364
CL1241.Contig2_All	0.124328135	0.124328135	0.454175893	2.17951105	1.014355293	1.176322773
CL796.Contig1_All	1.275007047	0.411426246	0.773996325	2.538538164	1.516015147	1.974529312
CL6880.Contig2_All	5.169925001	4.467931546	4.733896605	6.335032987	5.648177796	5.793895883
Unigene10344_All	0.622930351	0.321928095	0.422233001	1.056583528	0.815575429	0.871843649
CL3712.Contig2_All	2.378511623	1.914564523	2.114367025	3.428946345	2.835924074	3.073820233
Unigene277_All	3.22650853	1.859969548	2.454175893	5.338067798	4.120186028	4.684818738
CL2562.Contig3_All	1.695993813	1.070389328	1.411426246	2.495695163	2.140778656	2.250961574
CL7279.Contig1_All	2.003602237	1.378511623	1.843983844	2.778208576	2.545968369	2.6622055
Unigene11972_All	2.634593268	1.655351829	2.500802053	4.171527106	3.746312766	3.992768431
Unigene7622_All	9.2136875	8.963185094	9.169298696	9.816791678	9.510368584	9.565444856
Unigene27934_All	0.40053793	0	0.263034406	1.13093087	0.757023247	0.757023247
Unigene10869_All	1.691534165	0.839959587	1.541019153	3.196921734	2.214124805	2.513490746
Unigene4130_All	2.211012193	1.718087584	2.192194165	3.025028794	2.553360503	2.577730931
CL2714.Contig2_All	0.321928095	0	0.214124805	1.485426827	1.021479727	1.070389328
Unigene9635_All	0.137503524	0	0.137503524	0.82374936	0.565597176	0.565597176
Unigene1660_All	1.66448284	1.427606173	1.618238656	2.493134922	2.198494154	2.114367025
Unigene7643_All	0.731183242	0.545968369	0.678071905	1.220329955	1.049630768	0.956056652
CL2099.Contig3_All	0.887525271	1.280956314	0.956056652	1.411426246	1.63691458	1.056583528
CL6081.Contig2_All	1.659924558	2.198494154	1.769771739	2.550900665	2.765534746	1.895302621
CL2631.Contig4_All	0.443606651	1.169925001	0.748461233	1.622930351	2.032100843	0.839959587
CL1326.Contig13_All	0.40053793	1.13093087	0.910732662	1.286881148	1.847996907	1.117695043
Unigene9564_All	1.384049807	2.44625623	2.09423607	2.754887502	3.427606173	2.084064265
CL2124.Contig6_All	1.887525271	2.347665656	2.12763328	2.503348735	2.819668183	2.272023189
CL2248.Contig1_All	0.575312331	2.462052319	2.13422094	2.967168608	5.189429246	1.250961574
Unigene4335_All	0.310340121	1.250961574	0.565597176	1.124328135	2.44625623	0.790772038
CL1578.Contig1_All	0	0	0	2.364572432	4.557042415	0.584962501
CL3631.Contig1_All	0	0	0	0.948600847	1.851998837	0.176322773
CL3054.Contig4_All	0.097610797	0.070389328	0.150559677	1.944858446	3.305970521	0.475084883
CL831.Contig2_All	0	0	0	1.570462931	2.704871964	0.176322773
Unigene16619_All	0	0	0	0.815575429	1.480265122	0
CL6757.Contig1_All	0	0.056583528	0	1.070389328	2.13093087	0
CL4681.Contig1_All	0	0	0	0.389566812	0.765534746	0
Unigene19113_All	0	0	0	0.659924558	1.250961574	0
Unigene8379_All	0	0	0	0.757023247	1.443606651	0
CL5832.Contig1_All	0	0	0	0.454175893	0.948600847	0
CL1231.Contig22_All	0	0	0	0.111031312	0.23878686	0
CL3345.Contig2_All	0	0	0	0.555816155	1.201633861	0
CL1631.Contig8_All	0	0	0	1.10433666	2.416839742	0.163498732
CL1164.Contig2_All	0	0	0	0.650764559	1.286881148	0.056583528
CL6231.Contig2_All	0	0	0	1.526068812	3.09592442	0.214124805
Unigene20820_All	0	0	0	0.757023247	1.584962501	0.298658316
Unigene20730_All	0	0	0	1.007195501	1.933572638	0.411426246
CL4405.Contig1_All	0	0	0	0.584962501	1.163498732	0.263034406
Unigene19102_All	0.555816155	0.50589093	0.613531653	1.416839742	2.13093087	0.86393845
Unigene2467_All	0	0	0	0.678071905	1.22650853	0.201633861
CL2385.Contig4_All	0	0	0	0.748461233	1.416839742	0.22650853
CL947.Contig1_All	0	0	0	0.992768431	1.799087306	0.35614381
CL2458.Contig3_All	0	0	0	2.13093087	4.136683578	0.773996325
Unigene15278_All	0	0	0	0.584962501	1.097610797	0.214124805
Unigene8746_All	2.087462841	2.17951105	2.063502942	2.776103988	3.200064862	2.307428525
Unigene1244_All	0	0	0	0.748461233	1.201633861	0.286881148
Unigene23859_All	0	0	0	0.799087306	1.321928095	0.310340121
Unigene12681_All	0	0	0	0.584962501	0.98550043	0.22650853
CL3890.Contig4_All	0	0	0	1.40053793	2.375734539	0.555816155
Unigene5316_All	0	0	0	0.659924558	1.007195501	0.22650853
Unigene23720_All	0	0	0	0.622930351	0.948600847	0.176322773
Unigene16944_All	0	0.82374936	0.389566812	2.435628594	4.017031081	1.117695043
CL1931.Contig1_All	0	0.526068812	0.176322773	1.937344392	3.372952098	0.963474124
Unigene4886_All	1.350497247	1.871843649	1.438292852	2.503348735	3.378511623	1.937344392
Unigene9126_All	0.584962501	0.815575429	0.555816155	1.201633861	1.735522177	0.799087306
Unigene1133_All	0.389566812	0.526068812	0.201633861	1.007195501	1.773996325	0.659924558
Unigene14225_All	0.321928095	0.485426827	0.310340121	0.839959587	1.580145484	0.632268215
CL5977.Contig7_All	0.070389328	0.250961574	0.056583528	0.97819563	1.948600847	0.516015147
Unigene22979_All	0.263034406	0.40053793	0.176322773	0.910732662	1.632268215	0.389566812
CL7524.Contig2_All	0.028569152	0.333423734	0.111031312	1.257010618	2.469885976	0.321928095
Unigene21252_All	0	0	0	0.622930351	1.464668267	0.23878686
Unigene23922_All	0	0	0	0.545968369	1.232660757	0.201633861
CL2458.Contig4_All	0	0	0	2	4.391630262	0.485426827
Unigene2220_All	0	0	0	0.555816155	1.304511042	0.150559677
Unigene10742_All	0.176322773	0.214124805	0.137503524	0.782408565	1.765534746	0.389566812
CL2608.Contig1_All	0.22650853	0.286881148	0.214124805	0.659924558	1.22650853	0.333423734
Unigene9200_All	0.286881148	0.275007047	0.956056652	2.176322773	3.836934011	1.589763487
Unigene16699_All	0	0	0.286881148	0.632268215	1.40053793	0.495695163
Unigene13334_All	0.411426246	0.40053793	0.565597176	0.839959587	1.5360529	0.831877241
Unigene6594_All	0	0.111031312	0.298658316	0.622930351	1.389566812	0.613531653
CL7518.Contig2_All	1.007195501	1.056583528	1.207892852	1.599317794	2.313245852	1.580145484
Unigene8079_All	0	0.163498732	0.163498732	0.831877241	1.673556424	0.443606651
Unigene1034_All	0.150559677	0.485426827	0.485426827	0.992768431	1.799087306	0.757023247
CL1081.Contig5_All	0	0.084064265	0.084064265	0.344828497	0.695993813	0.23878686
CL1774.Contig10_All	0	0.163498732	0.111031312	0.565597176	1.097610797	0.411426246
Unigene6494_All	0.214124805	0.389566812	0.475084883	0.97819563	1.970853654	1
Unigene8402_All	0.137503524	0.263034406	0.250961574	0.565597176	1.042644337	0.565597176
CL7275.Contig5_All	0	0.097610797	0.124328135	0.40053793	0.757023247	0.344828497
Unigene2661_All	0	0.367371066	0.35614381	1.40599236	2.381283373	1.070389328
Unigene25432_All	0	0.40053793	0.82374936	1.304511042	3.918386234	1.280956314
CL723.Contig1_All	0.097610797	0.137503524	0.344828497	0.695993813	1.782408565	0.604071324
CL1176.Contig1_All	0.176322773	0.275007047	0.367371066	0.5360529	1.137503524	0.475084883
Unigene13723_All	0.070389328	0.201633861	0.378511623	0.669026766	1.575312331	0.575312331
Unigene22563_All	0.084064265	0.23878686	0.23878686	0.50589093	1.500802053	0.378511623
CL630.Contig6_All	0.378511623	0.432959407	0.575312331	0.815575429	1.718087584	0.704871964
CL69.Contig1_All	0.782408565	0.887525271	1.137503524	1.427606173	2.847996907	1.207892852
Unigene22156_All	0	0	0	0.344828497	1.316145742	0.344828497
CL6895.Contig2_All	0	0	0	0.495695163	2.053111336	0.495695163
CL2649.Contig3_All	0	0	0	0.275007047	1.40053793	0.321928095
Unigene11190_All	0	0	0	0.367371066	1.66448284	0.35614381
Unigene19438_All	0	0	0	0.286881148	1.427606173	0.286881148
CL5377.Contig2_All	0	0	0	0.321928095	1.550900665	0.321928095
Unigene7266_All	0.176322773	0	0.163498732	0.454175893	1.555816155	0.454175893
Unigene5466_All	0.070389328	0	0.124328135	0.475084883	1.748461233	0.378511623
Unigene13725_All	0.201633861	0.097610797	0.286881148	0.782408565	1.831877241	0.516015147
Unigene20398_All	0	0	0.263034406	0.847996907	2.289834465	0.485426827
CL5579.Contig5_All	0	0	0	0.432959407	1.182692298	0.214124805
Unigene16848_All	0	0	0	0.422233001	1.111031312	0.22650853
CL2982.Contig2_All	0	0	0	0.475084883	1.244887059	0.250961574
CL1989.Contig1_All	0	0	0	0.495695163	1.580145484	0.263034406
Unigene9650_All	0	0	0	0.495695163	1.480265122	0.263034406
Unigene21723_All	0	0	0	0.713695815	2.10433666	0.40053793
Unigene11250_All	0	0	0	1.214124805	3.710393192	0.485426827
CL6567.Contig1_All	0	0	0	0.298658316	1.042644337	0.150559677
Unigene22173_All	0	0	0	0.422233001	1.422233001	0.22650853
CL5016.Contig3_All	0.344828497	0.855989697	0.831877241	1.169925001	1.956056652	0.918386234
Unigene4208_All	1.761285273	2.266036894	2.341985747	2.528571319	4.092545742	2.250961574
CL6197.Contig1_All	0.443606651	0.765534746	0.918386234	1.049630768	2.253989266	1
CL3024.Contig4_All	1.372952098	1.700439718	2.49057013	3.155425432	4.833902077	2.327687364
Unigene20557_All	0	0	0.516015147	1.201633861	2.794935663	0.516015147
CL7443.Contig1_All	1.757023247	2	3.363171077	3.514753498	5.568944145	2.217230716
Unigene13550_All	0.084064265	0	0.464668267	0.613531653	1.790772038	0.367371066
CL4438.Contig3_All	0.475084883	0.5360529	0.871843649	0.910732662	2.13093087	0.5360529
Unigene16887_All	0.250961574	0.378511623	0.310340121	0.613531653	1.887525271	0.163498732
CL1231.Contig8_All	0.056583528	0.150559677	0.201633861	0.516015147	1.475084883	0.042644337
CL388.Contig2_All	0	0	0	0.641546029	2.010779839	0.163498732
CL612.Contig2_All	0	0	0	0.871843649	2.790772038	0.23878686
CL281.Contig2_All	0	0	0	0.526068812	1.650764559	0.150559677
CL262.Contig3_All	0.163498732	0.163498732	0.097610797	0.613531653	1.82374936	0.150559677
CL3372.Contig1_All	0	0	0	0.687060688	2.392317423	0
Unigene3602_All	0	0	0	0.367371066	1.304511042	0
CL2810.Contig3_All	0	0	0	0.526068812	1.464668267	0
CL1938.Contig4_All	0	0	0	0.454175893	1.422233001	0
Unigene22679_All	0	0	0	0.422233001	1.361768359	0
Unigene18963_All	0.014355293	0	0	0.50589093	1.5360529	0
CL6887.Contig2_All	0	0	0	0.748461233	2.217230716	0
Unigene20684_All	0	0	0	0.50589093	1.495695163	0
Unigene6660_All	0.378511623	0.250961574	0.454175893	1.077242999	2.397802962	0.35614381
Unigene11008_All	0.201633861	0.097610797	0.275007047	0.641546029	1.575312331	0.150559677
CL4420.Contig1_All	0.807354922	0.622930351	0.782408565	1.565597176	2.891419187	0.757023247
Unigene19062_All	0	0	0	0.82374936	2.042644337	0
Unigene16711_All	0	0	0	1.056583528	2.49057013	0
Unigene21677_All	0	0	0	0.565597176	1.350497247	0
CL3527.Contig4_All	0.526068812	1.5360529	0.782408565	1.906890596	3.468583317	0.86393845
CL7475.Contig1_All	0.713695815	1.495695163	0.925999419	2.286881148	3.687060688	1.097610797
Unigene2078_All	0	0.333423734	0.176322773	1.327687364	2.049630768	0.097610797
Unigene21776_All	0	0.333423734	0	1.378511623	2.560714954	0
CL2233.Contig2_All	1.608809243	1.778208576	1.682573297	2.028569152	2.521050737	1.63691458
CL998.Contig4_All	1.655351829	2.084064265	1.871843649	3.631104282	5.476057596	1.195347598
CL7576.Contig1_All	0.23878686	0.443606651	0.704871964	1.495695163	1.608809243	0.807354922
CL6762.Contig2_All	0.214124805	0.454175893	0.918386234	1.432959407	1.851998837	0.910732662
CL560.Contig6_All	0.042644337	0.250961574	1.049630768	2.198494154	2.669026766	1.117695043
Unigene16745_All	1.722466024	1.599317794	2.003602237	2.992768431	3.63343121	2.097610797
Unigene22436_All	0	0	0.150559677	0.82374936	1.275007047	0.286881148
Unigene2317_All	0.722466024	0.50589093	0.773996325	1.641546029	2.266036894	0.97819563
Unigene4609_All	1.195347598	1.117695043	1.333423734	1.839959587	2.310340121	1.378511623
CL2328.Contig1_All	0.084064265	0.150559677	0.35614381	0.86393845	1.361768359	0.526068812
Unigene14892_All	0	0	0.443606651	1.280956314	2.053111336	0.613531653
Unigene22266_All	0	0	0.214124805	1.14404637	1.678071905	0.5360529
Unigene9579_All	0.111031312	0.201633861	0.367371066	1.111031312	1.709290636	0.59454855
CL5717.Contig1_All	0	0.042644337	0.214124805	0.739848103	1.189033824	0.367371066
CL2737.Contig1_All	1.454175893	1.875780063	2.049630768	2.845991771	3.377123749	1.97819563
CL2684.Contig2_All	2.480265122	2.715893371	2.851998837	3.549669171	4.175524601	2.895302621
Unigene1444_All	0.59454855	1.028569152	1.263034406	1.922197848	2.794935663	1.15704371
CL6725.Contig4_All	0.22650853	0.367371066	0.584962501	0.933572638	1.372952098	0.641546029
CL6911.Contig2_All	0.250961574	0.454175893	0.687060688	1.250961574	2.028569152	0.992768431
CL723.Contig2_All	0.333423734	0.622930351	0.641546029	1.526068812	1.883620816	1.021479727
Unigene8290_All	0.378511623	0.669026766	0.659924558	1.454175893	1.906890596	1.111031312
CL738.Contig2_All	0	0.333423734	0.333423734	1.049630768	1.632268215	0.748461233
CL4333.Contig2_All	0.310340121	0.163498732	0.650764559	1.007195501	1.163498732	0.713695815
Unigene6019_All	0.722466024	0.5360529	1.704871964	2.163498732	2.384049807	1.427606173
Unigene532_All	4.071247819	3.881664619	4.340562269	4.500164679	4.698774109	4.172327492
CL4617.Contig4_All	2.053111336	1.5360529	2.748461233	3.629939409	4.366671916	2.62058641
Unigene847_All	0.137503524	0	0.475084883	1.03562391	1.3950628	0.565597176
Unigene8892_All	1	0.963474124	1.427606173	1.613531653	2.032100843	1.438292852
CL4752.Contig1_All	0.23878686	0.321928095	1.077242999	1.257010618	1.831877241	1.070389328
Unigene3022_All	0.432959407	0.378511623	1.773996325	1.933572638	3.22650853	1.883620816
CL7386.Contig2_All	0.124328135	0.176322773	0.575312331	0.713695815	0.90303827	0.526068812
Unigene11685_All	0.475084883	0.713695815	1.735522177	1.974529312	2.408711861	1.469885976
Unigene3178_All	0.632268215	0.933572638	1.560714954	1.786596362	2.307428525	1.321928095
CL5549.Contig1_All	1.244887059	1.411426246	2.432959407	2.859969548	3.75595577	1.956056652
CL5405.Contig2_All	0.622930351	0.847996907	1.752748591	2.451540833	3.386810946	1.541019153
CL3445.Contig2_All	0.687060688	1.695993813	1.773996325	2.229587923	2.871843649	1.859969548
CL1519.Contig1_All	0.432959407	2.12763328	2.292781749	3.71259578	4.606442228	2.784503983
Unigene14364_All	0.575312331	1.344828497	1.422233001	1.959770155	2.495695163	1.713695815
CL374.Contig2_All	0.545968369	1.244887059	1.316145742	1.782408565	2.372952098	1.500802053
CL1624.Contig4_All	0.632268215	1.169925001	1.220329955	1.575312331	1.948600847	1.339137385
CL1640.Contig1_All	0.176322773	0.545968369	0.604071324	0.86393845	1.250961574	0.839959587
Unigene12995_All	3.804260116	4.500802053	4.595742339	5.255123015	6.093813673	5.091699834
CL6456.Contig2_All	1.443606651	2.028569152	2.010779839	2.513490746	3.142413438	2.40053793
Unigene245_All	0.321928095	0.722466024	0.831877241	0.933572638	1.422233001	0.90303827
Unigene8774_All	0.378511623	0.807354922	0.807354922	0.933572638	1.292781749	0.887525271
Unigene10450_All	6.30633516	7.246788094	7.020813304	7.600284623	8.2644426	7.81127835
CL6876.Contig3_All	2.724650272	3.023255352	2.94673086	3.171527106	3.399171094	3.17951105
Unigene11427_All	2.408711861	4.022367813	3.733354341	4.346956889	5.537296067	4.613531653
Unigene47_All	0.516015147	0.910732662	0.925999419	1.10433666	1.475084883	1.15704371
Unigene10159_All	0.782408565	1.169925001	1.169925001	1.389566812	1.713695815	1.464668267
CL5873.Contig2_All	1.021479727	1.883620816	1.575312331	2.384049807	2.687060688	2.070389328
Unigene11499_All	0.310340121	0.90303827	0.773996325	1.350497247	1.580145484	1.028569152
Unigene15974_All	7.464259838	8.156740421	7.956521363	8.597903569	9.220958675	8.279657007
CL195.Contig4_All	0	1.15704371	0.659924558	1.835924074	2.970853654	1.384049807
Unigene5322_All	1.427606173	2.316145742	1.937344392	2.937344392	3.800123353	2.726831217
CL2336.Contig1_All	0.214124805	0.90303827	0.545968369	1.263034406	1.718087584	1.063502942
Unigene7468_All	0.485426827	0.933572638	0.790772038	1.250961574	1.541019153	1.077242999
CL852.Contig4_All	0.310340121	0.310340121	0.713695815	0.831877241	1.063502942	0.879705766
CL1177.Contig2_All	0.432959407	0.575312331	2.260025656	3.030336078	4.238022518	3.100977648
Unigene8273_All	0.163498732	0.298658316	0.839959587	1.09085343	1.550900665	1.070389328
Unigene8724_All	0.659924558	0.575312331	1.070389328	1.469885976	1.589763487	1.372952098
CL7519.Contig14_All	0.084064265	0.042644337	0.90303827	1.855989697	2.153805336	1.731183242
Unigene3630_All	0.333423734	0.189033824	0.933572638	1.655351829	2.080657663	1.316145742
Unigene11919_All	3.361768359	3.117695043	4.853496704	6.181897643	7.002815016	5.797272432
Unigene8062_All	0.344828497	0.321928095	0.669026766	1.111031312	1.321928095	0.992768431
CL5397.Contig1_All	2.09423607	1.786596362	2.247927513	3.165107985	3.703765179	3.129283017
CL4800.Contig2_All	0.948600847	0.695993813	1.327687364	2.147306699	2.689299161	2.042644337
Unigene6450_All	0.201633861	0.189033824	0.432959407	0.86393845	1.207892852	0.807354922
CL5060.Contig1_All	0.310340121	0.250961574	0.50589093	0.790772038	1.176322773	0.782408565
CL871.Contig1_All	0	0	0.40053793	1.117695043	1.959770155	1.316145742
CL2324.Contig6_All	1.280956314	1.280956314	1.722466024	2.833902077	3.90014226	2.970853654
CL7275.Contig3_All	0.321928095	0.344828497	0.807354922	1.799087306	2.885574364	1.910732662
CL6660.Contig1_All	0.201633861	0.321928095	0.704871964	1.613531653	2.364572432	1.778208576
CL5565.Contig2_All	2.232660757	2.347665656	2.653060017	3.56924803	4.227278994	3.608809243
Unigene130_All	0.604071324	0.687060688	0.879705766	1.752748591	2.316145742	1.765534746
CL4374.Contig2_All	0.028569152	0	0.150559677	0.641546029	0.879705766	0.650764559
Unigene7718_All	2.266036894	1.500802053	2.893362211	6.618825953	8.438625538	6.617504198
Unigene6057_All	0.713695815	0.575312331	0.790772038	1.545968369	1.944858446	1.599317794
Unigene14494_All	1.510961919	1.077242999	2.087462841	3.821710215	5.025028794	4.326968712
CL6386.Contig5_All	1.207892852	1.084064265	2.080657663	3.502075956	4.836934011	4.125155131
CL1940.Contig9_All	0.214124805	0.163498732	0.344828497	0.622930351	0.871843649	0.704871964
CL4307.Contig3_All	0.389566812	0.545968369	1.378511623	2.659924558	3.628773595	2.689299161
CL481.Contig16_All	0	0	0.910732662	2.201633861	2.959770155	2.289834465
CL2324.Contig1_All	0	0.163498732	0.485426827	1.327687364	1.735522177	1.111031312
CL1280.Contig5_All	0.189033824	0.333423734	0.855989697	2.220329955	2.901108243	2.003602237
Unigene14630_All	2.440952198	2.835924074	3.631104282	4.897240426	5.37086174	4.629939409
Unigene10720_All	0.344828497	0.432959407	0.678071905	1.13093087	1.292781749	1.014355293
Unigene4753_All	0.565597176	0.963474124	1.906890596	3.119356177	3.980939266	2.929790998
CL7251.Contig6_All	1.541019153	1.709290636	2.560714954	3.552131108	4.353323291	3.339137385
Unigene6279_All	4.004501392	4.353323291	5.118110506	5.838951767	6.900625333	6.427270935
Unigene13087_All	1.918386234	2.107687869	2.63691458	3.650764559	4.418189948	4.018812186
CL7182.Contig1_All	0.344828497	0.443606651	0.622930351	0.895302621	1.163498732	0.970853654
Unigene6274_All	0.333423734	0.321928095	0.722466024	1.03562391	1.298658316	1.09085343
Unigene14621_All	7.338870062	7.389308673	7.594996337	7.719114974	7.898994315	7.781425289
Unigene11547_All	0.815575429	0.839959587	1.232660757	1.49057013	1.944858446	1.618238656
CL5884.Contig5_All	0.321928095	0.526068812	0.839959587	1.851998837	2.813524689	2.229587923
Unigene7453_All	1.63691458	2.039138394	2.266036894	3.533563348	4.514753498	3.890446693
CL634.Contig3_All	0.632268215	0.782408565	0.887525271	1.560714954	2.039138394	1.782408565
Unigene11595_All	0.367371066	0.575312331	0.659924558	1.333423734	1.974529312	1.669026766
CL3923.Contig4_All	6.998534018	7.576975554	7.718430129	9.730809755	11.35217588	10.38633675
Unigene5369_All	0.485426827	1.021479727	1.03562391	2.560714954	3.941106311	3.047887329
Unigene11675_All	2.518535139	2.739848103	2.671293372	3.189033824	3.559491813	3.252476214
CL4376.Contig3_All	0.070389328	0.321928095	0.367371066	1.042644337	1.560714954	1.10433666
Unigene6525_All	0.321928095	0.555816155	0.555816155	1.250961574	1.695993813	1.292781749
Unigene11766_All	0.263034406	0.464668267	0.464668267	1.084064265	1.40053793	1.201633861
Unigene1852_All	0.22650853	0.575312331	0.565597176	1.526068812	2.087462841	1.757023247
CL436.Contig7_All	4.546585829	4.862947248	4.846994687	5.822985019	6.324270572	5.866413481
CL6921.Contig2_All	1.244887059	1.682573297	1.765534746	3.174725988	3.721372659	3.124328135
CL3604.Contig4_All	0.799087306	1.275007047	1.298658316	2.811471031	3.375734539	2.893362211
Unigene11966_All	3.016139703	3.864928972	3.921245889	4.621758857	5.985955755	5.447909749
Unigene12601_All	0	0.475084883	0.464668267	0.918386234	1.589763487	1.257010618
CL246.Contig4_All	1.263034406	2.025028794	1.778208576	3.021479727	4.445594291	3.861955364
Unigene12945_All	1.847996907	2.3305584	2.316145742	3.012568674	3.885574364	3.430285273
CL2141.Contig2_All	3.122672719	3.736604875	3.731183242	4.502075956	5.805292456	5.229587923
Unigene11428_All	2.794935663	3.960697039	3.950468414	4.965322548	5.9502351	5.132988043
CL3810.Contig4_All	0.641546029	0.831877241	0.871843649	1.021479727	1.201633861	1.084064265
CL6646.Contig2_All	0.495695163	1.220329955	1.207892852	1.883620816	2.358958826	2
CL2591.Contig2_All	0.176322773	0.90303827	0.855989697	1.613531653	2.176322773	1.811471031
CL1066.Contig2_All	1.280956314	1.815575429	1.735522177	2.201633861	2.625270489	2.381283373
Unigene486_All	2.558267634	2.97819563	2.963474124	3.258518925	3.602884409	3.419538892
Unigene463_All	3.547203025	4.926473911	5.341274184	7.855491443	9.73357466	8.382840144
Unigene111_All	1.03562391	1.40599236	1.5360529	2	2.397802962	2.173127433
CL621.Contig4_All	1.372952098	2.358958826	2.666756592	3.49057013	4.522934561	4.239550797
CL5094.Contig3_All	0.545968369	1.422233001	1.416839742	2.521050737	3.412781525	3.039138394
Unigene15662_All	1.35614381	1.871843649	1.948600847	2.599317794	3.092545742	2.914564523
Unigene9037_All	0.310340121	0.59454855	0.695993813	1.22650853	1.709290636	1.150559677
Unigene10708_All	0.137503524	0.422233001	0.622930351	1.111031312	1.786596362	1.007195501
Unigene27276_All	0.22650853	0.411426246	0.807354922	1.485426827	2.046141782	1.250961574
Unigene8935_All	2.09085343	2.160274831	2.40053793	2.726831217	3.150559677	2.739848103
Unigene4716_All	0.137503524	0.201633861	0.35614381	0.659924558	0.97819563	0.622930351
CL5434.Contig2_All	1.731183242	3.270528942	3.084064265	4.822220272	5.533874777	4.390254956
CL6867.Contig10_All	0.056583528	0.275007047	0.22650853	0.495695163	0.59454855	0.464668267
CL6523.Contig2_All	0.495695163	0.839959587	0.790772038	1.263034406	1.531069493	1.14404637
Unigene291_All	0.275007047	1	0.918386234	1.565597176	2.097610797	1.411426246
Unigene12040_All	0.333423734	0.765534746	1.028569152	1.678071905	2.042644337	1.378511623
CL437.Contig4_All	2.22342255	3.286881148	3.455491621	4.449561375	5.30560579	4.322649262
Unigene15721_All	0.613531653	1.555816155	1.726831217	2.424922088	2.961623328	2.370164281
CL4947.Contig2_All	0.344828497	1.378511623	1.59454855	2.61117238	2.891419187	2.23878686
Unigene621_All	0.659924558	1.263034406	1.555816155	2.3950628	2.622930351	2.053111336
CL1978.Contig1_All	1.201633861	1.859969548	0.23878686	0.879705766	5.369815424	0.333423734
CL692.Contig17_All	1.333423734	1.895302621	1.084064265	1.469885976	6.361943774	0.722466024
CL5723.Contig7_All	2.169925001	2.070389328	1.50589093	2.275007047	4.502075956	1.992768431
CL4877.Contig1_All	0.879705766	0.739848103	0.516015147	0.790772038	1.948600847	0.925999419
Unigene22650_All	0.111031312	0	0.201633861	0.286881148	1.565597176	0.286881148
CL1945.Contig12_All	0.321928095	0.163498732	0.298658316	0.545968369	1.959770155	0.454175893
CL2003.Contig1_All	0	0	0.084064265	0.695993813	4.59275601	0.839959587
Unigene20022_All	0	0	0	0.189033824	1.350497247	0.189033824
CL3996.Contig3_All	0	0	0	0.201633861	1.389566812	0.201633861
Unigene22335_All	0	0	0	0.250961574	1.748461233	0.250961574
CL4112.Contig2_All	0	0	0	0.22650853	1.475084883	0.214124805
Unigene23383_All	0	0	0	0.163498732	1.056583528	0.163498732
Unigene20868_All	0	0	0	0.344828497	1.589763487	0.23878686
Unigene8337_All	0	0	0	0.443606651	2.007195501	0.344828497
Unigene11248_All	0	0	0	0.310340121	1.580145484	0.298658316
Unigene20123_All	0	0	0	0.214124805	1.150559677	0.201633861
CL3555.Contig1_All	0	0	0	0.344828497	1.879705766	0.333423734
Unigene20624_All	0	0	0	0.250961574	1.40053793	0.250961574
Unigene15286_All	0	0	0	0.286881148	1.555816155	0.286881148
Unigene7040_All	0	0	0	0.286881148	1.550900665	0.286881148
CL15.Contig3_All	0.028569152	0.056583528	0	0.333423734	1.786596362	0.310340121
Unigene21960_All	0	0	0	0.22650853	1.298658316	0.214124805
Unigene2043_All	0	0	0	0.214124805	1.23878686	0.214124805
Unigene23984_All	0	0	0	0.22650853	1.316145742	0.22650853
Unigene23552_All	0	0	0	0.250961574	1.432959407	0.250961574
Unigene15066_All	0	0	0	0.23878686	1.372952098	0.23878686
Unigene19377_All	0	0	0	0.176322773	1.014355293	0.176322773
Unigene20215_All	0	0	0.070389328	0.40053793	1.669026766	0
CL3135.Contig1_All	0	0	0	0.150559677	0.584962501	0
Unigene19197_All	0	0	0	0.604071324	2.341985747	0
Unigene18807_All	0	0	0	0.5360529	2.321928095	0
CL2820.Contig2_All	0	0	0	0.422233001	1.765534746	0
CL5201.Contig3_All	0	0	0	0.815575429	3.442280035	0
CL5590.Contig2_All	0	0	0	1.526068812	6.440453944	0.344828497
CL5237.Contig9_All	0.298658316	0.286881148	0.310340121	0.545968369	1.570462931	0.333423734
Unigene21561_All	0	0	0	0.367371066	1.782408565	0
CL3993.Contig1_All	0	0	0	0.321928095	1.560714954	0
Unigene22527_All	0	0	0	0.40053793	1.867896464	0
CL6876.Contig1_All	0	0	0.014355293	0.650764559	3.046141782	0
Unigene19728_All	0	0	0	0.333423734	1.339137385	0.176322773
Unigene12563_All	0	0	0	0.389566812	1.709290636	0.201633861
Unigene22314_All	0	0	0	0.310340121	1.350497247	0.163498732
CL5425.Contig2_All	0	0	0	0.250961574	1.244887059	0.137503524
CL1672.Contig1_All	0	0	0	0.298658316	1.521050737	0.201633861
Unigene4997_All	0	0.042644337	0	0.632268215	3.266036894	0.411426246
Unigene23550_All	0	0	0.124328135	0.344828497	1.378511623	0.124328135
Unigene19591_All	0.176322773	0	0.111031312	0.575312331	2.752748591	0.263034406
Unigene18916_All	0.321928095	0.163498732	0.310340121	0.722466024	2.241840184	0.422233001
CL2398.Contig9_All	0.070389328	0.111031312	0.40053793	0.176322773	2.924099886	0
Unigene20925_All	0	0	0.286881148	0.275007047	3.397802962	0.150559677
Unigene2896_All	0	0	0.070389328	0.124328135	0.948600847	0
Unigene22402_All	0	0	0.084064265	0.150559677	1.560714954	0
Unigene21953_All	0	0	0.070389328	0.070389328	2.464668267	0.124328135
CL5918.Contig3_All	0	0	0	0.124328135	5.406672716	0.124328135
CL6599.Contig2_All	0	0	0	0.056583528	2.837943242	0.028569152
Unigene21296_All	0	0	0	0	1.843983844	0.042644337
CL2257.Contig2_All	0	0	0	0	3.174725988	0.028569152
CL3096.Contig6_All	0	0	0	0	1.669026766	0.014355293
Unigene20347_All	0	0	0	0	3.424922088	0.028569152
CL7054.Contig8_All	0.084064265	0	0.137503524	0.056583528	5.429950657	0
Unigene1666_All	0.014355293	0.028569152	0.084064265	0.070389328	1.275007047	0.028569152
CL3419.Contig3_All	0	0.084064265	0	0.084064265	2.23878686	0
Unigene18965_All	0	0.084064265	0	0.150559677	2.584962501	0.084064265
CL1231.Contig12_All	0	0	0	0.042644337	0.790772038	0
Unigene21790_All	0	0	0	0.084064265	1.790772038	0
Unigene18779_All	0	0	0	0.124328135	2.711494907	0
CL1945.Contig1_All	0	0	0	0.070389328	1.673556424	0
CL1754.Contig11_All	0	0	0	0.056583528	1.339137385	0
CL4007.Contig3_All	0	0	0	0.163498732	3.867896464	0
CL296.Contig2_All	0	0	0	0.070389328	1.731183242	0
CL321.Contig3_All	0	0	0	0.070389328	1.713695815	0
CL4027.Contig2_All	0	0	0	0.189033824	2.263034406	0
Unigene20793_All	0	0	0	0.163498732	2.049630768	0
Unigene22244_All	0	0	0	0.111031312	1.35614381	0
Unigene23507_All	0	0	0	0.124328135	1.5360529	0
Unigene18852_All	0	0	0.056583528	0.22650853	3.037382222	0
CL3883.Contig4_All	0	0	0	0.201633861	2.950468414	0
CL2810.Contig8_All	0	0	0	0.137503524	2.15704371	0
CL5423.Contig2_All	0	0	0	0.250961574	3.966245873	0
CL1528.Contig1_All	0.111031312	0.042644337	0.014355293	0.097610797	1.250961574	0.163498732
Unigene5049_All	0.411426246	0.263034406	0.214124805	0.378511623	2.313245852	0.378511623
CL3674.Contig1_All	0	0	0	0.111031312	4.067810784	0.35614381
Unigene5402_All	0	0	0	0.042644337	1.827819025	0.176322773
CL4449.Contig2_All	0	0	0	0.056583528	1.263034406	0.097610797
Unigene22357_All	0	0	0	0.084064265	3.763411574	0.23878686
Unigene19169_All	0	0.084064265	0	0	2.650764559	0.150559677
Unigene20985_All	0	0	0	0	1.59454855	0.111031312
CL5236.Contig1_All	0	0	0	0	2.797012978	0.176322773
Unigene21727_All	0	0	0	0	1.97819563	0.097610797
CL584.Contig5_All	0	0	0	0	1.875780063	0.097610797
Unigene22640_All	0	0	0	0	2.010779839	0.111031312
Unigene19444_All	0	0	0	0	2.513490746	0.137503524
Unigene18988_All	0	0	0	0	1.438292852	0.084064265
CL60.Contig6_All	0	0	0	0	0.992768431	0.056583528
Unigene21895_All	0	0	0	0.084064265	1.5360529	0.070389328
Unigene19203_All	0	0	0	0.084064265	2.046141782	0.084064265
Unigene23332_All	0	0	0	0.298658316	3.62058641	0.163498732
Unigene18823_All	0	0.056583528	0.056583528	0.163498732	1.944858446	0.137503524
CL6832.Contig2_All	0	0.111031312	0.111031312	0.298658316	3.763411574	0.263034406
Unigene18773_All	0.070389328	0	0.070389328	0.137503524	1.655351829	0.124328135
CL7317.Contig3_All	0.084064265	0	0.084064265	0.150559677	1.906890596	0.22650853
CL2401.Contig4_All	0.263034406	0.084064265	0	0.321928095	1.782408565	0.23878686
CL2739.Contig1_All	0.163498732	0	0	0.35614381	2.185866545	0.250961574
Unigene4260_All	0.485426827	0.454175893	0.298658316	0.545968369	2.277984747	0.367371066
Unigene23083_All	0.150559677	0.070389328	0	0.321928095	1.86393845	0.070389328
Unigene21319_All	0.084064265	0	0	0.275007047	1.948600847	0
Unigene19552_All	0	0	0	0.389566812	2.257010618	0.042644337
CL4128.Contig1_All	0	0	0	0.163498732	1.028569152	0
Unigene4136_All	0	0	0	0.150559677	0.948600847	0
Unigene15275_All	0	0	0	0.378511623	3.014355293	0
Unigene19187_All	0	0	0	0.189033824	1.389566812	0
CL2398.Contig8_All	0	0	0	0.411426246	3.051372102	0
CL4523.Contig1_All	0	0	0	0.263034406	2.416839742	0.056583528
Unigene2111_All	0	0	0	0.333423734	2.700439718	0.070389328
CL2391.Contig4_All	0	0	0	0.176322773	1.50589093	0
Unigene19101_All	0	0	0	0.389566812	3.472487771	0
Unigene22826_All	0	0	0	0.275007047	2.414135533	0
Unigene22966_All	0	0	0	0.310340121	2.698218478	0
CL1006.Contig1_All	0	0	0	0.097610797	1	0
CL1336.Contig5_All	0	0	0	0.084064265	0.790772038	0
CL1459.Contig2_All	0	0	0	0.432959407	4.091699834	0
Unigene19023_All	0.333423734	0.831877241	0.432959407	0.86393845	3.419538892	0.454175893
CL2722.Contig2_All	0.163498732	0.22650853	0.124328135	0.321928095	1.028569152	0.150559677
CL1943.Contig1_All	0.028569152	0.275007047	0.028569152	0.687060688	4.062639828	0.097610797
CL5843.Contig1_All	0.286881148	0.422233001	0.084064265	0.40053793	2.5360529	0.422233001
CL4299.Contig6_All	0.150559677	0.22650853	0	0.189033824	1.655351829	0.275007047
Unigene20855_All	0	0.097610797	0	0.097610797	1.3950628	0.176322773
CL2494.Contig3_All	0	0.137503524	0	0.137503524	1.545968369	0.137503524
CL3226.Contig1_All	0	0.097610797	0	0.097610797	2.039138394	0.137503524
CL7519.Contig24_All	0	0.070389328	0	0.176322773	1.475084883	0.124328135
Unigene4221_All	0	0	0	0.084064265	0.970853654	0.070389328
Unigene20575_All	0	0	0	0.150559677	1.757023247	0.150559677
Unigene21505_All	0	0	0	0.150559677	1.704871964	0.150559677
CL235.Contig5_All	0	0	0.070389328	0.163498732	1.292781749	0.124328135
CL4291.Contig3_All	0	0	0	0.263034406	1.883620816	0.137503524
Unigene21149_All	0	0	0	0.176322773	1.673556424	0.176322773
CL1940.Contig13_All	0	0	0	0.613531653	5.019701914	0.526068812
CL1078.Contig2_All	0	0	0	0.097610797	0.807354922	0.097610797
Unigene21936_All	0	0	0	0.137503524	1.15704371	0.137503524
Unigene6765_All	0	0.250961574	0.124328135	0.344828497	1.622930351	0.344828497
Unigene20195_All	0.124328135	0.23878686	0.124328135	0.333423734	1.790772038	0.432959407
Unigene21354_All	0.070389328	0.176322773	0.124328135	0.422233001	1.967168608	0.367371066
CL5572.Contig1_All	0	0.056583528	0	0.23878686	1.739848103	0.22650853
Unigene10610_All	0.150559677	0.22650853	0.176322773	0.333423734	1.485426827	0.333423734
CL2922.Contig2_All	0.070389328	1.316145742	0.731183242	1.831877241	5.025914699	1.298658316
Unigene21969_All	0	0.163498732	0	0.422233001	1.310340121	0.298658316
Unigene5243_All	0	0.042644337	0	0.214124805	0.790772038	0.150559677
CL4347.Contig4_All	0	0.124328135	0	0.321928095	1.189033824	0.22650853
Unigene20393_All	0	0.150559677	0	0.40053793	1.367371066	0.275007047
Unigene14358_All	0.189033824	0.378511623	0.214124805	0.669026766	1.879705766	0.321928095
CL7338.Contig1_All	0	0.056583528	0	0.189033824	0.545968369	0.084064265
CL5378.Contig1_All	1.646162657	2.039138394	0.757023247	2.639232163	5.481557281	1.50589093
CL3024.Contig2_All	0.333423734	1.137503524	0.310340121	1.042644337	2.851998837	0.773996325
CL7465.Contig1_All	0.687060688	0.879705766	0.622930351	0.948600847	1.682573297	0.855989697
Unigene3966_All	0	0.5360529	0	0.799087306	2.518535139	0.250961574
CL3512.Contig3_All	0.275007047	0.526068812	0.333423734	0.111031312	2.46727948	0.782408565
CL6206.Contig1_All	0.084064265	0.344828497	0.214124805	0.084064265	1.803227036	0.678071905
Unigene18774_All	0	0.23878686	0.124328135	0.124328135	1.963474124	0.622930351
CL4039.Contig1_All	0	0	0.250961574	0	2.803227036	1.021479727
CL3471.Contig1_All	0.084064265	0	0.097610797	0	1.22650853	0.389566812
CL3234.Contig3_All	0.201633861	0.137503524	0.22650853	0.111031312	1.704871964	0.669026766
CL5599.Contig3_All	0	0	0	0	2	0.464668267
CL5167.Contig2_All	0	0	0	0	3.054848477	0.695993813
Unigene21757_All	0	0	0	0	3.340562269	0.757023247
Unigene21454_All	0	0	0	0	1.839959587	0.411426246
CL589.Contig3_All	0	0	0	0	3.769771739	0.847996907
Unigene21507_All	0	0	0	0	1.769771739	0.378511623
Unigene18908_All	0	0	0	0	2.185866545	0.464668267
Unigene19553_All	0	0	0	0	2.521050737	0.5360529
Unigene11528_All	0	0	0	0	4.043519494	0.815575429
CL5482.Contig1_All	0	0	0	0	3.09085343	0.632268215
CL1725.Contig1_All	0	0	0	0	1.097610797	0.22650853
Unigene19026_All	0	0	0	0	2.869871406	0.59454855
CL1725.Contig2_All	0	0	0	0	1.944858446	0.575312331
Unigene23747_All	0	0	0	0	2.137503524	0.632268215
Unigene21318_All	0	0	0	0	1.713695815	0.516015147
CL6647.Contig1_All	0	0	0	0	1.333423734	0.40053793
Unigene15995_All	0	0	0	0	2.080657663	0.604071324
CL4166.Contig4_All	0	0	0	0	5.068670811	1.448900951
Unigene19064_All	0	0	0	0	1.480265122	0.422233001
Unigene11514_All	0	0	0	0	1.367371066	0.389566812
CL1542.Contig1_All	0	0	0	0	1.959770155	0.555816155
CL6349.Contig2_All	0	0	0	0	2.077242999	0.584962501
CL420.Contig5_All	0	0	0	0	1.021479727	0.275007047
Unigene19213_All	0	0	0	0	4.01346226	1.097610797
CL4043.Contig1_All	0	0	0	0	1.807354922	0.495695163
Unigene6129_All	0	0.056583528	0.084064265	0.070389328	3.820689561	1.007195501
Unigene13704_All	0	0	0	0	1.500802053	0.378511623
Unigene18959_All	0	0	0	0	2.053111336	0.516015147
Unigene19681_All	0	0	0	0	1.891419187	0.464668267
CL6592.Contig1_All	0	0	0	0	2.247927513	0.545968369
CL6966.Contig2_All	0	0	0	0	1.906890596	0.464668267
CL5717.Contig2_All	0.084064265	0.189033824	0.201633861	0.097610797	1.275007047	0.411426246
Unigene16284_All	0.321928095	0.367371066	0.422233001	0.310340121	1.63691458	0.641546029
CL2800.Contig2_All	0.214124805	0.275007047	0.333423734	0.321928095	1.316145742	0.5360529
Unigene2389_All	0.137503524	0.23878686	0.378511623	0.35614381	2.253989266	0.790772038
CL2615.Contig9_All	0	0	0.163498732	0.163498732	2.510961919	0.669026766
Unigene610_All	0.028569152	0.028569152	0.137503524	0.137503524	3.03562391	0.748461233
Unigene23739_All	0	0.111031312	0	0.201633861	1.918386234	0.545968369
Unigene4752_All	0	0.111031312	0.111031312	0.214124805	1.722466024	0.526068812
Unigene1510_All	0.40053793	0.565597176	0.545968369	0.871843649	3.550900665	1.298658316
CL6595.Contig1_All	0	0	0	0.137503524	1.339137385	0.321928095
CL4788.Contig3_All	0	0	0	0.310340121	3.533563348	0.839959587
Unigene9896_All	0	0	0	0.084064265	1.14404637	0.298658316
CL1006.Contig6_All	0	0	0	0.042644337	0.790772038	0.189033824
Unigene19141_All	0	0	0	0.097610797	2.553360503	0.604071324
CL4649.Contig2_All	0	0	0.056583528	0.23878686	4.422905743	1.021479727
Unigene1670_All	0	0	0	0.056583528	0.871843649	0.201633861
Unigene21820_All	0	0	0	0.097610797	1.735522177	0.389566812
CL558.Contig26_All	0	0.097610797	0.176322773	0.50589093	2.358958826	0.5360529
CL4631.Contig1_All	0	0.250961574	0.250961574	0.659924558	3.044394119	0.815575429
Unigene22791_All	0	0	0.097610797	0.250961574	1.622930351	0.40053793
CL7356.Contig1_All	0.298658316	0.495695163	0.641546029	0.847996907	3.587364991	1.13093087
Unigene20946_All	0	0	0	0.189033824	1.339137385	0.35614381
Unigene20889_All	0	0	0	0.263034406	1.748461233	0.485426827
Unigene19074_All	0	0	0	0.163498732	1.10433666	0.298658316
Unigene20196_All	0	0	0	0.201633861	1.389566812	0.378511623
CL377.Contig4_All	0	0	0	0.084064265	0.495695163	0.137503524
Unigene12672_All	0	0	0	0.201633861	1.304511042	0.378511623
Unigene11347_All	0	0	0	0.333423734	2.09423607	0.613531653
Unigene4214_All	0	0	0.070389328	0.35614381	2.021479727	0.555816155
CL7169.Contig3_All	0.070389328	0.163498732	0.056583528	1.981852653	10.57965536	2.833902077
Unigene9499_All	0.189033824	0.176322773	0.176322773	0.464668267	1.761285273	0.59454855
CL748.Contig4_All	0	0	0	0.23878686	1.372952098	0.286881148
CL6960.Contig5_All	0	0	0	0.454175893	2.965322548	0.632268215
CL6835.Contig1_All	0	0	0	0.097610797	0.704871964	0.163498732
Unigene8078_All	0.111031312	0.150559677	0.070389328	0.555816155	2.927896454	0.739848103
Unigene20909_All	0.097610797	0	0.097610797	0.176322773	1.286881148	0.40053793
CL2722.Contig1_All	0.150559677	0	0.084064265	0.201633861	1.427606173	0.40053793
Unigene2238_All	0.111031312	0	0.097610797	0.097610797	1.13093087	0.367371066
Unigene14323_All	0.622930351	0.150559677	0.545968369	0.411426246	4.085764554	1.195347598
CL3945.Contig2_All	0	0	0	0.310340121	2.981852653	0.485426827
CL6960.Contig6_All	0	0	0	0.495695163	4.622930351	0.799087306
CL1532.Contig1_All	0	0	0	0.367371066	3.770829046	0.641546029
CL53.Contig5_All	0	0	0	0.275007047	2.495695163	0.464668267
Unigene19218_All	0	0	0	0.111031312	1.214124805	0.214124805
Unigene22122_All	0	0	0	0.176322773	1.827819025	0.333423734
Unigene18754_All	0	0	0	0.070389328	1.500802053	0.263034406
Unigene13676_All	0	0	0	0.097610797	1.691534165	0.286881148
CL1047.Contig1_All	0	0	0	0.084064265	0.941106311	0.189033824
CL195.Contig13_All	0	0	0	0.137503524	1.608809243	0.333423734
Unigene23889_All	0	0	0	0.111031312	1.669026766	0.310340121
CL5067.Contig1_All	0	0	0	0.084064265	1.432959407	0.286881148
CL5957.Contig2_All	0	0	0	0.150559677	2.283921772	0.454175893
Unigene22262_All	0	0	0.250961574	0.659924558	5.501439145	0.839959587
CL69.Contig19_All	0	0	0.056583528	0.084064265	0.925999419	0.137503524
CL7529.Contig1_All	0.070389328	0	0.070389328	0.137503524	1.432959407	0.263034406
CL432.Contig1_All	0	0	0	0.150559677	4.329841177	0.516015147
Unigene22846_All	0	0	0	0.084064265	1.691534165	0.23878686
Unigene9816_All	0	0	0	0.137503524	2.253989266	0.286881148
Unigene19052_All	0	0.028569152	0	0	0.757023247	0.137503524
Unigene15461_All	0.250961574	0.310340121	0.23878686	0.176322773	2.464668267	0.545968369
Unigene21081_All	0	0	0	0	1.50589093	0.286881148
CL6545.Contig2_All	0	0	0	0	1.748461233	0.333423734
Unigene23627_All	0	0	0	0	1.361768359	0.250961574
Unigene23092_All	0	0	0	0	1.580145484	0.286881148
CL6838.Contig1_All	0	0	0	0	1.918386234	0.344828497
Unigene11017_All	0	0	0	0.042644337	1.895302621	0.310340121
Unigene18874_All	0	0	0	0	1.124328135	0.189033824
CL54.Contig1_All	0	0	0	0	2.257010618	0.367371066
CL2283.Contig1_All	0	0	0.070389328	0	1.778208576	0.333423734
Unigene18930_All	0	0	0.070389328	0.070389328	1.632268215	0.275007047
CL4056.Contig5_All	0	0	0.097610797	0.097610797	3.455491621	0.613531653
Unigene20884_All	0.070389328	0	0.189033824	0.070389328	1.839959587	0.298658316
Unigene19142_All	0.056583528	0	0	0.056583528	1.811471031	0.23878686
CL4500.Contig1_All	0.056583528	0	0	0	4.029452886	0.584962501
CL7515.Contig7_All	0	0	0	0	5.804260116	0.871843649
Unigene21954_All	0	0	0	0	2.367371066	0.298658316
CL60.Contig5_All	0	0	0	0	1.859969548	0.22650853
Unigene21732_All	0	0	0	0	1.361768359	0.189033824
CL366.Contig3_All	0	0	0	0	0.704871964	0.097610797
CL6251.Contig2_All	0	0	0	0	1.427606173	0.189033824
CL4128.Contig2_All	0	0	0	0	1.124328135	0.150559677
CL6680.Contig2_All	0.070389328	0.124328135	0.124328135	0.056583528	2.025028794	0.275007047
CL1524.Contig3_All	0	0.111031312	0.111031312	0.028569152	3.378511623	0.344828497
Unigene23786_All	0	0	0	0	2.010779839	0.201633861
CL4056.Contig1_All	0	0	0	0	3.280956314	0.333423734
Unigene20564_All	0	0	0	0	2.117695043	0.23878686
Unigene20565_All	0	0	0	0	1.713695815	0.189033824
CL3264.Contig2_All	0	0	0	0	1.819668183	0.201633861
CL1983.Contig1_All	0.124328135	0	0	0	5.63343121	0.526068812
Unigene23988_All	0	0	0	0	1.944858446	0.150559677
CL1701.Contig4_All	0	0	0	0	1.704871964	0.137503524
Unigene23843_All	0	0	0	0	1.361768359	0.124328135
CL2289.Contig2_All	0	0	0	0	2.684818738	0.22650853
CL2810.Contig9_All	0	0	0	0	2.182692298	0.189033824
Unigene21285_All	0	0	0	0	2.049630768	0.176322773
CL5795.Contig2_All	0.86393845	1.867896464	1.673556424	1.378511623	4.065227623	1.839959587
Unigene10106_All	0.176322773	0.641546029	0.298658316	0.275007047	2.100977648	0.632268215
Unigene2469_All	0.084064265	0.432959407	0.201633861	0.250961574	1.263034406	0.50589093
CL3445.Contig1_All	0.176322773	0.757023247	0.250961574	0.526068812	2.582556003	0.879705766
CL4785.Contig7_All	0.189033824	0.895302621	0.137503524	0.201633861	3.147306699	0.495695163
CL2449.Contig1_All	0.310340121	0.704871964	0.422233001	0.286881148	2.869871406	0.411426246
CL3013.Contig2_All	0.150559677	0.650764559	0	0.124328135	3.937344392	0.163498732
CL6565.Contig3_All	0.042644337	0.275007047	0.333423734	0.084064265	1.910732662	0.298658316
Unigene16197_All	0.189033824	0.454175893	0.526068812	0.097610797	3.727920455	0.422233001
CL296.Contig4_All	0	0.23878686	0.084064265	0.111031312	1.469885976	0.150559677
CL7128.Contig3_All	0.333423734	0.632268215	0.475084883	0.344828497	2.435628594	0.555816155
Unigene3227_All	0.344828497	0.650764559	0.575312331	0.443606651	2.121015401	0.584962501
CL2025.Contig4_All	3.539779192	4.181102551	3.548436625	3.857980995	5.020591095	4.329841177
CL6330.Contig3_All	0.201633861	0.956056652	0.344828497	0.799087306	2.627606838	1.475084883
Unigene16056_All	0.176322773	0.545968369	0.22650853	0.411426246	1.321928095	0.82374936
Unigene6215_All	0.201633861	0.948600847	0.263034406	0.704871964	2.304511042	1.422233001
CL146.Contig7_All	0.411426246	1.298658316	0.871843649	1	2.456806149	1.40053793
CL81.Contig3_All	1.944858446	2.713695815	2.3305584	2.435628594	4.266786541	3.021479727
CL69.Contig3_All	0.070389328	0.40053793	0.250961574	0.321928095	1.042644337	0.5360529
CL5343.Contig6_All	0.650764559	1.765534746	1.097610797	1.150559677	3.135863165	2.073820233
CL6578.Contig2_All	0.201633861	0.748461233	0.604071324	0.5360529	1.659924558	1.063502942
CL1317.Contig1_All	0.263034406	1.438292852	0.963474124	1.280956314	3.502075956	2.147306699
Unigene10642_All	0.056583528	0.659924558	0.432959407	0.687060688	1.89917563	0.815575429
CL425.Contig1_All	0.367371066	0.773996325	0.704871964	0.97819563	1.879705766	0.98550043
CL3468.Contig4_All	0.757023247	1.275007047	1.10433666	1.40599236	2.307428525	1.480265122
Unigene6408_All	0.333423734	0.765534746	0.722466024	0.757023247	1.589763487	0.98550043
CL6185.Contig2_All	4.714795011	4.933100475	4.879215637	4.974070367	5.512542955	5.084064265
CL2675.Contig2_All	0.5360529	1.150559677	1.111031312	1.316145742	2.887525271	1.757023247
CL5121.Contig2_All	0.333423734	0.565597176	0.485426827	0.82374936	2.09423607	0.839959587
CL7275.Contig2_All	0.042644337	0.201633861	0.189033824	0.310340121	0.871843649	0.321928095
CL7236.Contig7_All	0.22650853	0.59454855	0.526068812	0.815575429	2.247927513	0.925999419
CL525.Contig2_All	0.124328135	0.378511623	0.22650853	0.584962501	2.13093087	0.831877241
Unigene8146_All	0	0.310340121	0.163498732	0.555816155	1.687060688	0.555816155
Unigene14520_All	1.14404637	1.49057013	1.269033146	1.659924558	2.918386234	1.769771739
Unigene1412_All	3.092545742	3.468583317	3.119356177	3.367371066	4.170726276	3.509695842
Unigene15722_All	0.321928095	1.372952098	0.82374936	1.150559677	3.340562269	1.321928095
CL3136.Contig3_All	1.111031312	0.757023247	0.604071324	0.992768431	2.333423734	1.333423734
CL3511.Contig1_All	1.23878686	0.545968369	0.464668267	1.03562391	2.735522177	1.316145742
Unigene11431_All	0.367371066	0.084064265	0.084064265	0.464668267	1.077242999	0.464668267
CL142.Contig1_All	0.933572638	0	0	1.117695043	3.260025656	1.627606838
CL2302.Contig2_All	0.5360529	0.176322773	0.263034406	0.545968369	1.655351829	0.632268215
Unigene27337_All	1.070389328	0	0.765534746	1.214124805	4.649040566	1.459431619
Unigene18814_All	1.137503524	0	0.790772038	1.195347598	4.675251386	1.40599236
CL141.Contig8_All	0.555816155	0.201633861	0.367371066	0.790772038	1.835924074	0.82374936
Unigene3411_All	0.163498732	0	0.097610797	0.321928095	0.790772038	0.286881148
Unigene21546_All	0.201633861	0	0	0.35614381	1.244887059	0.495695163
Unigene1049_All	0.22650853	0	0	0.575312331	1.555816155	0.575312331
CL69.Contig17_All	0.150559677	0	0	0.495695163	1.613531653	0.516015147
Unigene13056_All	0.485426827	0.40053793	0.321928095	0.757023247	1.500802053	0.748461233
CL4997.Contig3_All	0.321928095	0.097610797	0	0.765534746	2.23572706	0.713695815
CL539.Contig2_All	1.673556424	1.007195501	0.5360529	1.925999419	4.322649262	1.726831217
Unigene9204_All	0.516015147	0.333423734	0.201633861	0.678071905	1.367371066	0.5360529
CL2268.Contig1_All	0.526068812	0.475084883	0.150559677	1.411426246	3.702657543	0.839959587
Unigene19281_All	0.137503524	0	0	0.790772038	2.381283373	0.443606651
Unigene23389_All	0.137503524	0	0	0.464668267	1.378511623	0.250961574
Unigene8486_All	0.250961574	0.056583528	0	0.475084883	1.250961574	0.286881148
Unigene1692_All	0.201633861	0	0	0.432959407	1.495695163	0.321928095
Unigene19111_All	0.887525271	0.731183242	0.641546029	0.963474124	1.925999419	1
CL210.Contig6_All	0.321928095	0.250961574	0.150559677	0.40053793	0.948600847	0.378511623
Unigene1212_All	0.111031312	0	0	0.201633861	1.111031312	0.298658316
Unigene3928_All	0.163498732	0	0	0.286881148	1.761285273	0.344828497
CL3370.Contig1_All	0.137503524	0	0	0.35614381	1.691534165	0.344828497
Unigene2581_All	0.333423734	0.070389328	0.298658316	0.5360529	1.292781749	0.669026766
Unigene5053_All	1.531069493	1.111031312	1.448900951	1.700439718	2.805292456	1.956056652
Unigene2775_All	0.432959407	0.263034406	0.613531653	0.555816155	1.63691458	0.887525271
CL7088.Contig10_All	0.124328135	0.070389328	0.176322773	0.189033824	0.604071324	0.321928095
Unigene9283_All	0.111031312	0	0.214124805	0.310340121	1.182692298	0.555816155
CL4418.Contig2_All	1.510961919	1.182692298	2.266036894	2.895302621	5.583158004	3.218781168
Unigene13552_All	0.263034406	0	0.50589093	0.584962501	1.464668267	0.765534746
Unigene5423_All	0.22650853	0.111031312	0.516015147	0.516015147	1.495695163	0.731183242
CL3429.Contig4_All	0.070389328	0.111031312	0.704871964	0.310340121	2.066950244	0.807354922
CL4858.Contig5_All	0.443606651	0.310340121	1.014355293	0.584962501	2.786596362	1.207892852
CL7180.Contig1_All	0	0	0.310340121	0.464668267	1.618238656	0.545968369
Unigene4744_All	0.111031312	0.201633861	0.378511623	0.454175893	1.485426827	0.604071324
Unigene665_All	0	0	1.454175893	1.485426827	5.599912842	1.682573297
Unigene22986_All	0	0	0.201633861	0.286881148	1.327687364	0.286881148
Unigene4980_All	0	0	0.333423734	0.250961574	2.269033146	0.411426246
CL12.Contig1_All	0.124328135	0.263034406	0.757023247	0.5360529	3.40053793	0.82374936
CL1367.Contig1_All	1.704871964	1.384049807	1.867896464	1.86393845	3.397802962	1.970853654
CL2474.Contig1_All	0.150559677	0	0.189033824	0.176322773	1.298658316	0.298658316
CL5510.Contig1_All	0.378511623	0.23878686	0.422233001	0.389566812	1.350497247	0.526068812
Unigene14792_All	0.201633861	0.50589093	0.678071905	0.678071905	1.851998837	1.13093087
Unigene9829_All	0	0.275007047	0.389566812	0.485426827	1.687060688	0.925999419
Unigene9414_All	0	0.150559677	0.286881148	0.40053793	1.378511623	0.613531653
CL296.Contig7_All	0.879705766	1.097610797	1.124328135	1.263034406	2.263034406	1.565597176
CL525.Contig1_All	0	0.070389328	0.35614381	0.344828497	2.13422094	0.757023247
Unigene15735_All	0	0	0.286881148	0.286881148	1.735522177	0.622930351
Unigene23037_All	0	0	0.263034406	0.263034406	1.875780063	0.669026766
Unigene12951_All	1.372952098	1.739848103	1.871843649	1.839959587	3.534808661	2.220329955
Unigene11573_All	0	0.097610797	0.189033824	0.189033824	1.124328135	0.411426246
Unigene20750_All	0	0.23878686	0.298658316	0.286881148	1.782408565	0.695993813
CL6850.Contig1_All	0.263034406	0	0.344828497	0.084064265	3.066950244	1.469885976
Unigene3381_All	2.500802053	2.430285273	2.797012978	2.794935663	5.244887059	3.67468662
Unigene20704_All	0	0	0.23878686	0.124328135	1.40053793	0.687060688
CL2024.Contig3_All	0.485426827	0.389566812	0.632268215	0.485426827	1.608809243	0.97819563
CL4586.Contig4_All	0	0	0	0.028569152	2.508428653	1.09085343
Unigene10748_All	0	0	0	0	1.516015147	0.669026766
Unigene11354_All	0	0	0	0	1.839959587	0.799087306
CL3685.Contig1_All	0	0	0	0	2.592158002	1.13093087
CL1498.Contig7_All	0	0	0	0	1.867896464	0.790772038
Unigene6888_All	0	0	0	0	1.659924558	0.695993813
CL2673.Contig1_All	0	0	0	0	1.056583528	0.443606651
Unigene34118_All	0	0	0	0	3.280956314	1.378511623
CL7412.Contig3_All	0	0	0	0	2.462052319	1.021479727
Unigene20886_All	0	0	0	0	1.827819025	0.757023247
CL3322.Contig3_All	0	0	0	0	3.182692298	1.316145742
CL6835.Contig7_All	0	0	0	0	0.23878686	0.097610797
Unigene20962_All	0	0	0	0	1.560714954	0.641546029
CL7412.Contig1_All	0	0.042644337	0	0.097610797	1.339137385	0.59454855
Unigene4452_All	0	0	0	0.111031312	1.5360529	0.678071905
CL1102.Contig4_All	0	0	0	0.137503524	2.904965719	1.310340121
CL1876.Contig1_All	0	0.084064265	0	0.214124805	2.414135533	1.195347598
Unigene12786_All	0	0	0	0.150559677	3.23572706	1.545968369
Unigene1825_All	0	0	0	0.111031312	1.752748591	0.831877241
CL67.Contig9_All	0	0	0	0.124328135	1.910732662	0.925999419
CL3646.Contig2_All	0.124328135	0	0	0	1.201633861	0.622930351
CL3158.Contig3_All	0.137503524	0	0	0.070389328	1.887525271	1.03562391
Unigene13506_All	0.070389328	0.070389328	0	0.070389328	2.077242999	1.117695043
CL599.Contig1_All	0.124328135	0.163498732	0.056583528	0.214124805	2.427606173	1.372952098
Unigene889_All	0	0	0	0	1.691534165	0.956056652
Unigene12710_All	0	0	0	0	1.327687364	0.748461233
CL5507.Contig2_All	0	0	0	0	2.039138394	1.150559677
CL494.Contig4_All	0	0	0	0	1.713695815	0.963474124
Unigene3161_All	0	0	0	0	1.275007047	0.713695815
Unigene18880_All	0	0	0	0	1.10433666	0.613531653
CL739.Contig1_All	0	0	0	0	1.189033824	0.659924558
CL2132.Contig2_All	0	0	0	0	1.298658316	0.713695815
Unigene22337_All	0	0	0	0	2.17951105	1.195347598
Unigene19035_All	0	0	0	0	1.752748591	0.918386234
CL612.Contig5_All	0	0	0	0	3.124328135	1.641546029
Unigene31453_All	0	0	0	0	1.531069493	0.807354922
CL491.Contig4_All	0	0	0	0	1.748461233	0.925999419
Unigene1111_All	0	0	0	0	1.765534746	0.956056652
Unigene19174_All	0	0	0	0	2.198494154	1.195347598
CL1206.Contig1_All	0	0	0	0	1.726831217	0.925999419
Unigene15834_All	0	0	0	0	1.310340121	0.704871964
CL3220.Contig8_All	0	0	0	0	1.510961919	0.807354922
CL5728.Contig2_All	0	0	0	0	1.422233001	0.757023247
CL3937.Contig1_All	0.097610797	0	0.111031312	0.111031312	1.59454855	0.831877241
Unigene3233_All	0	0	0	0	1.541019153	0.790772038
CL5552.Contig1_All	0	0	0	0	3.969012308	2.021479727
Unigene2399_All	0	0	0	0	2.021479727	1.007195501
Unigene16697_All	0	0	0	0	1.214124805	0.613531653
Unigene15141_All	0	0	0	0	2.304511042	1.15704371
CL1095.Contig1_All	0.028569152	0.028569152	0	0.070389328	2.341985747	1.10433666
Unigene1332_All	0	0	0	0	2.582556003	1.176322773
CL6878.Contig11_All	0	0	0	0	2.397802962	1.084064265
CL6160.Contig1_All	0	0	0	0	2.292781749	1.09085343
Unigene16531_All	0	0	0	0	1.799087306	0.839959587
Unigene20258_All	0	0	0	0	1.169925001	0.545968369
Unigene3149_All	0	0	0	0	1.786596362	0.839959587
CL498.Contig1_All	0	0	0	0	2.657640005	1.244887059
Unigene10372_All	0.097610797	0.176322773	0.263034406	0.286881148	1.124328135	0.669026766
CL1896.Contig1_All	0	0	0.124328135	0.137503524	1.13093087	0.632268215
Unigene12737_All	0	0	0.250961574	0.250961574	1.847996907	1.097610797
CL4347.Contig6_All	0.263034406	0.214124805	0.815575429	0.765534746	3.193771743	2.087462841
CL2069.Contig2_All	0.389566812	0.956056652	1.713695815	2.100977648	8.217666949	5.488000771
CL1839.Contig13_All	0.137503524	0.176322773	0.22650853	0.23878686	0.669026766	0.464668267
CL1611.Contig2_All	0.516015147	0.214124805	0.475084883	0.641546029	1.82374936	1.117695043
CL4895.Contig1_All	0.275007047	0.137503524	0.378511623	0.485426827	1.321928095	0.918386234
Unigene6463_All	0.422233001	0.286881148	0.622930351	0.713695815	1.739848103	1.182692298
Unigene2765_All	0.137503524	0.137503524	0.163498732	0.367371066	0.765534746	0.378511623
CL4354.Contig3_All	0.042644337	0.056583528	0.056583528	0.659924558	1.815575429	0.695993813
CL3617.Contig3_All	0	0	0	2.336283388	5.743353391	2.232660757
Unigene2207_All	0.042644337	0	0	0.963474124	2.316145742	0.925999419
Unigene14068_All	0	0	0	0.879705766	2.353323291	0.963474124
CL1672.Contig3_All	0	0	0	0.5360529	1.339137385	0.545968369
Unigene9555_All	0	0	0	0.432959407	1.111031312	0.432959407
Unigene21875_All	0	0	0	0.475084883	1.22650853	0.475084883
CL2096.Contig4_All	0	0.124328135	0	0.50589093	1.40053793	0.59454855
CL5730.Contig1_All	0.042644337	0.042644337	0	0.286881148	0.731183242	0.321928095
Unigene6484_All	0	0.070389328	0	0.687060688	1.859969548	0.773996325
Unigene9503_All	0	0	0	0.422233001	1.14404637	0.516015147
Unigene4295_All	0	0	0	0.59454855	1.526068812	0.704871964
Unigene3260_All	0	0.275007047	0.176322773	2.114367025	5.350850805	2.432959407
Unigene11822_All	0.799087306	0.86393845	0.855989697	1.384049807	2.307428525	1.526068812
CL6513.Contig2_All	0	0	0	0.367371066	1.14404637	0.565597176
CL4658.Contig2_All	0	0	0	1.541019153	4.581953751	2.147306699
CL4874.Contig1_All	0	0	0	0.659924558	2.046141782	0.970853654
Unigene9863_All	0	0	0	0.584962501	1.531069493	0.799087306
Unigene989_All	0	0	0	0.5360529	1.464668267	0.739848103
Unigene10874_All	0	0	0	0.411426246	1.070389328	0.526068812
Unigene16168_All	0	0	0	1.700439718	4.233427944	2.169925001
Unigene20491_All	0	0	0	0.464668267	1.169925001	0.584962501
CL4376.Contig1_All	0.163498732	0.084064265	0.250961574	0.782408565	1.918386234	0.895302621
Unigene18929_All	0	0	0.028569152	1.50589093	4.34269696	1.855989697
Unigene12535_All	0.344828497	0.344828497	0.333423734	0.839959587	1.90303827	1.028569152
Unigene20464_All	0	0	0	0.831877241	2.59454855	1.117695043
CL885.Contig6_All	0	0.084064265	0.070389328	0.632268215	2.003602237	0.831877241
Unigene5190_All	0.137503524	0.084064265	0.137503524	0.831877241	2.40599236	1.049630768
Unigene11013_All	0	0	0	0.687060688	2.372952098	1.014355293
Unigene12490_All	0	0	0	0.443606651	1.545968369	0.613531653
Unigene1629_All	0.028569152	0.042644337	0.056583528	0.855989697	2.873813198	1.182692298
Unigene8247_All	0.150559677	0	0	0.275007047	1.15704371	0.495695163
CL406.Contig1_All	0.604071324	0.321928095	0.344828497	0.97819563	3.044394119	1.641546029
Unigene19755_All	0	0	0	0.286881148	1.384049807	0.622930351
CL1160.Contig5_All	0.042644337	0.014355293	0.176322773	1.339137385	5.551823596	2.582556003
CL521.Contig3_All	0	0	0	0.378511623	1.613531653	0.748461233
CL1955.Contig2_All	0	0	0	0.765534746	3.166715445	1.427606173
CL5089.Contig12_All	0	0	0	0.97819563	3.884597921	1.722466024
Unigene1070_All	0	0	0	0.545968369	2.244887059	0.933572638
Unigene20514_All	0	0	0	0.22650853	0.97819563	0.411426246
Unigene6718_All	0	0	0	0.35614381	1.50589093	0.632268215
Unigene23760_All	0	0	0	0.22650853	1.014355293	0.432959407
CL66.Contig2_All	0.028569152	0.028569152	0	0.321928095	1.333423734	0.584962501
Unigene12560_All	0	0	0	0.250961574	1.422233001	0.650764559
Unigene20902_All	0	0	0	0.23878686	1.327687364	0.613531653
CL2227.Contig16_All	0	0	0	0.344828497	1.937344392	0.855989697
Unigene11016_All	0	0	0	0.22650853	1.304511042	0.584962501
Unigene993_All	0	0	0	0.214124805	1.269033146	0.565597176
CL7407.Contig2_All	0	0	0	0.344828497	1.843983844	0.887525271
CL1336.Contig3_All	0	0	0	0.555816155	2.553360503	1.257010618
Unigene5699_All	0.286881148	0.35614381	0.344828497	0.748461233	2.166715445	0.910732662
CL6286.Contig1_All	0	0	0	0.201633861	0.956056652	0.310340121
CL5451.Contig2_All	0	0	0	0.454175893	1.937344392	0.604071324
CL4141.Contig1_All	0	0	0	0.389566812	1.843983844	0.5360529
Unigene895_All	0.042644337	0.084064265	0	0.378511623	1.773996325	0.695993813
CL3844.Contig2_All	0	0	0	0.163498732	0.918386234	0.35614381
CL3832.Contig3_All	0	0	0	0.35614381	1.996388746	0.739848103
CL1940.Contig3_All	0	0	0	0.545968369	3.097610797	1.163498732
Unigene13998_All	0	0	0	0.263034406	1.23878686	0.485426827
Unigene20168_All	0	0	0	0.378511623	1.871843649	0.678071905
Unigene1234_All	0	0	0	0.286881148	1.411426246	0.516015147
Unigene23080_All	0	0	0	0.286881148	1.411426246	0.516015147
Unigene15354_All	0	0	0	0.275007047	1.378511623	0.495695163
Unigene22975_All	0	0	0	0.263034406	1.35614381	0.485426827
Unigene19678_All	0.35614381	0.333423734	0.23878686	0.604071324	1.589763487	0.757023247
CL210.Contig9_All	0.298658316	0.176322773	0.176322773	0.565597176	1.887525271	0.807354922
CL7361.Contig4_All	1.35614381	1.10433666	1.475084883	2.087462841	4.839455765	2.746312766
Unigene12118_All	0.097610797	0.084064265	0.163498732	0.310340121	1.195347598	0.50589093
Unigene6582_All	0.084064265	0	0.150559677	0.344828497	1.384049807	0.526068812
CL1443.Contig10_All	0.137503524	0.137503524	0.22650853	0.545968369	1.627606838	0.704871964
CL6676.Contig1_All	0	0	0	0.86393845	3.412781525	1.40053793
CL6980.Contig8_All	0	0	0	0.35614381	1.40599236	0.565597176
CL6599.Contig4_All	0.014355293	0	0	1.042644337	4.115199749	1.650764559
CL4052.Contig1_All	0	0	0	0.298658316	1.214124805	0.464668267
CL3570.Contig3_All	0	0	0	0.40053793	1.516015147	0.575312331
Unigene18790_All	0	0	0	0.757023247	2.414135533	1.327687364
CL4008.Contig1_All	0	0	0	0.485426827	1.480265122	0.815575429
Unigene9704_All	0	0	0	0.678071905	2.100977648	1.137503524
CL2625.Contig2_All	0	0	0	0.807354922	2.582556003	1.378511623
CL120.Contig6_All	0	0	0	1.063502942	3.557042415	1.914564523
CL3562.Contig4_All	0	0	0	0.632268215	1.744161096	0.918386234
CL5218.Contig5_All	0	0	0	0.82374936	2.411426246	1.263034406
CL2461.Contig3_All	0	0	0	0.344828497	0.963474124	0.5360529
Unigene9970_All	0	0	0	0.485426827	1.378511623	0.773996325
Unigene12638_All	0	0	0	0.432959407	1.22650853	0.704871964
CL3080.Contig2_All	0	0	0	0.59454855	1.744161096	1.007195501
CL4645.Contig1_All	0.014355293	0.286881148	0.014355293	1.691534165	3.853995647	2.521050737
Unigene12678_All	0.22650853	0.310340121	0.22650853	0.669026766	1.40599236	0.992768431
Unigene8715_All	0.189033824	0.321928095	0.137503524	0.933572638	2.182692298	1.422233001
Unigene7009_All	0	0	0	0.669026766	1.735522177	1.021479727
CL5932.Contig3_All	0	0	0	0.970853654	2.592158002	1.531069493
Unigene12746_All	0	0	0	1	2.596935142	1.641546029
Unigene6505_All	0	0	0	0.464668267	1.169925001	0.731183242
CL519.Contig6_All	0	0	0	0.613531653	1.526068812	0.956056652
Unigene11003_All	0	0	0	0.298658316	0.847996907	0.545968369
Unigene9739_All	0	0	0	0.310340121	0.887525271	0.565597176
CL4437.Contig2_All	0	0	0	0.485426827	1.321928095	0.82374936
Unigene20122_All	0	0	0	0.50589093	1.40053793	0.879705766
Unigene2720_All	0	0	0	0.782408565	2.17951105	1.378511623
Unigene14078_All	0	0	0	0.35614381	0.97819563	0.641546029
CL2538.Contig10_All	0	0	0	1.23878686	3.47118746	2.321928095
Unigene9274_All	0	0.042644337	0.042644337	0.632268215	1.641546029	1.09085343
CL4448.Contig2_All	0	0	0.042644337	1.3950628	3.554588852	2.397802962
Unigene2274_All	0.150559677	0.201633861	0.111031312	0.367371066	0.807354922	0.545968369
Unigene3129_All	0.367371066	0.757023247	0.422233001	1.427606173	2.959770155	2.09085343
CL1075.Contig2_All	0.650764559	0.918386234	0.687060688	1.275007047	2.454175893	1.782408565
Unigene805_All	0	0	0	0.454175893	1.422233001	0.948600847
CL7430.Contig2_All	0	0	0	0.432959407	1.339137385	0.90303827
CL4421.Contig1_All	0	0	0	0.189033824	0.613531653	0.422233001
CL2272.Contig2_All	0	0	0	0.782408565	2.580145484	1.722466024
Unigene4022_All	0.23878686	0.250961574	0.084064265	2.341985747	6.891176125	4.887525271
Unigene9334_All	0	0	0	0.887525271	2.618238656	1.819668183
Unigene18850_All	0	0	0	0.35614381	1.056583528	0.722466024
CL66.Contig10_All	0	0	0	1.169925001	3.50589093	2.389566812
Unigene15753_All	0.097610797	0.042644337	0.042644337	0.59454855	1.618238656	1.077242999
CL5813.Contig3_All	0	0	0	0.782408565	2.592158002	1.659924558
Unigene16388_All	0	0	0	0.59454855	1.786596362	1.150559677
Unigene9683_All	0	0	0	0.475084883	1.411426246	0.925999419
CL15.Contig7_All	0	0	0	0.910732662	2.744161096	1.815575429
Unigene10923_All	0	0	0	0.575312331	1.744161096	1.150559677
CL7136.Contig7_All	0	0	0	1.201633861	3.925049965	2.3950628
CL4303.Contig2_All	0	0	0	0.790772038	2.414135533	1.459431619
CL1865.Contig1_All	0	0	0	0.910732662	3.209453366	1.835924074
CL5571.Contig1_All	0	0	0	0.432959407	1.510961919	0.925999419
CL6245.Contig2_All	0	0	0	0.422233001	1.521050737	0.90303827
Unigene6676_All	0	0	0	0.485426827	1.687060688	1
Unigene3675_All	0.275007047	0.443606651	0.298658316	0.86393845	2.114367025	1.480265122
Unigene5454_All	0	0.137503524	0.070389328	0.659924558	1.97819563	1.350497247
CL1280.Contig7_All	0.070389328	0.176322773	0.124328135	0.731183242	1.895302621	1.189033824
CL156.Contig5_All	0	0.137503524	0.176322773	0.807354922	2.214124805	1.438292852
Unigene2566_All	0.070389328	0.176322773	0.310340121	1.195347598	3.032100843	1.66448284
CL5294.Contig3_All	0.411426246	0.565597176	0.799087306	1.599317794	3.724650272	2.204766751
CL7323.Contig1_All	0.411426246	0.555816155	0.650764559	1.049630768	1.944858446	1.304511042
CL6328.Contig5_All	0.367371066	0.516015147	0.622930351	1.207892852	2.214124805	1.510961919
Unigene8405_All	0	0.137503524	0.163498732	0.59454855	1.448900951	0.86393845
Unigene13134_All	0.084064265	0.163498732	0.22650853	0.59454855	1.286881148	0.839959587
Unigene12006_All	0.150559677	0.263034406	0.344828497	0.86393845	1.933572638	1.22650853
CL4628.Contig5_All	0.189033824	0.310340121	0.389566812	0.555816155	1.049630768	0.678071905
CL4600.Contig2_All	0.641546029	0.879705766	1.021479727	1.298658316	2.198494154	1.613531653
Unigene16462_All	0	0.263034406	0.263034406	0.565597176	1.40053793	0.739848103
Unigene2249_All	0.713695815	1.014355293	1.014355293	1.40599236	2.275007047	1.565597176
Unigene14219_All	0.263034406	0.464668267	0.411426246	0.695993813	1.269033146	0.855989697
Unigene6121_All	0.22650853	0.575312331	0.575312331	1.150559677	2.3305584	1.495695163
Unigene13265_All	0.298658316	0.918386234	0.584962501	1.339137385	3.528571319	2.344828497
Unigene8753_All	0.495695163	1.09085343	1.077242999	1.269033146	3.761285273	2.50589093
Unigene14755_All	0.411426246	0.695993813	0.695993813	0.941106311	2.543495883	1.778208576
Unigene1820_All	0.516015147	0.910732662	0.799087306	1.049630768	2.518535139	1.803227036
Unigene3278_All	0.097610797	0.432959407	0.275007047	0.5360529	2.063502942	1.117695043
CL7367.Contig2_All	1.384049807	1.963474124	1.555816155	2.13422094	4.558267634	3.288358562
Unigene3870_All	0	0.298658316	0.111031312	0.344828497	1.526068812	0.871843649
Unigene7558_All	1.967168608	2.498250868	2.301587647	2.841973119	4.773996325	3.480265122
CL5839.Contig2_All	0.097610797	0.344828497	0.23878686	0.604071324	1.618238656	0.847996907
CL485.Contig5_All	0.475084883	0.555816155	0.555816155	0.871843649	1.622930351	1.124328135
CL706.Contig8_All	0.659924558	0.757023247	0.731183242	0.970853654	1.650764559	1.220329955
Unigene15905_All	0.070389328	0.23878686	0.22650853	0.704871964	2.070389328	1.201633861
Unigene4559_All	0	0.163498732	0.176322773	0.526068812	1.545968369	0.839959587
Unigene5082_All	0.443606651	0.555816155	0.5360529	0.963474124	2.060047384	1.280956314
Unigene12245_All	0	0.124328135	0	0.422233001	1.333423734	0.659924558
CL1303.Contig1_All	0.201633861	0.35614381	0.23878686	0.855989697	2.185866545	1.137503524
CL4344.Contig2_All	0.189033824	0.422233001	0.150559677	1.021479727	3.635754391	1.871843649
Unigene15606_All	0.137503524	0.189033824	0.137503524	0.411426246	1.201633861	0.695993813
Unigene10838_All	0	0.056583528	0	0.422233001	1.678071905	0.847996907
Unigene4298_All	0.137503524	0.23878686	0.084064265	0.97819563	2.98550043	1.575312331
CL2404.Contig1_All	0	0	0	0.422233001	1.438292852	0.695993813
CL5237.Contig3_All	0	0	0	0.389566812	1.427606173	0.659924558
CL6668.Contig4_All	0	0	0	0.263034406	0.933572638	0.485426827
Unigene23293_All	0	0	0	0.389566812	1.361768359	0.695993813
CL92.Contig1_All	0	0	0	0.176322773	0.722466024	0.35614381
CL4276.Contig1_All	0	0	0	0.411426246	1.641546029	0.82374936
CL1471.Contig3_All	0	0.014355293	0	0.82374936	3.303050085	1.678071905
CL1267.Contig2_All	0	0	0.124328135	0.485426827	1.632268215	0.933572638
CL2401.Contig3_All	0	0	0.097610797	0.475084883	1.891419187	1.13093087
Unigene4434_All	0.731183242	0.839959587	0.879705766	1.510961919	3.403267722	2.392317423
CL7318.Contig2_All	0.815575429	0.933572638	1.028569152	1.50589093	3.303050085	2.339137385
Unigene12578_All	0	0	0	0.321928095	1.516015147	0.90303827
CL2745.Contig3_All	0	0	0	0.422233001	2.017921908	1.189033824
Unigene15486_All	0	0	0	0.411426246	1.855989697	1.111031312
CL6056.Contig1_All	0	0	0	0.422233001	1.875780063	1.111031312
Unigene12632_All	0	0	0	0.263034406	1.124328135	0.687060688
Unigene264_All	0	0	0	0.298658316	1.372952098	0.839959587
Unigene16488_All	0	0	0	0.275007047	1.292781749	0.782408565
Unigene12377_All	0	0	0	0.40053793	1.959770155	1.182692298
CL420.Contig10_All	0	0	0	0.432959407	2.22650853	1.327687364
Unigene15284_All	0	0	0	0.150559677	0.722466024	0.411426246
Unigene1961_All	0	0	0	0.367371066	1.782408565	1.014355293
Unigene6861_All	0	0	0	0.275007047	1.350497247	0.782408565
CL7416.Contig1_All	0	0	0	0.389566812	1.952333566	1.14404637
Unigene5780_All	0	0	0	0.333423734	1.310340121	0.82374936
Unigene22360_All	0	0	0	0.333423734	1.316145742	0.831877241
Unigene5894_All	0	0	0	0.310340121	1.257010618	0.782408565
CL7552.Contig1_All	0	0	0	0.555816155	2.247927513	1.416839742
Unigene8350_All	0	0	0	0.23878686	0.90303827	0.565597176
CL67.Contig20_All	0	0	0	0.263034406	1.014355293	0.622930351
Unigene18989_All	0	0.042644337	0	0.687060688	2.851998837	1.687060688
Unigene16836_All	0	0	0	0.378511623	1.560714954	0.910732662
CL3060.Contig1_All	0	0	0	0.722466024	2.825785627	1.659924558
Unigene15033_All	0	0	0	0.669026766	3.582556003	1.970853654
CL4307.Contig2_All	0.622930351	0.613531653	0.604071324	1.35614381	4.193771743	2.495695163
Unigene7006_All	0	0	0	0.214124805	1.077242999	0.565597176
CL6597.Contig4_All	0.150559677	0	0	1.021479727	4.23572706	2.313245852
Unigene19072_All	0.111031312	0	0	0.713695815	2.707082992	1.480265122
Unigene1252_All	0	0	0	1.220329955	4.838447593	2.604071324
CL1018.Contig1_All	0	0	0	0.411426246	1.815575429	1.014355293
CL7519.Contig22_All	0	0	0	0.516015147	2.344828497	1.275007047
CL1060.Contig2_All	0	0	0.124328135	0.344828497	1.292781749	0.622930351
Unigene12153_All	0	0	0.137503524	0.263034406	0.925999419	0.485426827
Unigene14177_All	0.084064265	0.201633861	0.422233001	0.765534746	2.22342255	1.232660757
Unigene13677_All	0	0.097610797	0.189033824	0.275007047	0.98550043	0.565597176
Unigene5248_All	0.097610797	0.378511623	0.464668267	0.807354922	2.666756592	1.521050737
Unigene23275_All	0	0	0.150559677	0.275007047	1.432959407	0.799087306
Unigene9914_All	0	0	0.214124805	0.40053793	1.632268215	0.98550043
Unigene7093_All	0.150559677	0.137503524	0.275007047	0.389566812	1.09085343	0.687060688
Unigene16692_All	0.23878686	0.23878686	0.432959407	0.604071324	1.599317794	1.021479727
CL5287.Contig2_All	0.855989697	0.321928095	0.263034406	0.422233001	2.097610797	1.150559677
Unigene9418_All	1.384049807	0.495695163	0.389566812	0.584962501	4.975446766	2.516015147
CL6545.Contig5_All	1.021479727	0.773996325	0.622930351	0.748461233	2.250961574	1.516015147
CL968.Contig9_All	3.060047384	2.010779839	2.217230716	2.726831217	4.890446693	3.887525271
CL4634.Contig3_All	1.669026766	0.565597176	0.286881148	0.790772038	3.621758857	2.462052319
Unigene13564_All	0.59454855	0.35614381	0.097610797	0.565597176	1.560714954	0.970853654
CL5503.Contig2_All	5.555816155	4.681449265	4.557042415	5.684257705	7.477920131	6.531381461
CL4224.Contig3_All	2.695993813	2.263034406	2.073820233	2.759155834	3.654206378	3.124328135
Unigene11360_All	0.432959407	0	0	0.22650853	1.851998837	1.220329955
Unigene11227_All	0.214124805	0	0	0.201633861	1.321928095	0.815575429
Unigene13618_All	0.333423734	0	0	0.310340121	1.726831217	1.049630768
Unigene15505_All	0.150559677	0	0	0.275007047	0.879705766	0.526068812
Unigene8466_All	0.263034406	0	0	0.454175893	1.970853654	1.084064265
CL611.Contig1_All	0.847996907	0.432959407	0.613531653	0.895302621	2.117695043	1.5360529
CL5977.Contig4_All	0.632268215	0.137503524	0.150559677	0.687060688	2.032100843	1.378511623
CL2367.Contig2_All	2.440952198	2.35614381	1.918386234	2.440952198	3.065227623	2.59454855
CL3082.Contig2_All	0.748461233	0.765534746	0.432959407	0.910732662	1.316145742	0.97819563
Unigene2146_All	0.464668267	0.411426246	0.070389328	0.704871964	1.232660757	0.782408565
CL4584.Contig2_All	1.40053793	1.201633861	0.545968369	1.819668183	3.078951341	2.080657663
CL3950.Contig12_All	1.744161096	1.941106311	0.59454855	2.063502942	5.377817853	3.83491343
CL1274.Contig2_All	3.568032105	3.554588852	2.927896454	3.805292456	5.514753498	4.627606838
CL1649.Contig2_All	3.986410935	4.13093087	3.62058641	4.006298024	4.847996907	4.401903472
CL3694.Contig6_All	1.03562391	1.214124805	0.765534746	1.084064265	2.370164281	1.752748591
Unigene7313_All	1.815575429	1.98550043	0.50589093	1.891419187	5.031659854	2.950468414
CL74.Contig6_All	0.613531653	0.678071905	0.137503524	0.669026766	1.959770155	0.956056652
[truncated: 6,987 more rows]
