# Supplementary material for: Transcriptome Profiling Reveals Genes Related to Sex Determination and Differentiation in Sugarcane Borer (Chilo sacchariphagus Bojer)
Source: Insects. 2022 May 26;13(6):500. doi: 10.3390/insects13060500 (PMC9225334; doi:10.3390/insects13060500)
Supplement: Supplementary file 1 [file insects-13-00500-s001.zip › insects-1680350-supplementary/Additional file 4 Table S4 list of female-biased genes..xls]

	fpkm_SBF3	fpkm_SBF2	fpkm_SBF1	fpkm_SBM2	fpkm_SBM3	fpkm_SBM1
CL5221.Contig3_All	1.589763487	1.757023247	0.214124805	0	0.111031312	0
CL7147.Contig1_All	1.952333566	2.367371066	0	0	0	0
CL7177.Contig3_All	2.107687869	2.381283373	0	0	0	0
Unigene5270_All	1.659924558	1.650764559	0.321928095	0.214124805	0.056583528	0.163498732
CL5826.Contig4_All	3.495695163	3.462052319	0.454175893	0.028569152	0	0
CL4455.Contig2_All	3.751677946	3.805292456	0.378511623	0	0	0
CL6111.Contig1_All	3.333423734	3.46727948	0.321928095	0	0	0
CL2288.Contig2_All	1.10433666	1.13093087	0.097610797	0	0	0
CL4477.Contig2_All	2.44625623	2.257010618	0.097610797	0	0	0.150559677
CL1759.Contig2_All	2.324810603	2.40599236	0	0.137503524	0	0
CL2261.Contig1_All	4.760753208	4.906409617	0	0	0	0
CL3005.Contig1_All	2.44625623	2.422233001	0	0	0	0
CL7333.Contig4_All	2.545968369	2.538538164	0	0	0	0
Unigene4473_All	2.419538892	2.771885579	0.90303827	0	0	0.150559677
CL3605.Contig1_All	3.140778656	3.212569339	0.839959587	0.189033824	0.214124805	0.137503524
Unigene24070_All	1.13093087	1.23878686	0.310340121	0	0	0
CL5463.Contig2_All	3.311793718	4.049630768	2.039138394	1.056583528	1.063502942	0.678071905
Unigene5618_All	2.392317423	2.666756592	1.056583528	0.344828497	0	0
Unigene7321_All	1.82374936	2.053111336	0.941106311	0.22650853	0	0
CL1565.Contig3_All	0.799087306	1.906890596	0.150559677	0	0	0
CL6550.Contig1_All	0.704871964	1.799087306	0.070389328	0	0	0
CL1714.Contig1_All	1.09085343	3.722466024	0	0	0	0
CL1764.Contig7_All	0.97819563	2.803227036	0.454175893	0.137503524	0.150559677	0.189033824
Unigene4062_All	0.50589093	1.389566812	0.150559677	0	0	0
CL2008.Contig1_All	2.087462841	3.681449265	0.713695815	0.275007047	0	0
CL25.Contig6_All	2.192194165	3.743084056	0.970853654	0.695993813	0.344828497	0.454175893
CL2242.Contig1_All	0.855989697	1.650764559	0.23878686	0.137503524	0	0
CL562.Contig3_All	0.941106311	2.03562391	0	0	0	0
CL4431.Contig3_All	1.14404637	2.153805336	0.137503524	0.014355293	0.097610797	0.028569152
CL5963.Contig1_All	2.646162657	4.98458935	0	0	0	0
Unigene2699_All	1.448900951	2.700439718	0	0	0	0
CL369.Contig15_All	1.545968369	2.063502942	0	0	0	0
Unigene3816_All	0.871843649	1.257010618	0.084064265	0	0	0
CL1565.Contig1_All	1.941106311	2.847996907	0	0	0	0
CL1258.Contig1_All	1.214124805	1.799087306	0.028569152	0	0.014355293	0
CL7181.Contig2_All	2.397802962	3.460742564	0.992768431	0.765534746	0.214124805	0.310340121
CL1241.Contig7_All	1.459431619	2.201633861	0.298658316	0.22650853	0	0
CL6886.Contig1_All	3.181102551	4.495055528	0.454175893	0.344828497	0	0
CL5298.Contig2_All	1.871843649	2.568032105	0.321928095	0.275007047	0	0
CL2815.Contig6_All	0	1.541019153	0.432959407	0	0	0
CL5716.Contig1_All	0	2.615887074	0.98550043	0	0	0
CL5420.Contig3_All	0	2.09085343	0.765534746	0	0	0
CL4378.Contig4_All	0	2.883620816	0.941106311	0	0	0
CL1362.Contig1_All	0	2.634593268	0.895302621	0	0	0
CL4183.Contig4_All	0.124328135	3.184280294	1.344828497	0	0	0
Unigene16912_All	0	2.316145742	1.03562391	0	0	0
CL645.Contig3_All	0	4.167518504	1.831877241	0	0	0
CL2226.Contig1_All	0	6.268471823	3.066950244	0.310340121	0.163498732	0
CL2294.Contig1_All	0.070389328	1.786596362	0.941106311	0.070389328	0	0
Unigene2892_All	0.333423734	1.678071905	0.82374936	0	0	0
Unigene16949_All	0.344828497	2.411426246	1.220329955	0.070389328	0	0
CL4011.Contig2_All	1.700439718	6.895302621	3.680324357	1.189033824	0.669026766	0.389566812
CL3318.Contig1_All	0.695993813	3.374343989	1.922197848	0.40053793	0	0
Unigene17072_All	0.432959407	2.272023189	0.23878686	0	0	0
Unigene17523_All	0.411426246	1.875780063	0.214124805	0	0	0
CL7350.Contig2_All	0.250961574	1.526068812	0.250961574	0	0	0
CL5826.Contig5_All	0.659924558	2.735522177	0.50589093	0	0.042644337	0
CL1565.Contig4_All	0.378511623	1.847996907	0.310340121	0	0	0
CL2055.Contig2_All	0.970853654	7.437876886	1.459431619	0.5360529	0	0.028569152
Unigene16634_All	0.669026766	3.580145484	0.895302621	0	0	0
CL5709.Contig2_All	0.23878686	2.003602237	0.495695163	0	0	0
Unigene10068_All	0.176322773	1.744161096	0.344828497	0	0	0
Unigene16562_All	0.40053793	3.568032105	0.695993813	0	0	0
CL2805.Contig3_All	0	1.077242999	0.176322773	0	0	0
CL1773.Contig1_All	0.298658316	4.905928478	0.90303827	0.028569152	0.084064265	0
CL1278.Contig4_All	0	11.91122344	1.3950628	0.084064265	0.367371066	1.028569152
Unigene2730_All	0.014355293	2.324810603	0.214124805	0.014355293	0.014355293	0.014355293
CL3725.Contig2_All	0.22650853	10.2606726	0.59454855	0	0	0
CL6422.Contig1_All	0	4.529196268	0.201633861	0	0	0
CL1601.Contig2_All	0.35614381	2.825785627	0	0	0	0
Unigene1462_All	0.389566812	2.855989697	0	0	0	0
CL3368.Contig8_All	0.344828497	2.424922088	0	0	0	0
Unigene17049_All	0.310340121	1.922197848	0	0	0	0
Unigene1590_All	0.310340121	1.726831217	0	0	0	0
Unigene5370_All	0.084064265	1.014355293	0	0	0	0
CL7313.Contig1_All	0.286881148	3.788685711	0	0	0	0
CL3645.Contig6_All	0.097610797	3.517275693	0	0	0	0
Unigene17258_All	0.189033824	3.595742339	0.097610797	0	0.097610797	0
Unigene5558_All	0.422233001	3.491853096	0.378511623	0.070389328	0.042644337	0
CL3318.Contig3_All	0.495695163	4.798569004	0.250961574	0	0	0
CL7282.Contig2_All	0.124328135	1.475084883	0.070389328	0.042644337	0	0
CL937.Contig6_All	0.214124805	3.547203025	0.201633861	0	0	0
Unigene17137_All	0.871843649	2.72900887	0.678071905	0.189033824	0.124328135	0
Unigene17725_All	0.555816155	1.691534165	0.454175893	0.084064265	0	0
CL1447.Contig2_All	1.163498732	2.724650272	0.739848103	0	0.042644337	0.042644337
CL1565.Contig6_All	1.021479727	2.653060017	0.584962501	0	0	0
Unigene1521_All	1.070389328	3.012568674	0.773996325	0	0	0.124328135
Unigene2859_All	1.438292852	3.35473424	1.257010618	0.298658316	0.443606651	0.389566812
CL1316.Contig3_All	0.739848103	2.582556003	0.815575429	0.176322773	0	0
CL5414.Contig2_All	0.40053793	1.182692298	0.422233001	0.097610797	0	0
Unigene17050_All	0.22650853	0.90303827	0.263034406	0	0	0
CL34.Contig2_All	0.659924558	2.456806149	0.757023247	0	0	0
CL4813.Contig2_All	0.765534746	3.028569152	1.063502942	0	0	0
Unigene9611_All	0.5360529	1.839959587	0.704871964	0.042644337	0.097610797	0.042644337
Unigene7320_All	0.411426246	2.22342255	0.790772038	0.111031312	0.042644337	0.042644337
Unigene7877_All	1.049630768	3.744161096	1.604071324	0.111031312	0	0.111031312
CL3705.Contig1_All	1.244887059	4.783456654	1.90303827	0.111031312	0	0
CL1141.Contig2_All	2.440952198	5.965553435	5.168722254	0	0	0.028569152
CL4652.Contig1_All	2.897240426	6.590661896	5.572283367	0.056583528	0.124328135	0
Unigene24087_All	1.773996325	4.311793718	3.412781525	0	0	0
CL4030.Contig1_All	2.10433666	5.522620761	4.128458384	0	0	0
Unigene4975_All	1.89917563	3.196921734	3.065227623	0.495695163	0.604071324	0.622930351
CL346.Contig2_All	1.384049807	2.646162657	2.521050737	0.097610797	0.137503524	0.189033824
CL5557.Contig3_All	4.126807703	7.654421219	7.201633861	0	0	0
CL619.Contig1_All	0.839959587	1.608809243	1.427606173	0	0	0
Unigene9256_All	3.346247774	6.481557281	5.328046556	0	0.042644337	0.097610797
Unigene4290_All	0.941106311	1.871843649	1.521050737	0	0	0
Unigene25495_All	2.510961919	4.381283373	3.841973119	0	0	0
CL1930.Contig2_All	2.124328135	3.653060017	3.116031993	0.097610797	0.275007047	0.35614381
CL3117.Contig1_All	0.970853654	2.339137385	1.372952098	0	0	0.176322773
Unigene18550_All	0.432959407	1.056583528	0.713695815	0	0	0
Unigene9587_All	2.6622055	6.471024839	4.048759312	0	0	0
Unigene12370_All	2.698218478	6.844360543	4.102658131	0	0	0
CL356.Contig1_All	1.82374936	3.241840184	2.277984747	0	0.310340121	0.35614381
CL1681.Contig2_All	1.214124805	2.451540833	1.526068812	0.150559677	0.201633861	0.137503524
CL6687.Contig5_All	2.039138394	4.622344723	2.788685711	0	0	0
CL4455.Contig1_All	2.837943242	5.327328083	3.47118746	0.310340121	0.201633861	0.163498732
Unigene4789_All	1.056583528	2.173127433	1.485426827	0	0	0
Unigene15043_All	1.22650853	2.715893371	1.786596362	0	0	0
CL3823.Contig1_All	2.295723025	3.258518925	2.301587647	0.970853654	0.722466024	0.799087306
Unigene15610_All	2.825785627	4.324810603	3.032100843	0.918386234	0.799087306	0.201633861
CL7391.Contig3_All	0.659924558	1.454175893	1.077242999	0.176322773	0.042644337	0.028569152
CL3173.Contig4_All	1.432959407	3.03562391	2.22342255	0.367371066	0	0
CL578.Contig1_All	0.887525271	1.700439718	1.333423734	0.214124805	0.084064265	0.137503524
Unigene11416_All	1.469885976	2.933572638	2.241840184	0.097610797	0	0
Unigene25414_All	2.518535139	4.950001749	3.708187236	0.189033824	0	0
Unigene17035_All	1.944858446	3.243364426	2.698218478	0.5360529	0.454175893	0.124328135
CL322.Contig1_All	2.778208576	5.108942569	3.707082992	0.815575429	0.333423734	0
CL3756.Contig1_All	3.94204526	6.328585177	4.797012978	0.176322773	0.250961574	0.084064265
Unigene13572_All	2.869871406	4.810957159	3.680324357	0	0	0
Unigene13546_All	2.500802053	4.50779464	3.438292852	0.214124805	0	0
Unigene1728_All	1.35614381	2.319039816	1.786596362	0.070389328	0	0.111031312
CL645.Contig2_All	3.099295204	5.776103988	4.382667253	0	0	0.056583528
CL7105.Contig2_All	3.371558863	5.842476063	4.599317794	0.084064265	0.070389328	0.042644337
CL1276.Contig18_All	2.169925001	3.825785627	3.039138394	0	0	0.124328135
CL4425.Contig1_All	1.384049807	2.111031312	1.761285273	0.464668267	0.189033824	0.22650853
CL1277.Contig3_All	3.166715445	5.685659877	3.933572638	0.495695163	0	0
Unigene4228_All	2.23572706	3.264536431	2.555816155	1.137503524	0.722466024	0.910732662
Unigene4355_All	3.033863452	4.40599236	3.960697039	2.313245852	1.063502942	1.40053793
CL1454.Contig1_All	2.316145742	4.739308071	4.72900887	1.500802053	0	0
CL6985.Contig3_All	2.759155834	4.639232163	4.484782623	1.839959587	0.263034406	0.344828497
CL3952.Contig6_All	2.906890596	4.305970521	4.307428525	2.107687869	0.948600847	1.056583528
CL6632.Contig4_All	1.339137385	2.427606173	1.895302621	0.831877241	0.263034406	0.333423734
CL7313.Contig2_All	2.107687869	4.736063628	3.804260116	0.956056652	0	0.176322773
Unigene7515_All	1.316145742	1.941106311	1.843983844	0.650764559	0.333423734	0.201633861
CL3470.Contig1_All	1.084064265	1.622930351	1.495695163	0.485426827	0.124328135	0.163498732
Unigene6064_All	1.327687364	1.883620816	1.709290636	0.678071905	0.310340121	0.344828497
CL3645.Contig1_All	1.021479727	1.769771739	1.521050737	0.432959407	0.028569152	0.028569152
CL6802.Contig4_All	1.15704371	1.718087584	1.604071324	0.669026766	0.310340121	0.310340121
CL7471.Contig2_All	1.867896464	2.821710215	2.381283373	1.14404637	0.782408565	0.526068812
Unigene16042_All	9.495135498	11.20270544	10.50638693	7.726013749	6.341807889	6.302867361
CL2503.Contig1_All	4.169925001	5.598424761	4.872336288	2.998195503	1.992768431	2.13093087
Unigene2864_All	1.925999419	3.344828497	2.711494907	0.956056652	0.028569152	0.028569152
Unigene14262_All	3.145677455	4.151371776	3.9800253	1.580145484	0.847996907	0.790772038
CL1276.Contig3_All	5.161887682	6.98982022	7.071140536	1.839959587	0	0
CL308.Contig2_All	1.851998837	2.526068812	2.570462931	0.748461233	0.097610797	0.070389328
Unigene3597_All	4.049630768	4.899659026	5.085764554	2.62058641	1.786596362	1.765534746
CL4766.Contig8_All	2.073820233	2.744161096	2.871843649	1.182692298	0.545968369	0.516015147
Unigene14840_All	1.028569152	1.464668267	1.495695163	0.298658316	0	0
CL5083.Contig1_All	2.599317794	3.468583317	3.589763487	1.3950628	0.687060688	0.855989697
CL3754.Contig3_All	1.195347598	1.739848103	1.835924074	0.22650853	0	0.028569152
CL1607.Contig4_All	2.914564523	3.744161096	3.672425342	1.389566812	1.063502942	1.214124805
Unigene16064_All	1.15704371	1.438292852	1.454175893	0.367371066	0.056583528	0.189033824
CL3005.Contig2_All	1.970853654	2.570462931	2.558267634	0.90303827	0.454175893	0.722466024
CL4432.Contig3_All	3.032100843	4.548436625	4.359661722	1.59454855	0.516015147	1.678071905
CL6841.Contig1_All	1.560714954	2.241840184	2.313245852	0.704871964	0.097610797	0.495695163
Unigene10490_All	0.632268215	1.207892852	1.028569152	0.137503524	0	0
Unigene12742_All	1.275007047	2.241840184	2.073820233	0.163498732	0	0
CL350.Contig5_All	1.608809243	2.82374936	2.718087584	0.545968369	0.056583528	0.35614381
CL1276.Contig7_All	2.010779839	3.627606838	3.555816155	0.250961574	0	0.084064265
CL2623.Contig1_All	2.229587923	3.481557281	3.40053793	1.056583528	0.773996325	0.963474124
CL1951.Contig2_All	1.669026766	2.859969548	2.307428525	0.584962501	0.124328135	0.50589093
CL1765.Contig10_All	1.589763487	2.260025656	2.114367025	0.713695815	0.432959407	0.650764559
Unigene3985_All	1.63691458	2.358958826	2.13422094	0.485426827	0.097610797	0.432959407
Unigene4471_All	0.963474124	1.929790998	0.555816155	0	0	0
CL5645.Contig1_All	1.042644337	1.906890596	0.584962501	0	0	0
CL5883.Contig1_All	2.319039816	3.702657543	1.117695043	0	0	0
Unigene4837_All	1.15704371	1.794935663	0.575312331	0.250961574	0.084064265	0.070389328
CL3520.Contig7_All	7.849686575	11.05585858	4.703211467	3.280956314	0	0
CL4992.Contig2_All	5.720004787	7.4260131	3.669026766	1.66448284	0	0
CL2131.Contig2_All	1.752748591	2.263034406	1.097610797	0.622930351	0.150559677	0.163498732
Unigene3618_All	2.100977648	3.09085343	1.682573297	1.049630768	0.321928095	0.275007047
Unigene4754_All	1.584962501	2.671293372	1.23878686	0.59454855	0.084064265	0.056583528
CL322.Contig5_All	4.362469889	6.156032499	3.46727948	1.23878686	0.22650853	0.22650853
CL7161.Contig1_All	2.786596362	3.657640005	2.275007047	1.22650853	0.687060688	0.713695815
CL3954.Contig2_All	0.98550043	1.570462931	0.748461233	0.250961574	0.070389328	0.070389328
CL1834.Contig5_All	1.97819563	3.142413438	1.526068812	0.604071324	0.176322773	0.111031312
CL7350.Contig5_All	0.722466024	1.992768431	0.831877241	0	0	0
CL7350.Contig3_All	0.584962501	1.545968369	0.565597176	0	0	0
Unigene17854_All	0.970853654	2.097610797	0.773996325	0.137503524	0	0
CL4507.Contig2_All	1.321928095	3.080657663	1.257010618	0.298658316	0	0
CL147.Contig3_All	1.077242999	2.307428525	1.263034406	0	0.163498732	0
CL7350.Contig6_All	0.632268215	1.735522177	0.815575429	0	0	0
CL4545.Contig1_All	1.014355293	2.523561956	1.150559677	0	0	0
CL3318.Contig2_All	2.137503524	5.282069075	2.601696516	0	0	0
CL754.Contig3_All	0.773996325	1.469885976	0.782408565	0.097610797	0	0
CL1276.Contig1_All	2.82374936	6.273142859	3.065227623	0.35614381	0	0
CL1031.Contig1_All	0.739848103	1.604071324	0.815575429	0	0	0
Unigene6260_All	0.963474124	1.700439718	0.86393845	0	0	0.056583528
CL3418.Contig2_All	0.632268215	1.163498732	0.632268215	0	0	0
CL1259.Contig1_All	0.98550043	1.752748591	0.839959587	0	0.124328135	0
CL460.Contig1_All	1.531069493	2.521050737	1.361768359	0.378511623	0.432959407	0.263034406
Unigene6546_All	1.298658316	2.324810603	0.992768431	0	0	0
Unigene12610_All	0.687060688	1.416839742	0.59454855	0	0	0
Unigene15124_All	2.580145484	5.198101209	2.277984747	0	0	0
Unigene8504_All	1.220329955	3.897240426	2.680324357	0	0.056583528	0.042644337
CL1565.Contig7_All	0.739848103	2.324810603	1.500802053	0	0	0
CL4135.Contig2_All	1.275007047	3.704871964	2.438292852	0.084064265	0	0.163498732
CL1278.Contig6_All	2.983677695	9.458529652	5.109778429	0.163498732	0.86393845	0.150559677
CL645.Contig6_All	1.867896464	7.231893162	3.831877241	0	0	0
Unigene8160_All	0.443606651	1.641546029	0.948600847	0	0	0
CL7119.Contig2_All	0.98550043	2.176322773	1.454175893	0.495695163	0.137503524	0.042644337
Unigene14376_All	1.244887059	2.648465443	1.469885976	0.495695163	0.084064265	0
Unigene10628_All	1.316145742	2.797012978	1.516015147	0.378511623	0	0
Unigene12185_All	0.773996325	2.358958826	1.201633861	0.321928095	0	0
Unigene7960_All	1.09085343	2.604071324	1.350497247	0.432959407	0.084064265	0.163498732
CL6813.Contig2_All	0.584962501	1.794935663	1.063502942	0.263034406	0.056583528	0.124328135
CL6351.Contig3_All	1.545968369	3.703765179	2.324810603	0.545968369	0.333423734	0.344828497
CL1217.Contig1_All	2.204766751	1.327687364	0.298658316	0	0.163498732	0.111031312
CL645.Contig1_All	2.462052319	1.298658316	0	0	0	0
CL7179.Contig1_All	4.245647774	2.570462931	0	0	0	0
Unigene24788_All	1.650764559	0.992768431	0	0	0	0
CL123.Contig4_All	4.421559945	2.307428525	0.22650853	0.790772038	0.150559677	0.042644337
CL7333.Contig2_All	2.364572432	1.207892852	0.286881148	0.201633861	0.056583528	0.056583528
CL2186.Contig1_All	1.63691458	0.695993813	0.097610797	0	0	0
CL2443.Contig3_All	2.283921772	1.063502942	0	0	0	0
CL375.Contig13_All	1.555816155	0.659924558	0	0	0	0
Unigene17136_All	3.438292852	2.007195501	0.584962501	0.321928095	0	0
CL5559.Contig2_All	2.897240426	1.580145484	0.50589093	0	0	0
CL4315.Contig3_All	5.467931546	3.181102551	0.956056652	0	0	0
CL1763.Contig3_All	3.459431619	2.066950244	0.575312331	0	0	0
Unigene24089_All	2.748461233	1.843983844	0.687060688	0	0.263034406	0
CL2805.Contig6_All	0.310340121	0.189033824	0.084064265	0	0	0
CL732.Contig1_All	3.541019153	2.422233001	1.232660757	0.495695163	0.555816155	0.495695163
CL2785.Contig3_All	2.634593268	1.659924558	0.545968369	0	0	0
CL7149.Contig2_All	4.231125158	3.316145742	0.604071324	0	0	0.367371066
CL490.Contig2_All	4.354028938	3.044394119	0	0	0	0
Unigene18765_All	2.615887074	1.744161096	0	0	0.042644337	0
Unigene18110_All	3.001802243	1.98550043	0	0	0	0
Unigene11293_All	2.056583528	1.541019153	0.163498732	0	0.084064265	0
CL258.Contig1_All	2.150559677	1.744161096	0.097610797	0	0	0
CL4244.Contig2_All	6.213930464	4.854494418	0	0	0	0
Unigene3184_All	3.6622055	2.891419187	0	0	0	0
CL2115.Contig2_All	3.304511042	2.339137385	0.669026766	0.367371066	0.411426246	0
CL88.Contig5_All	4.194559886	2.841973119	0.555816155	0.650764559	0	0
CL2091.Contig10_All	3.480265122	2.731183242	0.40053793	0.5360529	0	0
Unigene6001_All	2.918386234	0.298658316	0.432959407	0.111031312	0.056583528	0.056583528
Unigene24033_All	3.768713657	0.321928095	0.321928095	0.097610797	0.150559677	0
Unigene4490_All	1.855989697	0.378511623	0.150559677	0.097610797	0	0
CL5847.Contig7_All	3.396433531	0.432959407	0.22650853	0	0	0
CL350.Contig9_All	3.745237332	0.422233001	0.014355293	0	0	0.056583528
CL6687.Contig9_All	1.367371066	0.111031312	0	0	0	0
CL1112.Contig7_All	3.313245852	1.084064265	0.097610797	0	0	0.124328135
CL2301.Contig2_All	1.959770155	0.632268215	0	0	0	0
CL3946.Contig2_All	1.286881148	0.454175893	0	0	0	0.028569152
CL436.Contig3_All	4.639232163	1.641546029	0.622930351	0.584962501	0.555816155	0.201633861
Unigene15203_All	1.794935663	0.545968369	0.084064265	0	0	0
CL7333.Contig1_All	1.565597176	0.367371066	0.056583528	0	0	0
CL6781.Contig3_All	3.301587647	0.807354922	0	0	0	0
CL2065.Contig14_All	3.005399988	0.713695815	0	0	0	0
CL2432.Contig1_All	1.438292852	0.584962501	0.22650853	0.084064265	0	0
CL7375.Contig1_All	3	1.056583528	0.632268215	0.176322773	0.201633861	0.310340121
CL7451.Contig4_All	1.811471031	0.565597176	0.214124805	0	0	0
CL4595.Contig1_All	5.722466024	3.410069692	2.653060017	2.042644337	0.275007047	0.111031312
Unigene5253_All	3.455491621	2.046141782	1.735522177	1.15704371	0.176322773	0.298658316
Unigene2763_All	3.196921734	1.922197848	1.627606838	0.970853654	0.176322773	0.176322773
CL4726.Contig1_All	2.587364991	1.304511042	1.232660757	0.333423734	0.321928095	0
CL6201.Contig9_All	2.381283373	1.560714954	1.304511042	0.545968369	0.443606651	0.23878686
CL2805.Contig11_All	2.250961574	1.232660757	0.992768431	0.214124805	0	0
CL3865.Contig2_All	2.147306699	1.15704371	1.070389328	0.23878686	0	0
CL3645.Contig2_All	2.166715445	1.14404637	0.879705766	0.485426827	0.097610797	0.042644337
CL5005.Contig2_All	2.608809243	1.580145484	1.389566812	0.765534746	0.344828497	0.35614381
CL6753.Contig2_All	2.724650272	1.500802053	1.286881148	0.495695163	0.176322773	0
Unigene5401_All	2.803227036	1.570462931	1.232660757	0.485426827	0.189033824	0.084064265
CL5155.Contig1_All	1.875780063	1.207892852	0.739848103	0.23878686	0.111031312	0.070389328
CL2031.Contig1_All	2.032100843	1.298658316	0.765534746	0.275007047	0.070389328	0.014355293
CL4177.Contig2_All	3.234194723	1.803227036	1.14404637	0.545968369	0	0
CL4834.Contig2_All	2.767654798	1.526068812	1.028569152	0.526068812	0.042644337	0.22650853
Unigene10866_All	2.757023247	1.604071324	1.773996325	0.545968369	0	0.298658316
CL795.Contig1_All	3.169925001	1.867896464	2.189033824	0.847996907	0.163498732	0.59454855
Unigene3963_All	2.301587647	1.35614381	1.622930351	0.5360529	0.124328135	0.35614381
Unigene2600_All	2.336283388	1.438292852	1.443606651	0.604071324	0.201633861	0.411426246
CL2483.Contig1_All	3.550900665	2.185866545	2.23572706	0.659924558	0.201633861	0.516015147
Unigene15594_All	5.194953796	2.528571319	2.935459748	1.438292852	0.389566812	0.40053793
CL6685.Contig2_All	2.682573297	1.117695043	1.526068812	0.454175893	0.084064265	0.214124805
Unigene1495_All	4.987320866	2.042644337	3.125981654	0	0	0.59454855
Unigene3812_All	3.408711861	1.914564523	2.266036894	0.250961574	0.464668267	0.757023247
Unigene3773_All	2.13093087	0.90303827	1.097610797	0.111031312	0.097610797	0.214124805
Unigene11447_All	1.66448284	0.773996325	1	0.137503524	0.084064265	0.042644337
CL7233.Contig2_All	3.56924803	1.541019153	1.867896464	0.40053793	0.214124805	0.163498732
CL60.Contig1_All	4.357552005	1.744161096	2.469885976	0.443606651	0.137503524	0
CL584.Contig1_All	3.808385051	2.526068812	1.510961919	0.411426246	0.321928095	0.555816155
CL4360.Contig1_All	3.63343121	2.007195501	1.510961919	0.310340121	0.137503524	0.516015147
Unigene8970_All	3.614709844	1.859969548	1.195347598	0.176322773	0	0
CL7046.Contig1_All	4.277240898	2.253989266	2.042644337	0.23878686	0.604071324	0.871843649
Unigene3223_All	2.6622055	1.718087584	1.438292852	0.150559677	0.321928095	0.286881148
CL1016.Contig3_All	1.778208576	1.063502942	1.014355293	0.137503524	0.189033824	0.201633861
CL582.Contig2_All	1.914564523	1.124328135	0.831877241	0	0	0
CL5754.Contig2_All	1.895302621	1.150559677	0.765534746	0	0	0
CL1982.Contig2_All	1.500802053	0.722466024	0.59454855	0	0	0
CL4705.Contig5_All	7.052241981	4.773468928	4.399854674	2.375734539	2.232660757	2.307428525
CL4025.Contig2_All	2.64385619	1.464668267	1.316145742	0.275007047	0.084064265	0.189033824
CL1574.Contig1_All	2.572889668	1.500802053	1.641546029	0.555816155	0.367371066	0.111031312
Unigene24090_All	3.957914599	2.397802962	2.634593268	1.056583528	0.263034406	0.189033824
CL7438.Contig6_All	2.207892852	1.49057013	1.560714954	0.650764559	0.411426246	0.275007047
CL7152.Contig1_All	4.363171077	2.90303827	3.058316496	1.40053793	0.855989697	0.815575429
Unigene2787_All	5.133399125	3.770829046	3.212569339	1.974529312	1.321928095	1.169925001
Unigene11537_All	1.879705766	1.316145742	1.03562391	0.485426827	0.097610797	0.084064265
Unigene12291_All	3.676944359	2.150559677	2.028569152	0.695993813	0	0
Unigene11444_All	3.524815928	2.414135533	2.289834465	1.150559677	0.748461233	0.475084883
CL1753.Contig3_All	3.224966365	2.14404637	1.925999419	0.622930351	0.137503524	0.565597176
CL2105.Contig5_All	4.608809243	3.025028794	2.59454855	0.815575429	0.189033824	0.970853654
CL6930.Contig2_All	0.757023247	0.495695163	0.40053793	0	0	0
CL3733.Contig3_All	1.416839742	0.948600847	0.687060688	0	0	0
CL6006.Contig2_All	3.211012193	2.419538892	1.89917563	0	0	0
CL165.Contig10_All	4.885574364	3.44625623	2.845991771	0.124328135	0.070389328	0.298658316
CL3561.Contig1_All	1.580145484	1.189033824	1.014355293	0.189033824	0.137503524	0.028569152
CL7174.Contig2_All	3.7322692	2.513490746	2.266036894	0.731183242	0.454175893	0.40053793
CL1360.Contig2_All	2.533563348	1.687060688	1.521050737	0.214124805	0	0
Unigene2489_All	1.952333566	1.339137385	1.275007047	0.35614381	0.124328135	0.150559677
CL2856.Contig1_All	3.895302621	1.250961574	2.963474124	0.970853654	0.443606651	0.056583528
CL1757.Contig2_All	4.017031081	1.361768359	3.056583528	1.214124805	0.713695815	0.367371066
CL1065.Contig10_All	2.495695163	0.622930351	1.933572638	0	0	0
CL850.Contig10_All	2.09085343	0.411426246	1.454175893	0.163498732	0.111031312	0
CL912.Contig3_All	2.292781749	0.933572638	1.560714954	0.163498732	0.201633861	0
CL3313.Contig2_All	6.11727946	2.336283388	4.615887074	0.070389328	0	0
CL4204.Contig1_All	2.316145742	0.895302621	1.748461233	0.201633861	0.084064265	0.097610797
CL4773.Contig1_All	5.376429311	1.97819563	3.347665656	0.748461233	1.182692298	0.97819563
Unigene7587_All	8.109360559	2.72900887	4.972692654	1.372952098	0.773996325	0.757023247
CL5154.Contig2_All	2.952333566	0.773996325	1.859969548	0.111031312	0.014355293	0.201633861
Unigene11315_All	2.790772038	0.526068812	1.570462931	0	0	0
CL464.Contig4_All	2.750606505	0.831877241	0.704871964	0.124328135	0	0.042644337
CL187.Contig5_All	2.671293372	0.82374936	0.807354922	0.163498732	0	0
CL221.Contig1_All	2.687060688	0.807354922	0.970853654	0.214124805	0.150559677	0
CL169.Contig1_All	1.416839742	0.485426827	0.485426827	0.056583528	0	0
Unigene4839_All	1.292781749	0.464668267	0.443606651	0.070389328	0	0
Unigene24924_All	4.864928972	2.195347598	1.996388746	1.03562391	0.757023247	0.565597176
CL973.Contig9_All	3.526068812	1.321928095	1.189033824	0.275007047	0.124328135	0
CL1247.Contig3_All	5.007644031	1.117695043	1.443606651	0.545968369	0	0.056583528
CL4326.Contig3_All	2.807354922	0.704871964	0.713695815	0	0	0
Unigene10608_All	2.060047384	0.40053793	0.485426827	0	0	0.028569152
CL5039.Contig3_All	1.469885976	0.298658316	0.250961574	0	0	0
CL7454.Contig2_All	1.516015147	0.310340121	0.310340121	0.097610797	0	0
CL2963.Contig4_All	3.739848103	0.722466024	1.416839742	0.189033824	0.40053793	0.111031312
Unigene2141_All	0.82374936	0.124328135	0.275007047	0	0	0
CL7042.Contig8_All	2.060047384	0.422233001	0.773996325	0	0.056583528	0
CL1591.Contig2_All	2.310340121	0.765534746	1.014355293	0	0	0
CL3988.Contig1_All	2.263034406	0.855989697	1.077242999	0.286881148	0.201633861	0.163498732
CL1277.Contig1_All	3.844988157	1.09085343	1.757023247	0.263034406	0.070389328	0
Unigene10892_All	2.397802962	0.584962501	0.992768431	0	0	0
CL2805.Contig10_All	1.257010618	0	0.298658316	0	0	0
Unigene9703_All	1.948600847	0.111031312	0.485426827	0	0	0
CL956.Contig1_All	4.551516018	0.545968369	1.604071324	0.422233001	0	0
Unigene24060_All	2.815575429	0.333423734	1.077242999	0.084064265	0.084064265	0
CL6639.Contig1_All	3.608809243	0.250961574	1.077242999	0	0	0
CL6772.Contig12_All	1.761285273	0.056583528	0.565597176	0	0	0
Unigene26888_All	3.454175893	0.189033824	2.084064265	0	0.163498732	0
CL3308.Contig3_All	3.849999259	0	2.201633861	0	0	0
CL721.Contig4_All	1.244887059	0	0.722466024	0	0	0
CL4371.Contig1_All	3.607626221	0	1.855989697	0	0	0
Unigene26894_All	5.229972385	0	2.23572706	0	0	0
CL973.Contig6_All	2.604071324	1.327687364	2.790772038	0.871843649	0.163498732	0.432959407
CL1111.Contig3_All	2.508428653	1	2.604071324	0.713695815	0.163498732	0.321928095
CL3460.Contig2_All	4.020591095	2.40053793	3.725741157	1.565597176	0.565597176	0.90303827
CL6758.Contig3_All	4.425593578	2.289834465	4.321206567	0.992768431	0	0
CL706.Contig5_All	4.874796966	2.531069493	4.47118746	1.541019153	0.815575429	0.622930351
Unigene6360_All	4.148120631	1.604071324	3.730096466	0.790772038	0	0.650764559
Unigene7345_All	2.070389328	0.495695163	1.883620816	0.22650853	0.070389328	0.150559677
Unigene6590_All	1.871843649	0.584962501	1.786596362	0	0	0.137503524
Unigene14969_All	1.443606651	0.411426246	1.275007047	0	0	0
CL3696.Contig3_All	1.117695043	0.485426827	1.077242999	0.084064265	0	0
Unigene4332_All	2.887525271	1.150559677	2.657640005	0.275007047	0.124328135	0.070389328
Unigene2771_All	3.204766751	1.367371066	3.577730931	0.5360529	0.432959407	0.137503524
Unigene12339_All	1.438292852	0.545968369	1.673556424	0	0	0
CL2385.Contig3_All	5.582857035	1.925999419	6.351027552	0.163498732	0	0.150559677
Unigene1620_All	0.910732662	0.378511623	1.014355293	0.137503524	0.111031312	0.097610797
CL2433.Contig2_All	2.689299161	1.963474124	2.987320866	1.070389328	0.367371066	0.632268215
Unigene5432_All	3.650764559	2.555816155	3.675815931	1.244887059	0.411426246	1.03562391
CL2422.Contig1_All	2.516015147	1.891419187	2.622930351	0.799087306	0	0.454175893
CL2479.Contig1_All	5.923862268	4.138323004	6.743622676	3.23572706	1.09085343	1.659924558
CL1719.Contig2_All	5.34553831	4.005399988	5.967860271	2.773996325	0.516015147	1.948600847
CL5448.Contig1_All	5.148527425	4.271276259	5.984133595	2.914564523	1.531069493	2.541019153
Unigene12023_All	3.27351589	2.50589093	4.517275693	0.948600847	0	0.443606651
CL3874.Contig2_All	4.680324357	3.171527106	6.578636862	1.137503524	0.201633861	0.895302621
CL305.Contig1_All	2.867896464	2.214124805	3.825785627	1.007195501	0.516015147	0.879705766
CL2808.Contig1_All	3.537296067	2.454175893	4.274261661	1.803227036	0.992768431	1.111031312
CL7570.Contig3_All	2.114367025	1.15704371	2.746312766	0.790772038	0.250961574	0.084064265
CL4854.Contig4_All	2.972692654	1.327687364	4.241077458	0.887525271	0	0.298658316
CL2082.Contig1_All	2.111031312	1.257010618	2.983677695	0.799087306	0.443606651	0.275007047
CL1113.Contig5_All	2.358958826	1.097610797	3.608809243	0.50589093	0	0
CL115.Contig1_All	1.427606173	0.695993813	1.752748591	0	0	0.137503524
CL6192.Contig3_All	2.503348735	1.411426246	3.153805336	0.097610797	0	0.422233001
Unigene3466_All	2.575312331	1.384049807	3.381283373	0.028569152	0	0.389566812
CL1773.Contig2_All	3.861955364	2.014355293	4.606442228	0.189033824	0	0
CL2204.Contig2_All	2.324810603	1.304511042	2.669026766	0.411426246	0.443606651	0.367371066
CL3520.Contig1_All	5.986410935	3.769771739	7.352529026	0	0	0
CL5683.Contig1_All	3.014355293	1.731183242	3.43162296	0	0	0
Unigene2585_All	2.14404637	1.367371066	3.09085343	0.454175893	0.40053793	0.545968369
Unigene7258_All	0.86393845	0.495695163	1.263034406	0.097610797	0.056583528	0.056583528
CL6813.Contig4_All	2.232660757	1.480265122	3.252476214	0.613531653	0.575312331	0.565597176
Unigene1536_All	1.454175893	0.871843649	2.269033146	0.189033824	0	0.042644337
CL3696.Contig7_All	0.807354922	0.50589093	1.372952098	0	0	0
CL3251.Contig5_All	1.117695043	0.5360529	1.545968369	0.137503524	0.124328135	0.056583528
CL941.Contig2_All	3.63343121	2.032100843	4.845490051	1.163498732	1.063502942	0.839959587
CL5211.Contig1_All	1.731183242	0.86393845	2.44625623	0.214124805	0.042644337	0.201633861
Unigene13712_All	2.805292456	1.232660757	4.040015679	0	0	0
CL6817.Contig6_All	2.767654798	1.372952098	4.175524601	0	0	0
CL4248.Contig1_All	1.169925001	0.613531653	1.632268215	0	0	0
CL7508.Contig2_All	1.389566812	0.82374936	1.851998837	0.263034406	0.189033824	0.263034406
CL1026.Contig1_All	7.595369386	0.650764559	5.839203788	3.112700133	0.40053793	0.454175893
CL4193.Contig3_All	2.508428653	0.097610797	1.97819563	0.137503524	0	0
CL185.Contig4_All	3.707082992	0	3.57167681	0	0	0
CL562.Contig1_All	2.959770155	0	2.819668183	0	0	0.056583528
CL7273.Contig4_All	3.060047384	0	2.773996325	0	0	0
CL6445.Contig1_All	3.114367025	0	2.684818738	0	0	0
CL364.Contig8_All	1.632268215	0.163498732	1.731183242	0	0	0
CL5221.Contig1_All	1.906890596	0	2.077242999	0	0	0
Unigene26084_All	2.017921908	0	2.137503524	0	0	0
CL843.Contig3_All	1.23878686	0	1.599317794	0	0	0
CL369.Contig7_All	2.782408565	0.124328135	3.782408565	0	0	0
Unigene24144_All	2.996388746	0	4.072963272	0	0	0
Unigene5667_All	2.805292456	0.565597176	3.439623138	0.298658316	0.070389328	0.111031312
CL4766.Contig5_All	3.283921772	0.40053793	3.743084056	0.422233001	0	0
CL1478.Contig1_All	4.010779839	3.979110755	2.713695815	0	0.275007047	1.195347598
CL944.Contig1_All	2.875780063	2.98550043	1.280956314	0	0	0
Unigene3984_All	1.214124805	1.182692298	0.59454855	0.056583528	0	0.056583528
Unigene24989_All	3.097610797	3.317593505	1.835924074	0	0	0
CL5394.Contig2_All	2.147306699	2.531069493	1.316145742	0.298658316	0.150559677	0.275007047
CL3168.Contig1_All	5.285402219	5.428946345	2.904965719	1.541019153	0.739848103	1.843983844
CL4740.Contig2_All	5.181102551	5.059614856	3.938285792	2.042644337	1.726831217	2.424922088
CL2302.Contig4_All	2.316145742	2.211012193	1.464668267	0.454175893	0.163498732	0.5360529
Unigene29849_All	6.495055528	5.928844037	4.615298579	3.007195501	2.64385619	3.158660175
CL5119.Contig1_All	5.211790976	4.778208576	3.390942773	1.82374936	0.963474124	1.941106311
CL5546.Contig4_All	2.039138394	1.731183242	1.014355293	0.516015147	0.176322773	0.028569152
Unigene1569_All	2.241840184	1.803227036	1.280956314	0.678071905	0.475084883	0.298658316
CL4604.Contig3_All	3.947666157	3.270528942	2.147306699	1.269033146	0.98550043	0.516015147
Unigene16390_All	2.737686761	2.289834465	1.448900951	0.378511623	0	0
CL1015.Contig4_All	2.432959407	1.914564523	1.333423734	0.641546029	0.137503524	0.201633861
Unigene705_All	4.078097423	3.320484678	2.310340121	1.367371066	0.650764559	0.669026766
Unigene18161_All	2.344828497	2.204766751	0.713695815	0.464668267	0.056583528	0
Unigene2811_All	1.929790998	1.786596362	0.82374936	0.367371066	0.176322773	0.150559677
CL1753.Contig2_All	3.231125158	3.117695043	1.327687364	0.475084883	0.23878686	0
Unigene3514_All	4.068670811	3.939226578	2.163498732	1.350497247	1.201633861	0.895302621
Unigene3139_All	2.432959407	1.752748591	0.82374936	0.286881148	0.201633861	0.111031312
CL7513.Contig3_All	2.392317423	1.970853654	0.910732662	0.344828497	0.35614381	0.263034406
CL754.Contig1_All	1.695993813	1.269033146	0.432959407	0	0	0
CL4241.Contig2_All	2.40599236	1.875780063	0.90303827	0.286881148	0	0
Unigene3158_All	2.324810603	1.757023247	0.992768431	0.378511623	0.214124805	0.189033824
CL1602.Contig4_All	2.646162657	2.032100843	0.895302621	0.613531653	0.22650853	0.250961574
CL2955.Contig2_All	1.510961919	1.23878686	0.526068812	0.22650853	0	0
CL813.Contig3_All	5.841218374	4.523561956	2.220329955	0.097610797	0.321928095	0.722466024
Unigene24195_All	3.64731451	2.792855352	1.427606173	0	0	0
Unigene7391_All	6.514280096	5.50747753	2.454175893	0.333423734	0.650764559	0
Unigene4633_All	2.887525271	2.46727948	0.86393845	0	0	0
Unigene24190_All	1.786596362	1.713695815	0.59454855	0	0	0
Unigene1634_All	1.933572638	1.799087306	0.948600847	0.333423734	0.35614381	0.310340121
CL6967.Contig2_All	2.950468414	2.049630768	1.3950628	0.250961574	0.565597176	0.189033824
CL584.Contig9_All	4.969012308	4.22650853	3.135863165	1.014355293	1.316145742	1.516015147
CL6155.Contig1_All	6.381802483	4.960697039	3.323370069	0.263034406	1.195347598	1.66448284
CL716.Contig4_All	2.097610797	2.389566812	1.438292852	0.333423734	0.59454855	0.22650853
CL7468.Contig2_All	3.193771743	2.94673086	1.815575429	0.298658316	0.757023247	0.22650853
CL512.Contig1_All	4.102658131	4.007195501	2.584962501	0.659924558	1.14404637	1.042644337
Unigene15726_All	1.650764559	1.599317794	1.070389328	0.163498732	0.084064265	0.084064265
Unigene3399_All	1.485426827	1.367371066	0.992768431	0.201633861	0.097610797	0.097610797
CL7281.Contig2_All	3.86393845	3.423578171	2.531069493	0.713695815	0.669026766	0.443606651
Unigene4797_All	1.839959587	1.541019153	1.049630768	0.070389328	0.028569152	0
CL2938.Contig1_All	1.448900951	1.232660757	0.887525271	0.097610797	0.084064265	0.084064265
CL6988.Contig1_All	2.604071324	2.580145484	1.819668183	0	0	0.176322773
Unigene3134_All	2.86393845	2.560714954	2.163498732	0.275007047	0.176322773	0.35614381
CL6392.Contig3_All	4.439623138	3.986410935	3.280956314	0.622930351	0.650764559	0.584962501
CL802.Contig2_All	3.733354341	3.528571319	2.908812908	0.250961574	0.163498732	0.137503524
Unigene7393_All	5.557961427	5.00270252	4.056583528	0.669026766	1.042644337	0
CL6889.Contig5_All	3.866907978	3.439623138	2.803227036	1.22650853	1.250961574	0.669026766
CL2421.Contig1_All	6.316145742	5.087887101	4.439623138	0.731183242	1.722466024	0.669026766
CL2398.Contig4_All	3.7473874	3.401903472	2.5360529	0.275007047	1.049630768	0.22650853
CL3189.Contig1_All	2.292781749	2.855989697	1.63691458	0.941106311	0.443606651	0.201633861
CL7222.Contig6_All	3.477677328	4.159467729	2.584962501	1.422233001	1.124328135	0.739848103
CL3342.Contig2_All	1.66448284	2.12763328	1.310340121	0.678071905	0.137503524	0.163498732
CL1008.Contig4_All	1.748461233	2.220329955	1.321928095	0.748461233	0.201633861	0.097610797
Unigene2341_All	2.3305584	2.869871406	2.014355293	1.049630768	0.389566812	0.464668267
Unigene2268_All	2.6622055	3.030336078	1.941106311	0.831877241	0.042644337	0.084064265
Unigene14371_All	1.794935663	2.03562391	1.448900951	0.765534746	0.275007047	0.367371066
CL173.Contig1_All	4.390942773	4.822220272	3.272023189	2.166715445	0.50589093	0.650764559
Unigene2658_All	2.944858446	3.266036894	2.250961574	1.40053793	0.464668267	0.622930351
CL5218.Contig1_All	2.771885579	2.769771739	1.695993813	1.021479727	0.084064265	0.097610797
Unigene24022_All	3.329123596	3.324810603	2.063502942	1.23878686	0	0.150559677
CL7408.Contig2_All	4.781884235	4.947666157	2.744161096	1.906890596	0.189033824	0.124328135
CL198.Contig1_All	3.805292456	3.945794957	2.386810946	1.627606838	0.40053793	0.124328135
CL3498.Contig3_All	3.583759754	3.448900951	2.137503524	1.454175893	0.641546029	0.765534746
CL6685.Contig1_All	1.367371066	1.389566812	0.895302621	0.443606651	0.163498732	0.124328135
Unigene10993_All	2.438292852	2.548436625	1.575312331	0.895302621	0.432959407	0.22650853
CL7343.Contig1_All	1.843983844	2.107687869	1.263034406	0.659924558	0.176322773	0.201633861
Unigene376_All	1.485426827	1.599317794	0.925999419	0.344828497	0.124328135	0.056583528
CL4049.Contig5_All	1.378511623	1.495695163	0.831877241	0.389566812	0.097610797	0.150559677
Unigene3229_All	3.698218478	4.350497247	3.35614381	1.875780063	1.372952098	1.669026766
CL1285.Contig3_All	1.815575429	2.575312331	1.378511623	0.150559677	0	0
Unigene2452_All	3.001802243	3.627606838	2.475084883	1.056583528	0.765534746	0.59454855
Unigene9468_All	1.89917563	2.124328135	1.372952098	0.321928095	0	0.214124805
CL411.Contig2_All	3.319039816	3.74092756	2.277984747	0.713695815	0.250961574	0.722466024
CL659.Contig4_All	1.560714954	1.948600847	1.163498732	0.310340121	0.163498732	0.432959407
CL2209.Contig3_All	4.140778656	4.9800253	2.821710215	0.298658316	0.22650853	0.575312331
CL6366.Contig3_All	2.510961919	2.97819563	1.937344392	0.632268215	0.495695163	0.765534746
CL77.Contig3_All	1.411426246	1.604071324	1.182692298	0.35614381	0.378511623	0.163498732
Unigene14309_All	1.722466024	1.910732662	1.367371066	0.310340121	0.286881148	0.150559677
CL4417.Contig1_All	5.040892431	5.966245873	3.581351247	0	0.23878686	0
CL5629.Contig2_All	5.559797696	6.481395824	4.139142019	0	0	0
CL1278.Contig15_All	7.044175513	8.653382523	5.605553595	0.443606651	0.189033824	0.367371066
CL3756.Contig2_All	4.268284667	5.315783575	3.436961338	0	0	0
Unigene17005_All	2.13422094	2.622930351	1.695993813	0	0	0
Unigene5240_All	1.847996907	2.010779839	1.682573297	0.321928095	0.014355293	0.189033824
CL32.Contig7_All	2.22650853	2.336283388	2.080657663	0.887525271	0.650764559	0.757023247
Unigene9302_All	1.608809243	1.704871964	1.344828497	0.321928095	0.275007047	0.263034406
CL2878.Contig1_All	2.99095486	3.358958826	2.613531653	0.321928095	0.111031312	0
CL2007.Contig1_All	7.168722254	7.434378028	5.998646839	0.941106311	0.042644337	0.084064265
Unigene5043_All	1.773996325	1.786596362	1.59454855	0.443606651	0.321928095	0.250961574
CL6568.Contig3_All	1.682573297	1.678071905	1.280956314	0.411426246	0.22650853	0.189033824
CL3748.Contig1_All	4.587964989	4.625854931	3.465974465	1.257010618	0.411426246	0.23878686
CL995.Contig2_All	2.269033146	2.289834465	1.761285273	0.933572638	0.604071324	0.545968369
CL301.Contig7_All	2.025028794	2.014355293	1.63691458	0.687060688	0.622930351	0.40053793
Unigene11424_All	6.48816149	6.936991209	4.950001749	1.726831217	1.310340121	1.097610797
CL6142.Contig2_All	1.815575429	1.86393845	1.327687364	0.495695163	0.333423734	0.23878686
Unigene7289_All	3.578938713	3.609991295	2.673556424	1.070389328	0.722466024	0.604071324
CL6454.Contig3_All	5.601993581	6.233811384	5.85723458	3.718087584	3.085764554	3.59454855
CL1427.Contig3_All	3.980939266	4.767125077	4.454833907	1.790772038	1.063502942	1.50589093
Unigene943_All	4.135042286	5.383358695	4.321928095	0.765534746	0	0
Unigene14973_All	2.292781749	3.056583528	2.538538164	0.422233001	0	0
Unigene11423_All	5.60940039	8.012903833	6.386293635	1.049630768	0	0.056583528
CL346.Contig3_All	1.13093087	1.516015147	1.280956314	0.40053793	0.137503524	0.189033824
CL1994.Contig5_All	2.782408565	3.12763328	2.805292456	1.575312331	0.739848103	1.182692298
CL3371.Contig2_All	3.084064265	3.539779192	2.809414444	1.163498732	0.214124805	0.650764559
CL5835.Contig1_All	2.56315813	3.397802962	2.833902077	1.15704371	0.378511623	1.007195501
CL5082.Contig6_All	2.570462931	3.053111336	2.64385619	0.970853654	0.333423734	1.028569152
CL6810.Contig3_All	3.742006211	3.925999419	3.460742564	1.298658316	0.495695163	1.604071324
CL3578.Contig1_All	3.691534165	3.873813198	3.443606651	1.23878686	0.765534746	1.510961919
Unigene10754_All	3.311793718	3.448900951	3.155425432	0.815575429	0.189033824	0.807354922
CL1103.Contig3_All	5.301221805	5.399171094	4.913128768	1.599317794	1.367371066	2.358958826
CL4486.Contig1_All	3.876762491	3.842978832	3.599317794	0.333423734	0.464668267	1.056583528
CL7333.Contig3_All	1.914564523	2.280956314	1.748461233	0.286881148	0.124328135	0.422233001
Unigene9235_All	2.851998837	3.17951105	2.599317794	0.650764559	0.250961574	0.731183242
CL4491.Contig2_All	2.13093087	2.137503524	1.761285273	0.485426827	0.344828497	0.678071905
CL7393.Contig1_All	0.963474124	1.03562391	0.773996325	0.124328135	0.056583528	0.150559677
CL7342.Contig3_All	1.40599236	1.521050737	1.232660757	0.189033824	0.137503524	0.298658316
CL1143.Contig5_All	2.615887074	3.930737338	1.782408565	0.097610797	0.056583528	0.650764559
CL4221.Contig1_All	3.311793718	4.697106574	2.869871406	0.464668267	0.731183242	1.464668267
CL1278.Contig14_All	5.558573776	7.192194165	4.906890596	0.137503524	0.35614381	0
Unigene763_All	6.105175192	8.151828382	5.198886991	0	0.50589093	0
Unigene18546_All	1.304511042	1.941106311	1.15704371	0	0	0
CL1276.Contig14_All	6.205353411	8.462829424	5.540089282	0.422233001	0	0
CL4315.Contig4_All	5.302684614	7.054739967	4.583759754	0	0	0
Unigene8272_All	3.680324357	5.09592442	3.14404637	0	0.056583528	0
Unigene2365_All	2.440952198	3.424922088	2.189033824	0	0	0
CL1945.Contig3_All	1.275007047	1.786596362	1.367371066	0.137503524	0.124328135	0.042644337
Unigene4590_All	5.3172317	7.540554292	5.719731057	1.056583528	1	1.13093087
CL4540.Contig3_All	1.565597176	2.427606173	1.739848103	0.097610797	0	0.042644337
CL3791.Contig3_All	2.765534746	3.973611276	2.833902077	0.084064265	0.111031312	0.422233001
CL7239.Contig8_All	1.811471031	2.565597176	1.757023247	0.028569152	0.056583528	0.070389328
CL3418.Contig1_All	1.937344392	2.678071905	2.021479727	0	0.014355293	0.056583528
CL6466.Contig1_All	2.046141782	3.107687869	1.650764559	0	0.321928095	0.124328135
CL2017.Contig1_All	1.757023247	2.389566812	1.608809243	0	0.344828497	0.189033824
CL3785.Contig1_All	2.655351829	3.593353771	2.671293372	0.432959407	0.98550043	0.782408565
CL7360.Contig1_All	2.939226578	2.994579724	2.341985747	1.5360529	0.659924558	0.879705766
Unigene5247_All	4.335569006	4.221877081	3.56315813	2.472487771	1.632268215	1.851998837
CL3773.Contig2_All	3.09592442	2.922197848	2.250961574	1.23878686	0.250961574	0.485426827
Unigene15986_All	5.301953395	5.203592714	4.586764743	3.543495883	2.364572432	2.419538892
CL6640.Contig1_All	4.667892125	4.655924213	3.831877241	2.994579724	1.773996325	1.700439718
CL1321.Contig11_All	3.063502942	3.308885057	2.454175893	1.49057013	0.367371066	0.189033824
CL7438.Contig3_All	4.297191417	4.411426246	3.612352499	2.438292852	1.304511042	1.189033824
Unigene10134_All	3.171527106	3.212569339	2.5360529	1.23878686	0.298658316	0.070389328
Unigene11502_All	6.399000148	6.296273847	4.69265037	3.996388746	1.063502942	1.195347598
CL6643.Contig2_All	4.89772447	4.531693361	3.574101508	2.713695815	0.632268215	0.565597176
CL939.Contig8_All	5.95930649	6.1959381	5.078524445	4.315421316	2.250961574	2.257010618
CL1291.Contig2_All	3.589763487	3.743084056	2.976363636	2.053111336	0.604071324	0.748461233
CL925.Contig5_All	4.025028794	4.357552005	3.582556003	2.648465443	1.169925001	1.111031312
CL7047.Contig2_All	4.599317794	3.873813198	3.459431619	2.364572432	0.545968369	0.495695163
CL3882.Contig1_All	5.948133578	5.339137385	4.971313624	3.564378169	1.731183242	1.718087584
Unigene1739_All	2.90303827	2.500802053	2.207892852	1.361768359	0.298658316	0.333423734
CL3652.Contig2_All	7.364835035	6.732676223	6.12742693	5.18030702	2.797012978	3.014355293
CL29.Contig2_All	5.847245307	5.413458688	4.893847558	3.654206378	1.124328135	1.176322773
Unigene13020_All	6.427773762	6.279285561	5.954428984	4.718087584	3.3305584	3.508428653
CL5441.Contig2_All	4.403949364	4.28169825	3.999098034	2.629939409	0.925999419	1.182692298
CL5685.Contig1_All	3.836934011	3.491853096	3.22342255	1.956056652	0.526068812	0.545968369
Unigene3063_All	5.310340121	4.9202933	4.715344295	3.512226887	2.137503524	2.350497247
CL3374.Contig3_All	3.153805336	2.879705766	2.629939409	1.555816155	0.432959407	0.59454855
CL3812.Contig1_All	4.532316959	4.286881148	4.06436554	2.861955364	1.176322773	1.650764559
Unigene2376_All	4.297925053	3.804260116	3.587364991	2.211012193	0.298658316	0.918386234
CL2379.Contig3_All	6.402415217	5.972003304	5.549361133	4.237257771	2.372952098	2.849999259
Unigene13146_All	5.819157224	5.257010618	4.988230223	3.883620816	2.066950244	2.454175893
CL2417.Contig5_All	5.232660757	5.619119511	3.968090752	3.169925001	1.09085343	2.042644337
CL594.Contig3_All	6.392832579	6.440121679	5.597233189	4.525442506	2.613531653	3.388189537
Unigene27319_All	4.468583317	4.454175893	3.608809243	2.528571319	0.871843649	1.469885976
CL950.Contig4_All	5.358607249	4.358958826	3.690417096	2.615887074	0.50589093	1.500802053
Unigene4395_All	5.244125943	4.877253454	3.40053793	2.448900951	0.333423734	1.150559677
CL3702.Contig1_All	4.790250739	4.06091205	3.132576843	1.748461233	0.22650853	1.063502942
CL1482.Contig1_All	5.394376945	4.904484098	3.524815928	2.070389328	0.584962501	1.189033824
CL296.Contig11_All	6.405652061	5.30633516	3.936402378	3.221877081	1.925999419	0.575312331
CL4570.Contig1_All	4.908812908	5.020146573	3.956985925	2.601696516	2.121015401	1.575312331
CL778.Contig2_All	3.185866545	3.300123725	2.582556003	1.575312331	1.049630768	0.815575429
CL25.Contig9_All	4.019701914	3.941106311	2.9202933	1.86393845	1.09085343	0.722466024
CL7484.Contig1_All	3.969012308	3.805292456	3.122672719	2.025028794	1.163498732	0.918386234
CL150.Contig4_All	6.113325443	6.044175513	4.996840648	3.775050541	3.253989266	2.347665656
CL2989.Contig1_All	5.00270252	4.395748328	3.538538164	2.361768359	1.819668183	1.150559677
CL1112.Contig4_All	3.651912745	3.099295204	2.63691458	1.526068812	1.169925001	0.495695163
CL421.Contig2_All	3.140778656	2.575312331	2.100977648	1.176322773	0.35614381	0.485426827
CL2162.Contig1_All	7.144352339	6.613384311	6.003602237	4.548436625	3.537296067	3.541019153
CL52.Contig10_All	2.500802053	2.17951105	1.704871964	0.90303827	0.40053793	0.35614381
CL3087.Contig2_All	1.831877241	1.691534165	1.344828497	0.622930351	0.084064265	0.042644337
CL5836.Contig2_All	3.316145742	3.075532631	2.411426246	1.137503524	0.201633861	0.275007047
Unigene3387_All	5.298291731	4.50589093	4.105175192	2.201633861	0.748461233	1.056583528
Unigene7631_All	4.817111573	4.465321514	4.045268215	2.731183242	1.883620816	1.86393845
Unigene3647_All	2.269033146	2.003602237	1.765534746	0.782408565	0.263034406	0.298658316
CL5218.Contig26_All	3.783456654	3.207892852	2.687060688	1.063502942	0.604071324	0.879705766
CL7495.Contig3_All	2.13093087	1.811471031	1.632268215	0.704871964	0.40053793	0.575312331
Unigene5904_All	2.451540833	1.933572638	1.744161096	0.454175893	0	0.056583528
Unigene15881_All	1.989139007	1.63691458	1.384049807	0.5360529	0.150559677	0.275007047
CL1305.Contig10_All	2.350497247	2.182692298	1.5360529	0.516015147	0	0.070389328
CL3481.Contig2_All	1.464668267	1.384049807	1.021479727	0.432959407	0.070389328	0.214124805
Unigene5118_All	3.493134922	3.403267722	2.375734539	0.722466024	0	0.298658316
CL3437.Contig1_All	1.879705766	1.718087584	1.333423734	0.50589093	0.298658316	0.150559677
CL4292.Contig5_All	3.147306699	2.771885579	2.244887059	1.063502942	0.604071324	0.613531653
CL613.Contig1_All	3.639232163	3.051372102	2.364572432	0.748461233	0	0
CL7302.Contig7_All	3.911691582	2.865918815	2.759155834	1.555816155	0.757023247	0.855989697
Unigene12189_All	4.110196178	3.386810946	3.344828497	1.992768431	1.220329955	1.378511623
CL5283.Contig2_All	1.124328135	0.831877241	0.782408565	0.333423734	0.042644337	0.056583528
CL2147.Contig1_All	5.490249211	3.960697039	3.255500733	1.454175893	0.250961574	0
Unigene5084_All	3.936402378	3.295723025	2.634593268	1.765534746	1.097610797	0.90303827
Unigene22361_All	5.376776572	4.304511042	3.972692654	2.786596362	1.782408565	1.09085343
CL6043.Contig4_All	6.082574866	5.19298317	4.574101508	3.545968369	2.007195501	1.959770155
CL843.Contig2_All	3.206330648	2.893362211	2.495695163	1.622930351	0.765534746	0.565597176
Unigene15762_All	4.253232939	3.625270489	3.319039816	2.241840184	1.304511042	1.070389328
CL6486.Contig3_All	4.976821852	4.357552005	3.864928972	2.737686761	1.650764559	1.510961919
CL1387.Contig2_All	3.423578171	4.871350841	3.667892125	2.207892852	1.13093087	0.887525271
Unigene5384_All	1.50589093	2.344828497	1.565597176	0.782408565	0.432959407	0.310340121
Unigene12854_All	2.865918815	4.195347598	3.073820233	1.608809243	0.90303827	0.713695815
Unigene1759_All	1.974529312	2.773996325	1.847996907	0.847996907	0.150559677	0.35614381
CL7516.Contig2_All	1.704871964	2.757023247	2.03562391	0.895302621	0.286881148	0.367371066
CL7275.Contig4_All	1.275007047	1.883620816	1.454175893	0.555816155	0.124328135	0.189033824
CL5414.Contig1_All	1.655351829	2.283921772	1.718087584	0.910732662	0.40053793	0.464668267
CL1285.Contig1_All	6.351557662	8.781753122	7.184280294	4.622930351	1.298658316	0.097610797
CL855.Contig1_All	4.739848103	5.514753498	5.266411766	3.357552005	1.659924558	0.847996907
CL3768.Contig1_All	3.665620164	4.855989697	3.682573297	2.632268215	0.97819563	0.910732662
CL4417.Contig2_All	5.018812186	7.726081889	6.719457275	3.902073579	0.50589093	0.263034406
Unigene9041_All	7.857047916	9.494255587	8.785354378	6.599317794	4.018812186	3.846994687
CL7432.Contig3_All	5.337354298	7.713970692	6.30103885	3.538538164	0.111031312	0.070389328
CL6352.Contig2_All	2.40599236	3.243364426	2.64385619	1.077242999	0.584962501	0.321928095
CL5039.Contig2_All	1.333423734	1.859969548	1.50589093	0.678071905	0.201633861	0.150559677
Unigene3666_All	1.526068812	1.887525271	1.718087584	0.773996325	0.432959407	0.263034406
CL6818.Contig1_All	2.589763487	3.147306699	2.748461233	1.49057013	0.831877241	0.40053793
Unigene778_All	1.316145742	1.49057013	1.565597176	0.389566812	0.111031312	0
CL3331.Contig3_All	2.702657543	2.873813198	3	1.372952098	0.963474124	0.799087306
CL540.Contig2_All	1.411426246	1.565597176	1.599317794	0.321928095	0	0
Unigene8916_All	2.286881148	2.482848283	2.518535139	0.82374936	0.250961574	0.23878686
CL322.Contig2_All	3.10433666	3.500802053	3.261530815	0.731183242	0	0.028569152
CL1276.Contig2_All	9.919891238	11.15478014	10.38394184	2.752748591	0	0
Unigene1846_All	1.443606651	1.59454855	1.5360529	0.485426827	0.124328135	0.150559677
CL7425.Contig2_All	2.150559677	2.477677328	2.40599236	1.042644337	0.495695163	0.50589093
Unigene3742_All	2.107687869	2.533563348	2.44625623	0.748461233	0.201633861	0.250961574
Unigene11425_All	8.835924074	10.67113412	10.10909933	2.750606505	0.565597176	0
CL1276.Contig10_All	9.299986406	10.96517101	10.52764316	2.23878686	0.028569152	0
CL1276.Contig16_All	9.732506644	11.61280401	10.71875547	2.577730931	0	0
CL5424.Contig1_All	2.464668267	3.185866545	3.070389328	0.773996325	0.333423734	0.378511623
CL1276.Contig19_All	5.476381688	7.767125077	6.97819563	1.169925001	0	0
CL1734.Contig1_All	1.90303827	2.485426827	2.364572432	0.739848103	0.443606651	0.344828497
CL3377.Contig1_All	1.659924558	2.220329955	1.941106311	0.678071905	0.367371066	0.286881148
Unigene8912_All	1.084064265	1.516015147	1.372952098	0.367371066	0.042644337	0.084064265
CL6389.Contig1_All	4.386810946	5.866166169	5.277612871	1.459431619	0.263034406	0.176322773
CL3394.Contig4_All	3.257010618	4.290571851	3.948600847	0.992768431	0.070389328	0.150559677
Unigene8811_All	1.344828497	1.726831217	1.613531653	0.584962501	0.137503524	0.163498732
Unigene14893_All	3.017921908	4.135042286	3.521050737	1.137503524	0	0
Unigene5265_All	1.201633861	1.443606651	1.286881148	0.40053793	0.084064265	0.056583528
CL1535.Contig2_All	2.307428525	2.659924558	2.408711861	0.887525271	0.298658316	0.310340121
CL6156.Contig1_All	8.128097459	9.517511923	8.454258161	2.910732662	0	0
Unigene6792_All	2.137503524	2.700439718	2.298658316	0.722466024	0	0
CL2080.Contig1_All	2.339137385	2.726831217	2.438292852	1.007195501	0.516015147	0.641546029
CL1276.Contig22_All	7.868019977	10.03397354	8.603403804	2.003602237	0	0
CL7189.Contig1_All	7.14067642	9.451087447	8.134939643	2.137503524	0	0
CL1178.Contig2_All	3.56924803	4.03562391	3.544732656	2.17951105	1.778208576	1.464668267
CL3530.Contig1_All	2.885574364	3.371558863	3.023255352	1.438292852	1.049630768	0.782408565
Unigene14483_All	1.443606651	1.778208576	1.389566812	0.59454855	0.35614381	0.23878686
CL4670.Contig1_All	3.40053793	4.093391153	3.314696526	0.871843649	0.070389328	0
Unigene14244_All	2.937344392	3.389566812	2.942983598	1.250961574	0.895302621	0.82374936
CL1116.Contig2_All	1.952333566	2.056583528	1.739848103	0.678071905	0.250961574	0.40053793
Unigene16278_All	2.599317794	2.765534746	2.15704371	0.963474124	0.367371066	0.464668267
Unigene13055_All	5.643278996	5.827565007	5.205157884	3.778208576	3.161887682	2.950468414
Unigene7483_All	1.855989697	1.867896464	1.570462931	0.516015147	0.189033824	0.070389328
CL6422.Contig4_All	4.446917865	4.848497755	4.130107179	1.014355293	0.485426827	0.163498732
CL6380.Contig6_All	2.906890596	3.0721058	2.678071905	1.137503524	0.879705766	0.575312331
CL4498.Contig1_All	3.748461233	4.022367813	3.450221496	1.641546029	1.021479727	0.807354922
CL5617.Contig3_All	4.853995647	5.071247819	4.623515741	2.553360503	1.948600847	1.545968369
Unigene8852_All	4.117695043	4.252476214	3.957914599	2.831877241	1.97819563	1.752748591
CL6833.Contig1_All	3.270528942	3.576522138	3.237257771	1.996388746	0.847996907	0.650764559
CL6152.Contig2_All	2.56315813	2.891419187	2.545968369	1.310340121	0.23878686	0.176322773
CL966.Contig2_All	5.586164246	5.715618859	5.390254956	4.260025656	2.869871406	2.790772038
Unigene9167_All	4.727375939	4.840463234	4.544732656	3.185866545	1.855989697	1.769771739
CL102.Contig2_All	6.12287975	6.086826218	5.969703088	4.772413555	3.5360529	3.473786912
Unigene6410_All	5.339850003	5.351910961	5.186262836	4.016139703	2.908812908	2.788685711
CL1319.Contig2_All	4.928370323	4.991861931	4.861459166	2.669026766	0.948600847	0.704871964
CL782.Contig1_All	4.266786541	4.351204277	4.170726276	2.503348735	0.992768431	0.731183242
CL4992.Contig1_All	9.346247774	10.80350152	9.995215967	4.542877099	0.070389328	0
CL5421.Contig2_All	8.494575617	9.869655529	9.020896624	3.98550043	0	0
CL3279.Contig4_All	3.491853096	3.94016675	3.724650272	2.403267722	1.15704371	1.189033824
CL484.Contig6_All	2.23878686	2.577730931	2.381283373	1.389566812	0.526068812	0.584962501
CL2055.Contig1_All	7.286511558	8.602513297	7.853995647	3.234194723	0	0
CL4784.Contig1_All	7.919578446	9.63818247	8.625270489	3.317593505	0	0
Unigene2475_All	8.446008039	10.6074043	9.56913408	4.222650022	0	0.176322773
CL4509.Contig2_All	5.535119822	6.612499946	6.000901403	3.432959407	1.722466024	1.748461233
CL6728.Contig1_All	2.09423607	2.124328135	1.910732662	0.948600847	0.378511623	0.344828497
CL7560.Contig1_All	3.116031993	3.166715445	2.86393845	1.851998837	1.220329955	1.137503524
CL870.Contig1_All	2.523561956	2.720278465	2.358958826	1.250961574	0.516015147	0.5360529
CL6589.Contig2_All	4.341985747	4.549053029	4.095080492	2.451540833	1.575312331	1.608809243
CL889.Contig1_All	2.794935663	3.063502942	2.472487771	0.941106311	0.070389328	0.056583528
CL4431.Contig2_All	4.908812908	5.114783447	4.554588852	2.82984956	0.910732662	1.263034406
CL3962.Contig1_All	3.836934011	3.964398632	3.54225805	2.386810946	1.250961574	1.500802053
CL4011.Contig3_All	8.475084883	9.129566376	8.04187814	3.599317794	0	0
CL1712.Contig4_All	3.659924558	3.808385051	3.440952198	1.996388746	0.86393845	1.070389328
CL4952.Contig2_All	1.757023247	2.021479727	1.678071905	0.925999419	0.298658316	0.286881148
CL1665.Contig5_All	3.504620392	3.806324057	3.414135533	2.192194165	1.250961574	1.526068812
Unigene15572_All	2.904965719	3.267535798	2.66448284	1.448900951	0.485426827	0.678071905
CL4591.Contig1_All	4.530445355	4.442280035	4.20867332	2.469885976	0.82374936	1.378511623
CL1390.Contig2_All	4.604664415	4.321928095	4.08491466	2.587364991	1.269033146	1.541019153
CL6947.Contig2_All	5.885086225	5.582556003	5.393004257	3.927896454	2.983677695	3.209453366
CL4235.Contig2_All	5.066519781	4.915998852	4.531069493	2.910732662	1.952333566	2.12763328
Unigene14224_All	4.50589093	4.496973581	4.189033824	2.3950628	1.35614381	1.618238656
CL7218.Contig2_All	2.813524689	2.765534746	2.627606838	1.111031312	0.137503524	0.59454855
CL1769.Contig1_All	4.488000771	4.570462931	4.080657663	2.998195503	1.875780063	1.786596362
CL4564.Contig2_All	2.895302621	2.906890596	2.493134922	1.361768359	0.275007047	0.214124805
CL6777.Contig1_All	2.763411574	2.678071905	2.372952098	1.416839742	0.454175893	0.432959407
Unigene7693_All	6.703903573	6.562547724	6.154818109	5.015693807	3.720278465	3.727920455
CL1417.Contig2_All	5.209843231	4.957450336	4.550285049	3.158660175	1.659924558	1.682573297
CL6910.Contig1_All	3.285402219	2.845991771	2.678071905	1.163498732	0.111031312	0
CL2413.Contig5_All	3.037382222	2.678071905	2.448900951	1.111031312	0.163498732	0.163498732
CL3951.Contig1_All	5.396776011	5.071247819	4.735522177	2.998195503	1.769771739	1.464668267
Unigene214_All	3.286881148	3.221877081	2.843983844	1.799087306	1.007195501	0.871843649
CL4613.Contig3_All	5.267535798	5.190219764	5.117695043	3.710393192	2.851998837	2.59454855
CL2015.Contig2_All	7.452611907	7.301313274	7.318136041	5.6794801	4.785027362	4.69543711
Unigene16013_All	2.443606651	2.269033146	2.289834465	0.910732662	0.23878686	0.056583528
Unigene29939_All	5.175524601	5.263034406	5.039577103	3.723558561	2.976363636	2.983677695
CL578.Contig3_All	2.622930351	2.707082992	2.521050737	0.879705766	0.163498732	0.084064265
CL3678.Contig3_All	3.632268215	3.749534268	3.681449265	1.956056652	1.150559677	0.963474124
CL4015.Contig2_All	4.326968712	4.506525779	4.413458688	2.550900665	1.531069493	1.475084883
Unigene9123_All	5.050936965	5.181897643	4.857980995	2.59454855	1.176322773	1.111031312
CL2540.Contig2_All	4.374343989	4.40599236	4.244887059	2.411426246	1.22650853	1.169925001
CL802.Contig4_All	3.962549023	4.105175192	3.925049965	1.59454855	0.389566812	0.40053793
CL6117.Contig4_All	4.073820233	4.060047384	3.987320866	2.280956314	1.40599236	1.344828497
CL7488.Contig1_All	2.286881148	2.292781749	2.266036894	1.201633861	0.250961574	0.40053793
Unigene5154_All	5.64990282	5.599615349	5.676944359	3.695993813	2.207892852	2.456806149
CL7297.Contig1_All	3.140778656	3.177917792	3.192194165	1.86393845	0.839959587	0.963474124
Unigene3771_All	2.23572706	2.422233001	2.319039816	1.169925001	0.344828497	0.40053793
CL6415.Contig2_All	4.098453246	4.297925053	4.286881148	2.389566812	1.070389328	1.137503524
Unigene3463_All	2.09423607	2.198494154	2.17951105	1.169925001	0.464668267	0.575312331
CL7348.Contig1_All	4.968551603	4.714245518	4.715893371	2.6622055	1.214124805	1.03562391
CL6183.Contig3_All	4.545350645	4.440952198	4.435628594	3.030336078	1.906890596	1.831877241
CL3135.Contig4_All	5.461070114	5.313245852	5.132165525	3.649615459	2.427606173	2.565597176
CL4969.Contig2_All	5.40053793	5.279099802	5.209063395	3.9202933	2.869871406	2.924099886
CL2400.Contig2_All	5.521992956	5.504938132	5.208283138	3.010779839	1.169925001	1.207892852
Unigene4482_All	7.123086751	7.153095972	7.153602696	4.814037648	3.423578171	3.702657543
CL1764.Contig17_All	3.832890014	3.781359714	3.66106548	1.790772038	0.526068812	0.757023247
Unigene10183_All	2.160274831	2.010779839	1.956056652	0.847996907	0.124328135	0.286881148
CL8.Contig3_All	5.225352061	5.024142346	5.017476563	3.416839742	2.533563348	2.64385619
Unigene1783_All	3.339137385	3.163498732	3.214124805	1.895302621	1.09085343	1.22650853
CL3134.Contig3_All	7.152183419	6.711770204	6.77478706	3.77925972	1.925999419	1.992768431
Unigene4202_All	2.845991771	2.634593268	2.669026766	1.10433666	0.097610797	0.137503524
Unigene346_All	1.531069493	1.459431619	1.521050737	0.565597176	0.056583528	0.111031312
Unigene12091_All	2.560714954	2.477677328	2.462052319	1.03562391	0.263034406	0.321928095
CL1028.Contig3_All	6.196725061	4.697662633	5.077670274	1.244887059	0.5360529	2.327687364
CL5885.Contig2_All	5.150153455	3.766595162	4.761285273	1.570462931	1.485426827	2.341985747
CL3064.Contig4_All	2.150559677	1.691534165	1.464668267	0	0.201633861	0.275007047
CL692.Contig30_All	4.769242795	3.688180359	3.689299161	0	0.378511623	0.847996907
CL1963.Contig1_All	4.79753184	3.638073837	3.656496371	0.731183242	1.09085343	1.550900665
CL1384.Contig5_All	2.214124805	1.526068812	1.622930351	0.097610797	0.163498732	0.422233001
Unigene14781_All	1.839959587	1.416839742	1.49057013	0.310340121	0.070389328	0.310340121
Unigene5501_All	1.389566812	1	1.028569152	0.097610797	0	0.111031312
Unigene5162_All	1.906890596	1.384049807	1.321928095	0.378511623	0.070389328	0.263034406
CL2556.Contig2_All	2.220329955	1.589763487	1.526068812	0.286881148	0	0.35614381
Unigene9699_All	3.816599707	2.17951105	2.307428525	0	0	0
CL6617.Contig1_All	2.392317423	1.526068812	1.613531653	0.084064265	0.137503524	0.321928095
CL855.Contig5_All	3.671293372	2.3305584	2.531069493	0.150559677	0.310340121	0.40053793
CL6586.Contig2_All	2.678071905	1.891419187	2.316145742	0.659924558	0.475084883	0.475084883
CL692.Contig27_All	2.367371066	1.575312331	1.843983844	0.40053793	0.250961574	0.111031312
CL913.Contig1_All	6.52089364	4.6622055	5.311793718	2.327687364	1.718087584	1.815575429
CL2271.Contig5_All	2.82984956	2.021479727	2.247927513	0.678071905	0.411426246	0.454175893
Unigene3002_All	2.632268215	1.673556424	1.843983844	0.263034406	0.028569152	0
CL3417.Contig2_All	4.50779464	2.942983598	3.100977648	0.464668267	0	0.201633861
CL7497.Contig5_All	2.565597176	1.831877241	1.941106311	0.555816155	0.495695163	0.555816155
CL2006.Contig4_All	2.613531653	1.650764559	1.929790998	0.070389328	0.084064265	0.070389328
CL2933.Contig3_All	2.114367025	1.384049807	1.545968369	0	0	0
CL6923.Contig1_All	4.282439805	3.340562269	3.381283373	1.560714954	0.925999419	1.111031312
CL1216.Contig1_All	4.710944155	3.47118746	3.552131108	0.925999419	0.111031312	0.084064265
CL6508.Contig2_All	3.085764554	2.46727948	2.454175893	1.063502942	0.695993813	0.613531653
Unigene8123_All	2.608809243	1.891419187	2.046141782	0.713695815	0.150559677	0
Unigene6051_All	2.992768431	2.266036894	2.46727948	1.137503524	0.669026766	0.485426827
Unigene12141_All	5.266411766	4.077242999	4.3950628	1.384049807	0	0
CL163.Contig5_All	2.307428525	1.757023247	1.948600847	0.748461233	0.298658316	0.310340121
Unigene14410_All	1.5360529	1.137503524	1.23878686	0.263034406	0.163498732	0.111031312
CL5594.Contig2_All	2.929790998	2.344828497	2.464668267	0.555816155	0.35614381	0.263034406
CL3659.Contig4_All	2.959770155	2.533563348	2.615887074	0.807354922	0.298658316	0.321928095
CL2227.Contig14_All	3.671293372	3.23572706	3.343407822	1.851998837	1.40053793	1.333423734
CL2715.Contig1_All	2.427606173	1.952333566	2.09085343	0.59454855	0.056583528	0
Unigene3994_All	3.116031993	2.584962501	2.857980995	1.427606173	1.09085343	1.021479727
CL3950.Contig5_All	3.805292456	3.22342255	3.564378169	1.298658316	0.815575429	0.807354922
Unigene10128_All	2.99095486	2.541019153	2.805292456	1.316145742	1.028569152	1.007195501
Unigene3897_All	4.402585758	3.372952098	3.341985747	1.673556424	1.575312331	1.021479727
CL4592.Contig2_All	4.043519494	3.037382222	3.116031993	1.416839742	1.13093087	0.5360529
CL261.Contig3_All	6.241840184	5.628481994	5.664198369	3.438292852	3.564378169	2.763411574
CL5468.Contig1_All	5.788685711	3.855989697	4.48864354	0.526068812	0.948600847	0
Unigene10398_All	2.153805336	1.871843649	1.827819025	0.739848103	0.310340121	0.411426246
Unigene3192_All	2.411426246	2.042644337	1.970853654	0.641546029	0	0.084064265
CL1570.Contig2_All	1.98550043	1.66448284	1.580145484	0.622930351	0.176322773	0.163498732
CL5546.Contig3_All	1.871843649	1.565597176	1.459431619	0.378511623	0	0
CL2634.Contig2_All	2.192194165	1.963474124	1.691534165	0.604071324	0.263034406	0.137503524
Unigene4717_All	4.725741157	4.409390936	4.074676686	1.871843649	1.10433666	0.879705766
CL3121.Contig1_All	2.673556424	2.523561956	2.23572706	0.790772038	0.250961574	0.056583528
CL4922.Contig2_All	5.006298024	4.963936452	4.587964989	2.709290636	2.084064265	2.336283388
Unigene3115_All	4.154615611	4.067810784	3.895302621	2.217230716	1.726831217	1.956056652
CL3851.Contig1_All	6.676380255	6.158458216	5.827056837	2.927896454	1.50589093	2.111031312
CL2833.Contig1_All	2.510961919	2.247927513	2.117695043	0.933572638	0.475084883	0.687060688
CL989.Contig2_All	1.389566812	1.269033146	1.10433666	0.214124805	0	0
CL1764.Contig20_All	1.769771739	1.641546029	1.500802053	0.545968369	0.250961574	0.286881148
Unigene11809_All	1.35614381	1.275007047	1.117695043	0.23878686	0	0
CL4065.Contig6_All	4.787118983	4.699884729	4.543495883	2.321928095	1.773996325	1.773996325
Unigene11398_All	3.59812696	3.420886575	3.116031993	0.565597176	0	0
Unigene16925_All	4.244125943	4.053111336	3.7322692	1	0	0
CL4075.Contig3_All	5.391630262	5.346956889	5.024585638	3.436961338	2.847996907	2.948600847
CL1520.Contig6_All	2.17951105	2.14404637	1.910732662	0.895302621	0.50589093	0.555816155
Unigene224_All	4.173127433	4.132576843	3.447579197	1.459431619	0.807354922	1.475084883
CL1357.Contig2_All	1.731183242	1.691534165	1.304511042	0.201633861	0	0.263034406
CL6613.Contig1_All	2.754887502	2.761285273	2.23878686	0.97819563	0.650764559	0.918386234
CL794.Contig1_All	4.003602237	3.704871964	3.229587923	1.731183242	1.275007047	1.50589093
CL983.Contig3_All	4.154615611	3.864928972	3.427606173	1.86393845	1.339137385	1.475084883
CL4559.Contig3_All	4.87774425	4.402585758	4.029452886	1.731183242	1.232660757	1.545968369
CL399.Contig4_All	2.084064265	1.831877241	1.646162657	0.275007047	0	0.176322773
Unigene4115_All	2.056583528	1.910732662	1.748461233	0.5360529	0.23878686	0.432959407
Unigene2338_All	2.885574364	2.709290636	2.430285273	0.941106311	0.555816155	0.839959587
CL2533.Contig3_All	6.062639828	5.251340383	5.011674533	2.430285273	1.967168608	2.117695043
CL199.Contig2_All	3.165107985	2.788685711	2.46727948	0.847996907	0.555816155	0.604071324
CL5627.Contig1_All	3.550900665	2.967168608	2.646162657	0	0	0
CL391.Contig1_All	3.770829046	3.09085343	2.776103988	0.263034406	0	0
CL562.Contig2_All	3.522306893	2.931683057	2.477677328	0.163498732	0	0
CL7212.Contig2_All	4.04176865	3.532316959	3.3950628	0.963474124	0.59454855	0.782408565
Unigene5579_All	4.799605422	4.384740587	4.196921734	1.63691458	1.137503524	1.280956314
CL1232.Contig2_All	2.370164281	2.17951105	2.100977648	0.454175893	0.084064265	0.176322773
Unigene6012_All	1.40599236	1.310340121	1.22650853	0.275007047	0.176322773	0.176322773
CL3099.Contig2_All	3.333423734	3.243364426	3.080657663	0.925999419	0.545968369	0.650764559
CL662.Contig1_All	6.35948603	6.235152624	6.015247774	2.477677328	2.12763328	2.220329955
Unigene3077_All	4.700994494	4.652486495	4.242602506	1.03562391	0.622930351	0.757023247
CL5261.Contig3_All	4.033863452	3.798050515	3.745237332	0.855989697	0.739848103	0.933572638
CL4641.Contig1_All	3.207892852	2.925999419	2.893362211	0.432959407	0.070389328	0.321928095
CL7174.Contig1_All	3.09085343	2.582556003	2.713695815	1.117695043	0.641546029	0.956056652
CL6929.Contig2_All	1.695993813	1.292781749	1.49057013	0.35614381	0.056583528	0.263034406
CL4279.Contig3_All	3.109360559	2.528571319	2.761285273	1.070389328	0.713695815	0.992768431
CL648.Contig2_All	2.025028794	1.40599236	1.790772038	0.263034406	0.042644337	0.189033824
CL1771.Contig1_All	3.654206378	2.718087584	3.275007047	1.344828497	0.956056652	1.310340121
CL717.Contig3_All	3.614709844	3.100977648	3.669026766	1.070389328	0.50589093	0.98550043
CL1610.Contig3_All	5.483815777	5.050066298	5.444600814	3.428946345	2.893362211	3.056583528
CL5430.Contig1_All	2.073820233	1.782408565	2.049630768	0.650764559	0.411426246	0.411426246
CL7082.Contig1_All	6.223808659	4.969933275	6.055282436	0.632268215	0	0.150559677
CL5364.Contig2_All	1.851998837	1.3950628	1.704871964	0.189033824	0	0
CL3778.Contig1_All	1.700439718	1.384049807	1.495695163	0.111031312	0	0
CL1588.Contig4_All	2.580145484	2.09423607	2.347665656	0.495695163	0.250961574	0.422233001
CL1981.Contig1_All	4.211790976	3.152183419	3.973611276	0	0	0
CL3148.Contig1_All	6.760220946	5.206330648	6.568336182	0	0	0
CL5502.Contig1_All	2.963474124	2.307428525	2.817623258	0	0	0
Unigene11914_All	1.847996907	1.438292852	1.765534746	0.310340121	0.150559677	0.333423734
CL666.Contig8_All	2.286881148	1.948600847	2.272023189	0.713695815	0.613531653	0.713695815
CL7513.Contig6_All	3.849999259	3.19061486	3.344828497	0.799087306	1.084064265	1.13093087
CL3717.Contig1_All	7.170525999	5.660780334	6.267910281	0.731183242	1.15704371	0.815575429
CL785.Contig5_All	2.44625623	1.811471031	2.032100843	0	0.124328135	0
CL3880.Contig3_All	4.82527683	4.530445355	4.250961574	1.811471031	2.014355293	1.799087306
CL1008.Contig1_All	4.798569004	4.311793718	4.067810784	1.464668267	1.687060688	1.480265122
CL2127.Contig3_All	4.815575429	4.193771743	4.119356177	0.111031312	0	0
Unigene5346_All	1.952333566	1.744161096	1.641546029	0.23878686	0.263034406	0.310340121
CL3635.Contig1_All	2.44625623	2.358958826	2.587364991	0.422233001	0.526068812	0.50589093
CL819.Contig2_All	5.122258568	4.378511623	5.081936082	0.189033824	0.189033824	0.650764559
Unigene6841_All	1.521050737	1.485426827	1.545968369	0	0	0.189033824
Unigene3988_All	1.448900951	1.361768359	1.480265122	0.189033824	0.150559677	0.298658316
Unigene8005_All	1.163498732	0.963474124	1.042644337	0	0	0
CL4662.Contig2_All	2.541019153	2.22650853	2.422233001	0.263034406	0.344828497	0.333423734
Unigene1610_All	2.625270489	2.250961574	2.528571319	0.411426246	0.443606651	0.310340121
CL258.Contig3_All	1.963474124	1.641546029	1.952333566	0.042644337	0	0
Unigene8269_All	3.13422094	2.599317794	3.09592442	0	0.070389328	0
Unigene6267_All	1.731183242	1.584962501	1.604071324	0.321928095	0.263034406	0.201633861
Unigene3350_All	3.012568674	2.722466024	2.794935663	0.411426246	0.584962501	0.250961574
Unigene1435_All	2.786596362	1.575312331	2.247927513	0.918386234	0.333423734	0.344828497
CL265.Contig13_All	2.827819025	1.521050737	2.176322773	0.948600847	0.163498732	0.378511623
CL4518.Contig5_All	3.582556003	1.646162657	2.353323291	1.049630768	0.176322773	0.189033824
Unigene3623_All	4.797012978	2.510961919	3.600507645	1.691534165	0.895302621	0.659924558
Unigene8057_All	3.71918344	1.669026766	2.778208576	1.097610797	0.176322773	0.176322773
CL3491.Contig4_All	4.458119481	2.726831217	3.688180359	1.790772038	1.077242999	0.35614381
CL941.Contig5_All	6.365972428	5.088311236	5.714245518	3.285402219	2.61117238	2.097610797
CL5470.Contig3_All	6.027905997	4.371558863	5.386810946	2.629939409	1.700439718	0.887525271
CL164.Contig2_All	3.350497247	2.435628594	2.851998837	1.214124805	0.163498732	0.298658316
Unigene14301_All	2.260025656	1.608809243	1.811471031	0.86393845	0.22650853	0.275007047
CL2163.Contig1_All	5.568944145	4.50589093	4.936402378	3.220329955	2.353323291	2.422233001
Unigene9275_All	2.622930351	1.871843649	2.12763328	0.90303827	0.263034406	0.214124805
CL2178.Contig3_All	4.205548911	2.531069493	3.550900665	1.15704371	0.097610797	0
CL3760.Contig6_All	3.807354922	2.669026766	3.389566812	1.859969548	0.855989697	0.807354922
CL7076.Contig2_All	5.778997006	4.239550797	4.773996325	2.615887074	2.201633861	1.948600847
CL6817.Contig2_All	3.286881148	2.056583528	2.472487771	0.765534746	0.056583528	0.124328135
CL2862.Contig1_All	1.89917563	1.195347598	1.427606173	0.464668267	0.214124805	0.189033824
CL148.Contig1_All	2.925999419	2.010779839	2.277984747	1.070389328	0.669026766	0.731183242
Unigene3087_All	3.007195501	1.604071324	2.042644337	0.82374936	0.176322773	0.176322773
CL5954.Contig1_All	2.606442228	1.545968369	1.910732662	0.963474124	0.389566812	0.263034406
CL1144.Contig1_All	2.86393845	1.859969548	2.087462841	0.956056652	0.214124805	0.111031312
CL1089.Contig1_All	3.468583317	2.121015401	2.695993813	1.292781749	0.310340121	0.367371066
Unigene3886_All	3.29130886	2.042644337	3.343407822	1.111031312	1.117695043	0.584962501
CL181.Contig9_All	2.548436625	1.632268215	2.889473543	0.641546029	0.545968369	0.042644337
Unigene1494_All	1.948600847	1.214124805	2.201633861	0.432959407	0.333423734	0.163498732
CL2452.Contig4_All	2.17951105	1.350497247	2.570462931	0.632268215	0.367371066	0.189033824
Unigene5561_All	4.473137488	2.684818738	4.40053793	0	0	0
Unigene5670_All	2.648465443	1.411426246	2.72900887	0	0.056583528	0.137503524
CL3355.Contig2_All	3.578938713	1.925999419	3.653060017	0	0	0
CL1639.Contig3_All	3.853995647	2.060047384	4.037382222	0.669026766	0.321928095	0.464668267
CL258.Contig2_All	2.182692298	1.10433666	2.232660757	0.23878686	0	0
CL7022.Contig1_All	3.09592442	1.718087584	3.246408087	0.378511623	0	0
CL2961.Contig1_All	1.956056652	1.275007047	2.014355293	0.565597176	0.411426246	0.275007047
CL3696.Contig4_All	1.769771739	1.007195501	1.948600847	0.214124805	0	0
CL2505.Contig1_All	2.241840184	1.378511623	2.485426827	0.40053793	0.097610797	0.124328135
CL7336.Contig2_All	3.087462841	2.220329955	3.627606838	1.042644337	0.50589093	0.678071905
CL2018.Contig4_All	5.812241495	3.818646083	6.926355303	0.855989697	0	0
Unigene2841_All	2.241840184	1.480265122	2.757023247	0.286881148	0	0
Unigene3846_All	2.698218478	2.017921908	2.859969548	0.941106311	0.604071324	0.82374936
Unigene109_All	1.516015147	1.021479727	1.599317794	0.263034406	0.084064265	0.097610797
CL541.Contig13_All	3.080657663	2.046141782	3.264536431	0.321928095	0	0
CL1821.Contig6_All	4.307428525	2.948600847	3.66448284	1.682573297	0.895302621	1.372952098
Unigene119_All	1.769771739	1.244887059	1.659924558	0.485426827	0.042644337	0.176322773
CL772.Contig2_All	5.142004916	3.66448284	5.080657663	2.189033824	1.097610797	1.459431619
CL5430.Contig4_All	4.455491621	3.317593505	4.19298317	2.280956314	1.565597176	1.752748591
CL4230.Contig1_All	3.828834649	1.996388746	3.150559677	0.464668267	0.443606651	0.214124805
Unigene8085_All	1.250961574	0.613531653	1.03562391	0	0	0
CL488.Contig3_All	2.695993813	1.321928095	2.403267722	0.097610797	0.097610797	0
Unigene9584_All	4.852997588	2.809414444	3.795974694	0.263034406	0.263034406	0.201633861
CL192.Contig1_All	1.589763487	0.847996907	1.23878686	0.124328135	0	0
Unigene16433_All	3.838951767	1.989139007	3.117695043	0.310340121	0.070389328	0.070389328
CL3279.Contig5_All	3.916476644	1.925999419	3.122672719	0.604071324	0.124328135	0.516015147
Unigene1583_All	3.489286023	1.521050737	2.819668183	0.367371066	0	0.23878686
CL855.Contig7_All	3.720278465	1.589763487	2.883620816	0.263034406	0	0.084064265
CL7001.Contig2_All	1.773996325	1.042644337	1.613531653	0.443606651	0.189033824	0.189033824
CL42.Contig2_All	3.327687364	2.12763328	3.051372102	1.182692298	0.731183242	0.731183242
CL488.Contig1_All	1.09085343	0.584962501	0.992768431	0.097610797	0	0
CL4595.Contig7_All	3.388189537	1.731183242	2.924099886	0.286881148	0	0
CL2204.Contig3_All	3.508428653	2.3305584	3.257010618	0.555816155	0.773996325	0.790772038
CL3700.Contig2_All	3.361768359	1.970853654	2.811471031	0	0.22650853	0.298658316
CL1706.Contig1_All	4.389566812	3.065227623	3.927896454	1.063502942	1.416839742	1.063502942
CL1935.Contig5_All	10.39801682	8.92314918	9.689211785	5.688180359	6.270715808	5.6043679
CL2009.Contig1_All	4.06608919	2.904965719	3.804260116	0.150559677	0.59454855	0.150559677
CL2536.Contig1_All	3.486714373	2.666756592	3.47118746	1.321928095	1.250961574	0.687060688
Unigene14418_All	1.673556424	1.195347598	1.839959587	0.321928095	0.263034406	0.056583528
CL3470.Contig2_All	1.49057013	1.063502942	1.526068812	0.286881148	0.124328135	0
Unigene15562_All	3.415488271	2.459431619	3.176322773	0.765534746	0.275007047	0.189033824
Unigene7323_All	3.061776198	2.111031312	2.912649865	0.485426827	0	0
CL653.Contig7_All	6.375734539	5.017921908	6.04745114	3.267535798	2.432959407	2.316145742
CL5776.Contig2_All	2.604071324	1.963474124	2.482848283	1.070389328	0.678071905	0.678071905
Unigene11458_All	3.217230716	2.039138394	2.957914599	0.622930351	0.028569152	0
CL275.Contig3_All	4.168321116	3.353323291	3.924099886	1.687060688	1.555816155	1.250961574
CL4503.Contig5_All	2.217230716	1.459431619	1.933572638	0.50589093	0.443606651	0.263034406
CL4979.Contig2_All	5.765269521	4.216454865	5.097189387	2.375734539	1.90303827	1.3950628
CL2549.Contig4_All	6.130107179	4.603477988	5.446917865	2.695993813	2.253989266	2.03562391
Unigene7371_All	8.855117639	6.866413481	7.568564198	5.563463237	1.673556424	3.858975614
CL1540.Contig2_All	5.198494154	4.283921772	4.602290585	2.14404637	0.659924558	1.778208576
CL4249.Contig3_All	6.331096084	5.637494325	5.992994967	3.641546029	2.408711861	3.132576843
CL2903.Contig1_All	5.886306263	4.926473911	5.408711861	2.003602237	0	1.389566812
CL4148.Contig3_All	6.079804755	5.292413668	5.381283373	3.646162657	2.731183242	3.125981654
Unigene8936_All	6.087038457	5.131754091	5.654206378	3.860962798	2.771885579	3.203201156
CL7066.Contig1_All	4.308885057	3.297191417	3.844988157	1.831877241	0.871843649	1.244887059
Unigene10226_All	5.354381632	4.374343989	4.347665656	2.937344392	1.739848103	2.275007047
CL5532.Contig1_All	5.682011391	4.894332742	4.562547724	2.983677695	1.757023247	2.283921772
CL5628.Contig1_All	4.010779839	3.344828497	3.13422094	1.815575429	0.659924558	1.344828497
CL1489.Contig2_All	5.231509211	4.73714592	4.589164237	3.121015401	1.613531653	2.257010618
CL1131.Contig2_All	3.396433531	3.037382222	2.904965719	1.691534165	0.739848103	1.097610797
CL5263.Contig1_All	5.72628629	5.178316272	5.004501392	3.003602237	1.475084883	2.508428653
Unigene640_All	4.74899785	4.178714641	4.216454865	2.286881148	1.03562391	1.650764559
CL2167.Contig4_All	5.551823596	5.430285273	5.209843231	3.821710215	1.207892852	2.100977648
Unigene15828_All	5.925999419	5.690417096	5.760487102	4.232660757	1.63691458	2.422233001
CL6020.Contig2_All	5.707082992	5.568032105	5.572283367	4.106013238	1.673556424	2.56315813
CL1361.Contig7_All	7.299024807	6.697245609	6.680183682	5.275752049	3.111031312	4.040015679
CL2491.Contig2_All	6.163096138	5.716990894	5.78633498	4.370164281	2.408711861	3.121015401
CL77.Contig8_All	4.748461233	4.412781525	4.358958826	2.987320866	1.263034406	1.981852653
Unigene10352_All	5.704041955	5.599615349	5.512542955	3.966245873	1.794935663	1.959770155
Unigene6430_All	6.66063774	6.669310286	6.451211112	5.296090263	3.793895883	3.915520901
Unigene15862_All	4.532316959	4.552745937	4.425593578	3.001802243	1.250961574	1.438292852
Unigene10393_All	4.11353382	4.20867332	4.025914699	2.724650272	1.014355293	1.250961574
Unigene14659_All	7.842601772	7.613531653	7.460742564	6.268658955	4.420212891	4.745237332
CL3812.Contig3_All	5.194953796	5.052241981	4.911212202	3.701549057	1.967168608	2.211012193
Unigene8895_All	5.407692649	5.318678374	5.218393711	3.87774425	1.799087306	2.124328135
Unigene177_All	4.997292408	5.021923839	4.812498225	3.484138131	1.350497247	1.739848103
CL3724.Contig2_All	9.404992505	8.672743548	8.737382563	6.999098034	3.473786912	3.926948248
Unigene5521_All	6.707221069	5.912410354	6.142004916	4.341274184	1.250961574	1.565597176
CL2331.Contig2_All	5.919578446	5.346247774	5.478001056	4.121844298	1.839959587	2.204766751
Unigene13311_All	8.228914867	7.911931212	7.951343004	6.385776138	3.658782734	3.890446693
Unigene15775_All	6.974644026	6.572889668	6.499208091	5.003152449	2.523561956	2.601696516
CL2147.Contig3_All	5.883376437	5.615004242	5.478324711	4.010779839	1.565597176	1.790772038
Unigene424_All	6.4747605	6.03540397	6.086189313	4.642123916	2.625270489	2.700439718
Unigene6422_All	6.635173947	6.21218021	6.381629467	4.895302621	2.726831217	2.9800253
Unigene6270_All	8.04018011	7.512147859	7.701826258	6.21159632	3.867896464	4.107687869
CL2359.Contig1_All	6.875042803	6.506208389	6.344650989	5.17951105	3.106013238	3.499527024
CL1417.Contig1_All	7.605553595	7.142719753	6.930737338	5.606442228	3.612352499	3.787641414
CL3610.Contig2_All	5.766330131	5.392660881	5.263034406	4.11353382	2.244887059	2.35614381
CL4714.Contig1_All	3.939226578	3.614709844	3.639232163	2.347665656	0.86393845	1.077242999
Unigene13042_All	7.513964407	6.989593185	7.062963557	5.573798644	3.71918344	3.971773447
CL4299.Contig26_All	7.637711669	7.211109564	7.301313274	5.943452539	4.21023299	4.525442506
CL5110.Contig2_All	6.765534746	6.472000292	6.350497247	4.951867504	3.168321116	3.337711092
CL6706.Contig2_All	6.192194165	5.981852653	5.827565007	4.496334513	2.771885579	3.007195501
Unigene7620_All	6.046360091	5.714795011	5.700439718	3.911691582	1.646162657	1.855989697
Unigene15111_All	6.783325685	6.639810978	6.541174073	5.287620044	3.812498225	3.906890596
Unigene5196_All	4.864928972	4.683134985	4.626439137	3.414135533	2.032100843	2.14404637
CL1928.Contig2_All	5.037382222	4.937815169	4.612942196	3.124328135	0.765534746	0.90303827
Unigene10548_All	7.357727932	7.261154673	7.030115331	5.841469999	3.703765179	3.794935663
Unigene9258_All	7.063287212	6.747118816	6.34020618	4.15704371	0.286881148	0.367371066
Unigene7458_All	5.888499736	5.527633387	5.365972428	3.981852653	2.263034406	2.182692298
Unigene9144_All	7.596115196	7.25143507	7.295998462	5.887525271	3.942983598	3.838951767
CL4970.Contig2_All	5.181897643	5.006746832	4.929790998	3.699329526	2.007195501	1.948600847
CL577.Contig3_All	8.923268053	8.104755987	8.515187315	6.769771739	4.266786541	4.558267634
CL1643.Contig2_All	6.397118409	5.464341533	5.753551055	3.99095486	1.14404637	1.40053793
CL1187.Contig2_All	6.162290614	5.404290064	5.668459557	4.29351763	2.327687364	2.550900665
CL1101.Contig2_All	7.270435501	6.475247047	6.519950703	4.866413481	1.992768431	2.22650853
Unigene11937_All	6.70860111	6.123707577	6.242602506	4.950468414	3.135863165	3.300123725
CL4457.Contig2_All	6.616328288	6.038260575	6.07489072	4.672990994	2.61117238	2.845991771
Unigene14640_All	7.360627646	6.955824241	6.984133595	5.521364878	3.507160349	3.999098034
CL4703.Contig2_All	7.744161096	7.323370069	7.242221395	5.604071324	2.794935663	3.459431619
Unigene6356_All	7.420886575	7.009212787	7.043519494	5.578334949	3.14404637	3.7322692
CL983.Contig5_All	6.528727582	5.785550552	6.047887329	4.418189948	2.204766751	2.675815931
Unigene165_All	5.396776011	4.634593268	4.646162657	3.451540833	1.378511623	1.82374936
Unigene16762_All	10.48031562	10.1695743	10.50396483	9.021396441	6.854494418	7.007195501
CL2211.Contig3_All	5.454504938	5.198101209	5.405652061	4.037382222	2.114367025	2.260025656
CL4591.Contig2_All	5.297925053	4.904002316	5.153400028	3.71259578	1.691534165	1.887525271
Unigene7714_All	5.101397952	4.767654798	5.194953796	3.617063344	1.622930351	2.111031312
Unigene8929_All	4.916954279	4.662775172	4.85847839	3.464668267	1.678071905	2.063502942
CL1666.Contig7_All	4.070389328	3.509695842	3.87774425	2.232660757	0.704871964	0.925999419
CL6087.Contig3_All	3.844988157	3.462052319	3.731183242	2.427606173	1.316145742	1.50589093
Unigene6434_All	5.873567152	5.445594291	5.781884235	4.119356177	2.601696516	2.937344392
Unigene2276_All	3.632268215	3.360364277	3.612352499	2.060047384	0.678071905	0.895302621
CL4939.Contig2_All	5.299391206	5.133810091	5.222263604	3.609991295	2.09085343	2.310340121
CL3532.Contig2_All	6.325710208	6.030777472	6.094869433	4.440952198	2.809414444	2.893362211
Unigene8837_All	3.66448284	3.522306893	3.473786912	2.275007047	1.021479727	1.176322773
Unigene7547_All	5.882153917	5.596637034	5.761285273	4.440287821	3.220329955	3.13422094
CL2744.Contig1_All	5.930737338	5.627315001	5.839203788	4.443606651	2.867896464	2.897240426
Unigene13211_All	5.078951341	4.783456654	5.003152449	3.568032105	2.010779839	2.042644337
CL2491.Contig3_All	5.342341397	4.500164679	4.436961338	2.853995647	1.464668267	1.673556424
CL950.Contig3_All	5.593353771	4.699884729	4.516015147	2.153805336	0.124328135	0.367371066
CL3236.Contig1_All	4.467931546	3.703765179	3.550900665	1.432959407	0.111031312	0.250961574
CL1005.Contig1_All	4.98230913	4.263785614	4.290571851	2.752748591	1.879705766	1.82374936
CL2427.Contig1_All	6.560409266	5.797012978	5.68116812	4.156234798	2.361768359	2.350497247
Unigene3262_All	3.742006211	3.275007047	3.231125158	2.160274831	0.925999419	0.831877241
CL3163.Contig2_All	5.70763522	5.397802962	5.202809492	4.070389328	2.914564523	2.731183242
Unigene15098_All	5.242602506	4.687620632	4.588564737	2.750606505	1.201633861	0.970853654
CL1718.Contig1_All	4.93593114	4.579542225	4.675815931	3.217230716	1.956056652	2.066950244
Unigene8930_All	4.421559945	4.057450272	4.112700133	2.831877241	1.49057013	1.584962501
Unigene6223_All	3.333423734	2.944858446	3.032100843	1.731183242	0.378511623	0.50589093
Unigene11473_All	4.323370069	3.981852653	3.915520901	2.454175893	1.163498732	1.182692298
CL6560.Contig2_All	6.012121673	5.557348818	5.617063344	4.171527106	2.931683057	2.922197848
CL1353.Contig1_All	2.805292456	2.448900951	2.526068812	1.327687364	0.250961574	0.201633861
Unigene3324_All	3.19061486	2.587364991	2.754887502	1.541019153	0.485426827	0.526068812
Unigene495_All	7.000225403	6.359661722	6.476867689	4.999098034	3.59812696	3.61117238
CL4318.Contig1_All	4.91981677	4.213347282	4.37086174	2.704871964	1.189033824	1.286881148
CL511.Contig2_All	3.737686761	3.140778656	3.460742564	2.121015401	0.925999419	0.956056652
Unigene8154_All	5.16470584	4.085764554	4.677508242	2.060047384	0.084064265	0.042644337
CL6512.Contig1_All	4.014355293	3.386810946	3.66106548	2.140778656	1.014355293	1.049630768
Unigene6433_All	8.492333915	7.98783245	8.191157941	6.774128144	5.693486957	5.601993581
Unigene6799_All	3.169925001	2.64385619	2.970853654	1.389566812	0.214124805	0.214124805
CL1834.Contig3_All	3.901108243	3.326249701	3.62058641	1.372952098	0	0.070389328
CL5278.Contig3_All	7.74819285	7.153298683	7.330020516	5.498570013	4.302319051	4.572889668
Unigene7792_All	7.446835177	6.939814257	7.034193701	5.508111681	4.50589093	4.631104282
Unigene14538_All	2.538538164	2.176322773	2.316145742	1.14404637	0.432959407	0.516015147
CL1337.Contig1_All	3.534808661	3.150559677	3.152183419	1.687060688	0.333423734	0.622930351
Unigene7621_All	5.872336288	5.214124805	5.439290681	2.883620816	0.443606651	1.03562391
Unigene11763_All	2.908812908	2.526068812	2.669026766	1.327687364	0.189033824	0.411426246
CL5661.Contig2_All	6.731590572	6.384913231	6.444600814	4.787118983	3.241840184	3.721372659
Unigene4792_All	3.357552005	3.111031312	3.065227623	1.718087584	0.613531653	0.941106311
CL3814.Contig3_All	5.795974694	4.665620164	5.336997417	3.250961574	1.310340121	1.992768431
CL2260.Contig3_All	3.588564737	2.861955364	3.174725988	1.510961919	0.163498732	0.782408565
CL5052.Contig2_All	5.500164679	4.481557281	4.847495884	3.211012193	1.765534746	2.316145742
CL135.Contig10_All	3.465974465	2.771885579	3.066950244	1.713695815	0.669026766	1
Unigene9121_All	7.793375711	6.963127281	7.136375978	5.531693361	3.66106548	4.033863452
Unigene10376_All	6.527946099	5.593951284	5.946496941	4.457462965	2.733354341	2.992768431
CL1199.Contig2_All	5.155830172	4.524815928	4.660495132	3.308885057	1.90303827	2.372952098
CL6419.Contig2_All	6.892269582	6.133399125	6.311067102	4.566815154	3.032100843	3.327687364
CL3939.Contig6_All	3.871843649	3.263034406	3.367371066	2.060047384	0.731183242	0.941106311
CL1361.Contig6_All	6.824386003	6.02103548	6.145066014	4.775050541	3.049630768	2.918386234
CL1622.Contig3_All	5.802193217	4.996840648	5.321928095	3.980939266	2.516015147	2.440952198
CL3004.Contig2_All	7.758822825	6.976134473	7.307974897	5.747924416	4.679198571	4.480911346
Unigene16077_All	3.656496371	2.750606505	3.214124805	1.700439718	0.50589093	0.321928095
CL666.Contig6_All	3.176322773	2.443606651	2.560714954	1.250961574	0.250961574	0.137503524
CL4096.Contig1_All	3.752748591	2.941106311	3.158660175	1.618238656	0.584962501	0.50589093
Unigene13169_All	3.685940148	2.981852653	3.255500733	1.918386234	1.056583528	0.948600847
Unigene11587_All	5.0721058	3.9202933	4.341274184	2.861955364	1.339137385	1.5360529
CL3647.Contig4_All	5.343763122	4.032100843	4.586164246	3.012568674	1.286881148	1.589763487
CL6761.Contig2_All	4.731726323	3.176322773	3.572889668	1.847996907	0.189033824	0.321928095
CL5013.Contig5_All	4.462706751	3.19061486	3.750606505	2.124328135	0.933572638	0.970853654
Unigene557_All	5.171527106	3.861955364	3.991861931	2.702657543	0.773996325	0.90303827
CL6542.Contig3_All	3.655351829	2.821710215	2.720278465	1.713695815	0.713695815	0.650764559
CL7114.Contig2_All	3.443606651	2.622930351	2.523561956	1.469885976	0.250961574	0.475084883
CL5883.Contig9_All	4.799605422	4.941106311	4.628190335	2.691534165	0.669026766	2.176322773
CL4988.Contig2_All	4.112700133	4.140778656	4.097610797	2.513490746	1.014355293	1.782408565
CL1961.Contig3_All	3.882643049	4.604071324	4.213347282	2.698218478	1.10433666	1.811471031
CL7414.Contig1_All	3.734438666	4.502075956	4.502712486	2.695993813	0.855989697	1.632268215
CL1617.Contig3_All	2.503348735	3	2.889473543	1.389566812	0.516015147	0.956056652
Unigene7280_All	3.044394119	3.498250868	3.478971805	1.695993813	0.659924558	1.163498732
Unigene3521_All	3.065227623	3.493134922	3.495695163	1.782408565	0.773996325	1.280956314
CL4814.Contig1_All	4.384049807	5.349436052	4.808385051	1.815575429	0.378511623	1.3950628
CL965.Contig7_All	3.718087584	4.438292852	4.394376945	1.752748591	0.659924558	1.50589093
CL5133.Contig5_All	5.743891911	5.972462907	6.559032868	3.039138394	0.565597176	2.269033146
CL4806.Contig1_All	4.424250286	4.759155834	5.339493738	3.10433666	1.150559677	2.22342255
CL1637.Contig1_All	4.770300489	4.985955755	5.655924213	2.992768431	0.831877241	2.241840184
CL2179.Contig2_All	5.485748821	5.444269502	6.507160349	3.068670811	1.137503524	3.032100843
Unigene14307_All	2.893362211	2.925999419	3.621758857	1.232660757	0.432959407	1.163498732
CL7238.Contig3_All	3.247927513	2.97819563	3.427606173	1.275007047	0.23878686	0.765534746
CL39.Contig1_All	3.929790998	3.844988157	4.107687869	2.485426827	1.599317794	1.922197848
Unigene14184_All	2.462052319	2.341985747	2.669026766	1.250961574	0.526068812	0.773996325
Unigene28510_All	2.813524689	2.63691458	3.065227623	1.042644337	0	0.432959407
CL4489.Contig2_All	3.378511623	3.486714373	3.956056652	1.304511042	0.201633861	0.992768431
CL1606.Contig2_All	3.803227036	3.827819025	3.98458935	2.214124805	1.475084883	1.944858446
CL785.Contig4_All	1.416839742	1.250961574	1.575312331	0.411426246	0.084064265	0.201633861
Unigene25487_All	3.435628594	3.044394119	3.972692654	0.765534746	0	0.163498732
CL6643.Contig1_All	3.64385619	3.519793486	4.448900951	1.389566812	0.454175893	0.887525271
Unigene269_All	1.416839742	1.310340121	1.673556424	0.5360529	0.070389328	0.22650853
CL3796.Contig3_All	5.513490746	5.042644337	5.785288981	3.370164281	2.176322773	2.513490746
CL511.Contig5_All	2.908812908	2.419538892	3.182692298	1.070389328	0.084064265	0.250961574
CL2210.Contig3_All	4.198494154	3.814550423	4.424250286	2.121015401	1.292781749	1.570462931
CL7065.Contig5_All	2.922197848	2.44625623	2.998195503	1.244887059	0.59454855	0.871843649
Unigene7282_All	6.595294784	5.553974808	6.678494508	3.218781168	0.871843649	2.364572432
CL5087.Contig2_All	4.968551603	3.958842675	4.646738698	2.007195501	0.201633861	1.280956314
CL5623.Contig3_All	3.931683057	3.401903472	3.83491343	2.319039816	0.815575429	1.372952098
Unigene7206_All	5.026800059	4.266036894	4.881175155	2.970853654	1.084064265	1.89917563
CL435.Contig1_All	5.246027981	4.642123916	5.135863165	3.152183419	1.545968369	2.060047384
CL3117.Contig2_All	4.859472667	4.254745198	4.63691458	2.419538892	0.584962501	1.23878686
Unigene6070_All	2.948600847	2.641546029	3.314696526	1.464668267	0.176322773	0.40053793
Unigene2569_All	4.553974808	4.370164281	4.851499202	2.885574364	1.59454855	1.875780063
Unigene15690_All	1.90303827	1.744161096	2.084064265	0.86393845	0.163498732	0.275007047
CL2906.Contig1_All	3.869871406	3.294253136	4.19061486	2.080657663	0.516015147	1.03562391
Unigene293_All	2.46727948	2.189033824	2.790772038	1.250961574	0.389566812	0.687060688
Unigene1624_All	4.106850796	3.650764559	4.686500527	2.370164281	0.310340121	0.855989697
Unigene14584_All	5.707911254	5.001351893	5.801417366	3.212569339	0.565597176	1.280956314
CL61.Contig6_All	3.916476644	3.672425342	4.068670811	2.09085343	0.35614381	1
CL3462.Contig2_All	5.559797696	5.322288724	5.693208149	4.136683578	2.931683057	3.204766751
CL2983.Contig1_All	3.969012308	3.63691458	4.129283017	2.195347598	0.739848103	1.176322773
CL76.Contig1_All	6.199279721	4.701549057	6.253611152	4.201633861	2.049630768	2.017921908
CL5508.Contig2_All	7.067273007	5.575614878	7.003489803	4.165107985	1.304511042	1.521050737
CL108.Contig1_All	6.13401553	5.452529545	6.303963356	4.3652726	2.748461233	2.797012978
CL2893.Contig1_All	4.100136671	3.469885976	4.300123725	2.469885976	0.887525271	0.97819563
CL3645.Contig8_All	5.941106311	5.067810784	5.898450233	4.11353382	1.875780063	2.392317423
CL463.Contig3_All	6.672000957	6.10370744	6.766330131	5.114783447	3.304511042	3.432959407
CL4476.Contig1_All	5.404290064	4.64731451	5.504620392	3.576522138	1.111031312	1.3950628
CL855.Contig2_All	5.518849829	4.135042286	4.952799478	3.077242999	1.378511623	0.545968369
Unigene14450_All	6.415826257	5.597531174	6.321567376	4.465321514	1.807354922	1.646162657
CL445.Contig1_All	10.56613968	9.814486336	10.07386039	8.253091083	5.726831217	5.122258568
CL1647.Contig6_All	7.285679634	6.443440891	6.947549278	5.005399988	2.9800253	2.416839742
CL3791.Contig2_All	7.558344176	6.815703503	7.510012465	5.777945671	4.031218731	3.749534268
Unigene10101_All	5.034743949	4.187451054	4.789729251	3.040892431	1.372952098	1.232660757
CL3164.Contig1_All	5.369815424	4.602884409	5.004051885	2.996388746	1.432959407	0.925999419
CL5495.Contig1_All	6.901711654	5.976363636	6.412950846	3.767654798	0.925999419	0.704871964
Unigene15993_All	7.220523436	6.702657543	6.921245889	5.422905743	3.821710215	3.559491813
CL5248.Contig2_All	4.452858965	3.926948248	4.109360559	2.853995647	1.485426827	1.220329955
CL5267.Contig2_All	4.989593185	3.896271849	5.913128768	1.952333566	0	0
Unigene6092_All	2.207892852	1.713695815	2.570462931	0.948600847	0.097610797	0.201633861
CL5017.Contig2_All	5.931683057	5.511278265	6.09824268	4.343407822	3.211012193	3.249445341
CL3363.Contig1_All	2.060047384	1.641546029	2.117695043	0.86393845	0.097610797	0.201633861
Unigene3750_All	1.963474124	1.63691458	2.056583528	0.910732662	0.411426246	0.378511623
CL1054.Contig2_All	4.842476063	3.90014226	5.299391206	2.124328135	0.389566812	0.321928095
Unigene15707_All	2.384049807	1.98550043	2.577730931	1.09085343	0.310340121	0.275007047
CL434.Contig6_All	2.929790998	2.077242999	2.95419631	1.438292852	0.659924558	0.622930351
CL6630.Contig3_All	3.234194723	2.500802053	3.408711861	1.673556424	0.659924558	0.731183242
CL2946.Contig1_All	3.358958826	2.49057013	3.386810946	1.49057013	0.454175893	0.50589093
Unigene1386_All	2.310340121	1.807354922	2.358958826	1	0.50589093	0.310340121
CL4911.Contig3_All	3.799087306	2.786596362	3.827819025	1.510961919	0.695993813	0.526068812
CL7382.Contig7_All	2.784503983	2.150559677	2.889473543	1.286881148	0.739848103	0.641546029
CL20.Contig2_All	3.03562391	2.424922088	3.231125158	1.443606651	0.757023247	0.815575429
CL5821.Contig2_All	4.934988202	4.207892852	5.389222616	2.666756592	1.831877241	1.584962501
Unigene14787_All	2.503348735	2.046141782	2.780310099	1.063502942	0.378511623	0.321928095
CL7270.Contig1_All	3.56315813	2.908812908	3.911691582	1.66448284	0.97819563	0.475084883
CL3572.Contig5_All	4.117695043	3.375734539	4.201633861	1.416839742	0.575312331	0
Unigene4667_All	3.544732656	2.845991771	3.581351247	1.531069493	1.028569152	0.50589093
CL2699.Contig2_All	7.0437382	5.772941338	6.745237332	4.393690764	3.412781525	2.319039816
CL7539.Contig3_All	5.037821465	3.503348735	5.009436756	1.929790998	1.163498732	0.286881148
CL6510.Contig2_All	4.98458935	4.85847839	5.702103407	3.377123749	2.655351829	2.229587923
Unigene2837_All	2.140778656	2.192194165	2.596935142	1.13093087	0.604071324	0.275007047
CL4690.Contig2_All	3.061776198	2.981852653	3.66448284	1.49057013	0.933572638	0.286881148
CL4981.Contig1_All	5.234194723	5.14689956	5.98458935	3.349082146	2.313245852	1.378511623
Unigene3271_All	5.202025845	5.036063689	6.138323004	3.439623138	2.378511623	1.432959407
CL3973.Contig3_All	4.378511623	4.158660175	4.759155834	2.944858446	2.063502942	1.516015147
CL2865.Contig2_All	3.003602237	2.778208576	3.320484678	1.584962501	1.084064265	0.443606651
CL6780.Contig1_All	5.716442237	5.075960413	5.926473911	3.948600847	2.44625623	1.97819563
CL3953.Contig5_All	4.956056652	4.073820233	5.543495883	2.811471031	1.275007047	0.879705766
CL2322.Contig2_All	5.087462841	4.440952198	5.380590934	3.538538164	2.182692298	1.963474124
CL1995.Contig2_All	2.987320866	2.370164281	3.258518925	1.475084883	0.35614381	0.189033824
Unigene16194_All	2.687060688	2.192194165	2.942983598	1.372952098	0.263034406	0.201633861
CL1853.Contig2_All	4.269033146	3.891419187	4.375039431	2.726831217	1.659924558	1.280956314
CL2542.Contig4_All	4.146492307	3.818646083	4.228049048	2.59454855	1.815575429	1.263034406
CL3077.Contig3_All	2.321928095	2.211012193	2.580145484	1.077242999	0.495695163	0.189033824
CL2779.Contig3_All	3.767654798	3.347665656	3.947666157	1.895302621	1.03562391	0.731183242
CL7035.Contig4_All	4.361066489	3.994579724	4.557655155	2.531069493	1.575312331	1.361768359
CL1760.Contig4_All	4.683134985	4.779785005	4.375039431	3.089159132	1.757023247	0.970853654
Unigene310_All	9.149239039	9.260943049	9.004248561	7.645009884	6.283921772	5.597233189
Unigene16211_All	7.315149562	7.442445929	7.137401056	5.235344128	3.001802243	2.140778656
CL1440.Contig1_All	6.627315001	6.276124405	6.270528942	3.958842675	1.748461233	1.028569152
CL1837.Contig2_All	5.097189387	4.761285273	4.56315813	3.468583317	2.003602237	1.641546029
CL7494.Contig3_All	5.576219781	5.329841177	5.028569152	3.584962501	1.910732662	1.316145742
CL2241.Contig1_All	6.762215916	6.34553831	6.994013939	4.962549023	2.941106311	1.765534746
CL5871.Contig3_All	6.404290064	5.828326926	6.433460256	3.814550423	2.443606651	0.910732662
Unigene13040_All	5.549361133	5.18705509	5.554588852	3.577730931	2.632268215	1.389566812
Unigene5634_All	3.782408565	4.256255873	4.376429311	2.691534165	0.963474124	0.678071905
CL5986.Contig1_All	4.915042791	5.23227701	5.387155718	3.906890596	2.548436625	2.438292852
Unigene7432_All	3.593353771	3.90303827	4.154615611	2.655351829	1.310340121	1.150559677
Unigene10388_All	4.718087584	4.876762491	5.060479781	3.531069493	2.416839742	2.23572706
CL4486.Contig2_All	3.71918344	4.059182199	4.418189948	2.266036894	0.565597176	0.250961574
CL3467.Contig2_All	2.931683057	3.099295204	3.351910961	1.98550043	1	0.765534746
Unigene10284_All	4.741466986	5.194559886	5.201633861	3.54225805	2.386810946	2.173127433
CL2156.Contig1_All	2.944858446	3.326249701	3.416839742	1.996388746	0.871843649	0.82374936
Unigene15719_All	4.022367813	4.016139703	4.387500406	2.788685711	1.316145742	1.176322773
Unigene6105_All	4.218781168	4.22650853	4.645586386	2.754887502	1.150559677	1.150559677
CL3458.Contig2_All	6.260966565	6.29553937	6.521521924	5.024585638	3.675815931	3.631104282
Unigene11608_All	3.908812908	3.976363636	4.286141873	2.59454855	1.244887059	1.124328135
CL5731.Contig3_All	5.818390444	5.808899839	6.497133304	4.275007047	2.408711861	2.307428525
CL535.Contig3_All	4.042644337	4.222650022	4.609991295	2.989139007	1.411426246	1.3950628
Unigene7414_All	3.531069493	3.584962501	4.106013238	2.358958826	0.687060688	0.739848103
CL491.Contig6_All	3.810443104	3.945794957	4.403949364	2.64385619	1.09085343	1.117695043
CL718.Contig4_All	4.629939409	4.753283616	5.503984704	2.998195503	1.448900951	1.220329955
Unigene3033_All	2.482848283	2.572889668	2.952333566	1.526068812	0.739848103	0.575312331
Unigene5330_All	2.503348735	2.821710215	3.220329955	1.627606838	0.389566812	0.344828497
Unigene5534_All	2.64385619	2.879705766	3.244887059	1.59454855	0.333423734	0.389566812
Unigene149_All	3.6622055	3.84899843	4.224966365	2.440952198	1.169925001	1.10433666
Unigene192_All	2.794935663	3.008988783	3.370164281	1.618238656	0.286881148	0.189033824
CL2526.Contig2_All	5.444600814	5.423914268	5.637494325	3.909773104	2.606442228	2.13422094
Unigene7665_All	4.530445355	4.416839742	4.545350645	3.195347598	1.97819563	1.550900665
CL3888.Contig4_All	4.148120631	4.266036894	4.399171094	2.480265122	1.416839742	0.565597176
CL4957.Contig2_All	4.568032105	4.514753498	4.804776378	3.200064862	2.295723025	1.952333566
Unigene15916_All	4.867896464	4.974988112	5.216454865	3.583759754	2.618238656	2.277984747
CL1146.Contig2_All	4.181897643	4.277984747	4.503984704	3.025028794	2.03562391	1.632268215
CL1110.Contig2_All	5.533251852	5.928370323	6.227086417	4.237257771	2.604071324	1.922197848
CL3077.Contig4_All	4.303050085	4.459431619	5.198886991	2.969012308	1.5360529	0.757023247
CL5689.Contig1_All	5.262658655	5.41987593	5.466300829	4.008092421	2.528571319	2.09423607
CL689.Contig1_All	5.39848719	5.582857035	5.826802684	4.211790976	2.531069493	1.98550043
CL6461.Contig4_All	5.086613947	5.018367116	5.348728154	3.708187236	2.077242999	1.744161096
Unigene6153_All	3.669026766	3.672425342	3.891419187	2.475084883	1.137503524	0.948600847
Unigene16002_All	5.527320608	5.72955277	5.911212202	4.386121157	2.809414444	2.498250868
CL2995.Contig1_All	5.446587085	5.557042415	5.903279342	4.286141873	2.485426827	2.23572706
Unigene6116_All	4.858975614	4.910252963	5.212958363	3.612352499	1.970853654	1.752748591
CL6374.Contig2_All	4.73714592	4.766065051	5.23878686	3.340562269	1.855989697	1.627606838
CL4510.Contig2_All	3.583759754	3.56315813	3.947666157	2.416839742	1.280956314	1
CL6704.Contig2_All	5.723558561	5.530757457	6.116863758	4.303050085	2.942983598	2.726831217
CL5459.Contig4_All	5.081510068	4.881664619	5.40053793	3.748461233	2.3305584	2.169925001
Unigene9100_All	5.375039431	5.368419155	5.873813198	4.037382222	2.759155834	2.217230716
CL6350.Contig2_All	3.811471031	3.753818443	4.308885057	2.622930351	1.416839742	1.09085343
Unigene11807_All	7.43812648	7.374865602	8.021257621	6.049848549	4.164303583	3.657640005
Unigene9049_All	5.83491343	5.621758857	6.129489102	4.211012193	2.582556003	1.956056652
Unigene27_All	3.9800253	3.784503983	4.211790976	2.678071905	1.316145742	0.970853654
Unigene14204_All	7.972750085	8.180108069	8.544500842	6.303415463	2.983677695	2.23572706
CL3222.Contig1_All	6.039357765	6.871966824	6.745506266	4.443606651	0.895302621	0.695993813
CL3920.Contig2_All	4.655924213	5.144454314	5.133810091	3.553360503	1.560714954	1.367371066
CL6238.Contig2_All	6.715618859	7.003264909	6.61205756	5.055716264	2.646162657	2.014355293
Unigene7457_All	6.089794727	6.074676686	5.947899886	4.471837762	2.056583528	1.835924074
Unigene14458_All	5.29130886	5.23610989	5.348019909	3.693765712	1.811471031	1.475084883
CL957.Contig4_All	6.723012396	6.86999475	6.935459748	5.277984747	3.137503524	2.869871406
CL1837.Contig3_All	4.828834649	4.853995647	5.037382222	3.532316959	1.659924558	1.367371066
Unigene10493_All	6.786988345	6.399683809	6.474273788	4.98230913	2.295723025	2.201633861
CL2641.Contig2_All	6.29038754	5.994127114	6.120600774	4.399854674	1.416839742	1.22650853
Unigene10396_All	9.289188943	8.964918408	8.993051595	7.340651278	3.789729251	3.924099886
Unigene14560_All	9.304351322	9.127323744	9.212666605	7.518849829	4.184280294	4.032982417
CL2967.Contig1_All	4.638073837	4.663913842	4.613531653	3.35473424	1.811471031	1.769771739
CL2896.Contig2_All	4.895302621	4.925999419	4.875288598	3.374343989	1.416839742	1.344828497
CL819.Contig4_All	4.601696516	4.410748128	4.522934561	2.424922088	0.263034406	0.201633861
Unigene16027_All	8.856394402	8.778471434	8.902344964	7.412104045	5.579542225	5.596338864
Unigene13257_All	6.657211248	6.422233001	6.528258743	4.949067966	2.912649865	2.9800253
Unigene24_All	3.526068812	3.382667253	3.448900951	2.272023189	0.90303827	0.941106311
CL1283.Contig1_All	8.739881848	8.616806117	8.668495014	7.041330607	5.13627343	5.216066783
CL5857.Contig1_All	5.597531174	5.458119481	5.543805176	3.743084056	1.59454855	1.687060688
CL24.Contig2_All	6.3675458	6.244125943	6.591709333	4.943452539	2.807354922	2.87774425
CL6548.Contig3_All	6.156437068	5.943218087	6.402415217	4.125155131	1.257010618	1.049630768
Unigene9194_All	7.114887534	6.728464765	7.101503009	5.408372204	3.005399988	2.916476644
CL5263.Contig2_All	9.398252023	9.158735903	9.406056157	7.69543711	5.159871337	4.989593185
Unigene8932_All	7.254934119	7.068885737	7.243269208	5.806066226	3.666756592	3.545968369
Unigene10310_All	4.813524689	4.69265037	4.802193217	3.390942773	1.367371066	1.333423734
Unigene14381_All	5.113117036	4.924575003	5.112700133	3.465974465	1.163498732	1.111031312
CL2499.Contig2_All	4.683696454	4.991861931	5.759155834	3.582556003	1.007195501	1.3950628
Unigene7796_All	4.796493929	4.667892125	5.592158002	3.420886575	1.13093087	1.292781749
CL5326.Contig2_All	3.819668183	3.559491813	4.302319051	2.443606651	0.613531653	0.739848103
CL4900.Contig2_All	4.177917792	4.053111336	4.622930351	2.939226578	1.269033146	1.443606651
CL6257.Contig2_All	5.383358695	4.939696741	5.674121633	3.821710215	1.929790998	1.726831217
Unigene7805_All	6.898329298	6.581803149	7.143026004	5.472487771	3.934516502	3.994579724
Unigene6285_All	7.209063395	6.898450233	7.456066874	5.719457275	3.864928972	3.995484519
Unigene2630_All	5.483815777	5.004501392	5.810700154	3.69265037	1.269033146	1.469885976
CL7003.Contig1_All	4.495055528	4.399171094	4.634012356	2.950468414	1.713695815	1.910732662
Unigene12905_All	1.843983844	1.786596362	1.963474124	0.807354922	0.070389328	0.163498732
CL6138.Contig2_All	3.258518925	3.244887059	3.478971805	1.974529312	1.007195501	1.09085343
Unigene273_All	7.050719348	7.178415874	7.385431037	3.451540833	0.713695815	0.739848103
CL1726.Contig1_All	5.599615349	5.614709844	5.640678764	2.879705766	0.839959587	0.895302621
Unigene7847_All	5.654206378	5.466953337	5.695715489	4.138323004	2.942983598	2.983677695
Unigene15681_All	2.253989266	2.173127433	2.292781749	1.13093087	0.22650853	0.176322773
Unigene14325_All	5.289834465	5.152994605	5.396433531	3.480265122	1.97819563	1.952333566
Unigene4734_All	3.204766751	3.145677455	3.320484678	1.778208576	0.555816155	0.555816155
CL931.Contig2_All	5.479941901	5.478648295	5.731454808	4.048759312	2.516015147	2.587364991
CL373.Contig4_All	3.708187236	3.694880193	3.912649865	2.392317423	0.871843649	0.963474124
CL7171.Contig2_All	5.26190686	5.082787732	5.441948191	3.723558561	2.100977648	2.195347598
Unigene3163_All	2.615887074	2.475084883	2.711494907	1.378511623	0.189033824	0.298658316
CL5113.Contig2_All	5.355086762	5.523875551	5.750070486	3.931683057	2.480265122	2.521050737
CL2414.Contig4_All	2.713695815	2.752748591	2.957914599	1.575312331	0.475084883	0.565597176
Unigene5052_All	3.639232163	3.607626221	3.896271849	2.049630768	0.713695815	0.669026766
CL3704.Contig5_All	5.022367813	4.978653265	5.460414939	3.243364426	1.731183242	1.700439718
Unigene11644_All	2.744161096	2.748461233	3.139142019	1.321928095	0.176322773	0.111031312
CL3406.Contig2_All	3.695993813	3.370164281	3.654206378	2.150559677	0.815575429	0.495695163
Unigene1465_All	3.64385619	3.294253136	3.599317794	2.260025656	1	0.847996907
Unigene3526_All	4.90014226	4.63284983	5.000450772	3.432959407	2.003602237	1.906890596
CL7092.Contig2_All	4.694880193	4.377817853	4.875288598	2.648465443	0.807354922	0.713695815
CL1530.Contig1_All	2.851998837	2.587364991	2.908812908	1.541019153	0.344828497	0.310340121
Unigene225_All	5.478001056	5.126807703	5.689858236	3.646162657	2.032100843	1.659924558
Unigene6392_All	5.194559886	4.840966704	5.346602375	3.801158656	2.432959407	2.229587923
CL1567.Contig3_All	4.361066489	4	4.266786541	2.646162657	1.321928095	1.389566812
Unigene9368_All	5.828072998	5.446587085	5.781621998	3.969933275	2.680324357	2.711494907
CL5355.Contig2_All	3.808385051	3.419538892	3.795974694	1.883620816	0.669026766	0.650764559
CL1115.Contig3_All	3.82374936	3.642701572	3.881664619	2.451540833	1.310340121	1.111031312
Unigene10349_All	5.683696454	5.449891473	5.773732651	4.037382222	2.912649865	2.754887502
Unigene3190_All	3.247927513	3.051372102	3.374343989	1.5360529	0.214124805	0.070389328
CL2454.Contig2_All	4.514753498	4.833396134	4.498889087	3.351910961	1.89917563	1.906890596
CL4706.Contig2_All	4.751677946	5.313608657	4.902073579	2.929790998	0.333423734	0.475084883
CL4921.Contig3_All	4.000901403	4.341985747	4.418189948	2.837943242	1.049630768	1.097610797
Unigene357_All	4.011674533	4.487357715	4.37086174	3.021479727	1.655351829	1.613531653
Unigene8739_All	5.673556424	6.071462363	6.056149961	4.392317423	2.680324357	2.59454855
Unigene13173_All	5.198494154	5.686220365	5.707359132	3.648465443	1.761285273	1.691534165
CL6890.Contig5_All	3.196921734	3.559491813	3.592158002	2.077242999	0.713695815	0.622930351
Unigene11881_All	3.822730148	4.10349764	4.061776198	2.629939409	1.269033146	1.411426246
CL5006.Contig1_All	2.682573297	2.86393845	2.759155834	1.604071324	0.475084883	0.59454855
CL2794.Contig1_All	4.851998837	5.142413438	5.021479727	2.924099886	0.704871964	0.82374936
CL6517.Contig3_All	4.335569006	4.553974808	4.474436043	3.012568674	1.510961919	1.565597176
CL3200.Contig2_All	4.71259578	5.082787732	5.008092421	3.046141782	1.500802053	1.280956314
Unigene1273_All	3.555816155	3.871843649	3.730096466	2.298658316	0.925999419	0.757023247
Unigene6381_All	6.053111336	6.313245852	6.313971371	4.526694846	2.553360503	2.477677328
CL663.Contig2_All	4.526068812	4.663913842	4.644433152	3.333423734	2.13093087	2.084064265
Unigene3155_All	4.254745198	4.322649262	4.385431037	2.891419187	1.384049807	1.378511623
CL4286.Contig1_All	4.403949364	4.484138131	4.51916445	3.102658131	1.641546029	1.565597176
CL2400.Contig3_All	4.59275601	5.075532631	5.176322773	2.765534746	0.367371066	0.948600847
CL2969.Contig3_All	3.549669171	3.898208353	4.026800059	2.521050737	1.097610797	1.427606173
CL7357.Contig8_All	4.14404637	4.358255587	4.405311683	2.799087306	0.748461233	1.316145742
CL52.Contig14_All	4.867402306	4.893847558	4.919340082	2.99095486	0.695993813	1.269033146
CL5766.Contig3_All	4.141596278	4.238022518	4.287620044	2.700439718	0.941106311	1.244887059
CL1150.Contig3_All	6.234194723	6.362645218	6.498729559	4.913128768	3.122672719	3.158660175
Unigene7826_All	5.772941338	5.820944792	6.000901403	4.515384461	2.86393845	2.948600847
CL3177.Contig2_All	5.194165869	5.335569006	5.618238656	3.337711092	0.678071905	0.82374936
Unigene14395_All	4.62058641	4.700439718	4.98230913	3.323370069	1.176322773	1.316145742
CL49.Contig1_All	4.058316496	4.236492618	4.414812061	2.944858446	1.137503524	1.286881148
Unigene340_All	5.785027362	5.806581843	5.808127587	4.373648211	2.347665656	2.50589093
Unigene6154_All	5.883376437	5.913846824	5.916476644	4.465974465	2.375734539	2.709290636
CL6940.Contig2_All	5.74443023	5.75595577	6.077456652	4.284662185	1.63691458	1.974529312
CL6433.Contig2_All	5.736334277	5.578938713	5.841218374	4.089159132	1.883620816	2.13093087
Unigene8825_All	4.657640005	4.59812696	4.800641097	3.240314329	1.23878686	1.687060688
CL1759.Contig8_All	5.09423607	4.319039816	4.027684877	2.073820233	1.739848103	0.855989697
CL1815.Contig4_All	3.919340082	3.189033824	3.019701914	1.40053793	0.941106311	0.163498732
CL2886.Contig1_All	5.083638879	3.956056652	4.207892852	1.831877241	1.599317794	0.333423734
CL466.Contig1_All	4.842978832	4.165911939	4.353323291	2.72900887	2.241840184	1.321928095
CL6440.Contig2_All	5.371210343	5.234961095	5.215678597	2.952333566	2.140778656	1.298658316
CL4292.Contig6_All	5.058316496	4.71918344	4.770300489	2.003602237	1.056583528	0.056583528
Unigene7772_All	7.608439653	7.292137545	7.087781048	5.571373436	4.43162296	3.90303827
CL5068.Contig2_All	4.283921772	4.195347598	3.969012308	2.422233001	1.469885976	0.855989697
CL823.Contig6_All	4.717539343	4.493134922	4.3305584	2.456806149	1.516015147	1.327687364
CL7295.Contig1_All	3.532316959	3.321928095	3.260025656	1.967168608	1.485426827	1.286881148
CL6716.Contig4_All	2.017921908	1.859969548	1.799087306	0.956056652	0.555816155	0.40053793
CL1143.Contig7_All	4.036503334	3.465974465	3.552131108	1.673556424	0.659924558	0.584962501
Unigene14389_All	2.769771739	2.443606651	2.528571319	1.189033824	0.443606651	0.298658316
CL6046.Contig2_All	4.855989697	4.313245852	4.826802684	1.887525271	0.298658316	0.137503524
CL584.Contig10_All	4.289096702	4.017031081	4.214124805	2.416839742	1.526068812	1.310340121
CL6672.Contig2_All	5.709290636	5.266786541	5.482525641	3.372952098	2.577730931	2.03562391
Unigene7757_All	4.939696741	4.677508242	4.867896464	3.231125158	2.608809243	2.344828497
CL577.Contig1_All	5.509379149	5.855740592	5.386810946	3.888499736	3.252476214	2.386810946
CL118.Contig3_All	5.444269502	5.667608326	4.986865972	3.339137385	2.792855352	1.82374936
CL1387.Contig3_All	5.468583317	5.889230152	4.974988112	2.871843649	1.778208576	0.97819563
Unigene2969_All	3.0721058	3.148934105	2.89917563	1.475084883	0.847996907	0.389566812
CL4909.Contig2_All	3.783456654	3.783456654	3.388189537	1.941106311	1.263034406	0.678071905
CL1641.Contig1_All	4.03562391	4.073820233	3.689299161	2.462052319	1.974529312	1.454175893
CL5467.Contig1_All	4.564378169	4.950001749	4.688739868	2.204766751	2.364572432	1.124328135
CL2344.Contig2_All	4.271276259	4.186659017	4.670727054	2	1.782408565	0.565597176
CL4643.Contig2_All	4.906409617	4.858975614	4.985044962	2.580145484	2.333423734	1.03562391
CL38.Contig1_All	5.819157224	5.697384631	5.775577361	1.948600847	0.855989697	1.14404637
Unigene15731_All	1.613531653	1.531069493	1.618238656	0.389566812	0.124328135	0.23878686
CL3188.Contig8_All	4.917431755	4.37086174	4.840463234	1.344828497	0.722466024	0.443606651
Unigene2283_All	1.744161096	1.608809243	1.66448284	0.495695163	0.250961574	0.201633861
Unigene5624_All	2.080657663	1.929790998	2.039138394	0.765534746	0.464668267	0.40053793
Unigene2875_All	3.215678597	3.021479727	3.12763328	0.40053793	0	0
CL4346.Contig1_All	3.927896454	3.624100895	3.819668183	1.495695163	1.084064265	1.014355293
CL973.Contig1_All	2.327687364	2.17951105	2.286881148	0.887525271	0.641546029	0.650764559
Unigene13377_All	2.333423734	2.117695043	2.15704371	0.739848103	0.5360529	0.432959407
Unigene21964_All	3.333423734	3.13422094	3.22650853	0.632268215	0.298658316	0
CL2888.Contig1_All	4.621172753	4.247927513	4.865423978	1.084064265	0.90303827	0.86393845
CL4230.Contig2_All	1.084064265	1.03562391	1.201633861	0.137503524	0	0.056583528
CL1215.Contig1_All	3.444932049	3.448900951	3.845991771	0.495695163	0.23878686	0.378511623
CL5333.Contig3_All	5.48864354	5.28503225	5.75033852	1.40053793	1.608809243	0.97819563
Unigene12862_All	3.771885579	3.74092756	3.841973119	1.316145742	1.35614381	1.084064265
CL7269.Contig1_All	1.459431619	1.448900951	1.565597176	0.432959407	0.411426246	0.22650853
Unigene5545_All	2.82984956	2.939226578	3.160274831	0.98550043	1.028569152	0.748461233
CL4461.Contig2_All	4.083213368	4.244887059	4.70763522	2.316145742	2.298658316	1.769771739
CL5465.Contig3_All	3.460742564	3.365972428	3.716990894	1.214124805	1.250961574	0.516015147
CL5884.Contig7_All	3.919340082	3.578938713	4.200064862	0.847996907	0.713695815	0.344828497
Unigene12616_All	3.270528942	3.012568674	3.368768349	1.475084883	1.269033146	1.10433666
Unigene5526_All	1.66448284	1.550900665	1.974529312	0.495695163	0.378511623	0.176322773
CL4896.Contig4_All	1.10433666	0.925999419	1.195347598	0.321928095	0.22650853	0.111031312
Unigene10075_All	1.691534165	1.454175893	1.851998837	0.411426246	0.275007047	0.137503524
CL7387.Contig1_All	5.616181231	5.510961919	5.767389962	3.477677328	3.037382222	2.336283388
Unigene5099_All	4.772941338	4.352617299	4.915520901	1.350497247	0.871843649	0
CL7577.Contig15_All	3.472487771	3.23878686	3.423578171	1.704871964	1.344828497	0.963474124
CL4512.Contig1_All	4.305970521	3.855989697	4.537917249	2.283921772	2.03562391	1.378511623
Unigene2780_All	2.613531653	2.46727948	2.819668183	1.339137385	1.049630768	0.632268215
Unigene5761_All	2.765534746	2.250961574	2.98550043	0.831877241	0.214124805	0.111031312
CL2422.Contig2_All	3.092545742	2.63691458	3.305970521	1.15704371	0.565597176	0.555816155
CL779.Contig2_All	3.880685525	3.513490746	3.969012308	1.835924074	1.280956314	1.063502942
Unigene8988_All	1.521050737	1.280956314	1.560714954	0.495695163	0.201633861	0.056583528
CL7343.Contig2_All	1.959770155	1.604071324	2.014355293	0.545968369	0.111031312	0.014355293
Unigene801_All	3.13093087	2.59454855	3.215678597	1.056583528	0.443606651	0.23878686
Unigene16078_All	1.815575429	1.344828497	1.811471031	0.443606651	0.111031312	0.056583528
Unigene6119_All	2.201633861	1.700439718	2.286881148	0.641546029	0.214124805	0.22650853
CL3314.Contig3_All	3.229587923	2.378511623	3.295723025	0.622930351	0	0
CL6885.Contig1_All	1.469885976	1.163498732	1.50589093	0.50589093	0.189033824	0.214124805
CL5077.Contig3_All	2.397802962	1.778208576	2.40053793	0.82374936	0.333423734	0.344828497
CL391.Contig7_All	5.956521363	4.570462931	5.706806799	1.691534165	0	0
Unigene229_All	2.169925001	1.650764559	2.12763328	0.731183242	0.22650853	0.214124805
Unigene11571_All	2.304511042	1.859969548	2.192194165	0.782408565	0.344828497	0.344828497
Unigene7454_All	1.550900665	1.292781749	1.521050737	0.526068812	0.176322773	0.137503524
Unigene1595_All	2.565597176	2.182692298	2.570462931	0.839959587	0.344828497	0.321928095
Unigene9599_All	3.135863165	2.604071324	3.137503524	0.765534746	0	0.070389328
Unigene2016_All	2.558267634	2.111031312	2.500802053	1.070389328	0.333423734	0.23878686
CL3656.Contig2_All	5.148120631	4.568032105	5.080231272	3.198494154	2.361768359	2.304511042
Unigene4474_All	5.132576843	4.145677455	5.051807107	1.731183242	0.084064265	0.084064265
Unigene14239_All	5.829342194	4.464668267	5.335569006	2.448900951	1.232660757	0.731183242
CL5633.Contig1_All	4.617063344	3.9800253	4.492494152	2.618238656	1.790772038	1.389566812
CL3216.Contig2_All	3.176322773	2.618238656	2.989139007	1.480265122	0.722466024	0.485426827
CL5911.Contig4_All	5.073820233	4.207892852	4.832890014	2.873813198	2.070389328	2.007195501
CL6817.Contig1_All	3.575312331	2.498250868	3.160274831	1.021479727	0.124328135	0
CL5331.Contig2_All	1.50589093	1.077242999	1.321928095	0.432959407	0.097610797	0.124328135
CL895.Contig2_All	3.401903472	2.5360529	2.970853654	0.98550043	0.028569152	0.111031312
CL7482.Contig1_All	2.477677328	2.140778656	2.319039816	1.117695043	0.650764559	0.613531653
Unigene8945_All	5.806581843	5.171527106	5.48864354	3.759155834	3.135863165	3.10433666
CL4292.Contig1_All	5.120186028	4.317593505	4.678635348	2.341985747	1.427606173	1.40599236
CL5797.Contig3_All	4.887525271	4.408032466	4.690417096	2.972692654	2.550900665	2.304511042
Unigene13030_All	2.98550043	2.469885976	2.859969548	1.286881148	0.815575429	0.641546029
Unigene2065_All	4.12763328	3.858975614	3.941106311	2.35614381	1.757023247	1.735522177
Unigene9154_All	2.358958826	2.15704371	2.14404637	0.815575429	0.310340121	0.367371066
Unigene10726_All	1.906890596	1.709290636	1.82374936	0.545968369	0	0.124328135
Unigene1473_All	3.778208576	3.447579197	3.484138131	1.333423734	0.40053793	0.555816155
CL6425.Contig2_All	2.931683057	2.733354341	2.707082992	1.220329955	0.485426827	0.604071324
CL5307.Contig2_All	3.365972428	3.192194165	3.275007047	1.839959587	1.077242999	1.389566812
Unigene1647_All	2.198494154	1.86393845	1.996388746	0.739848103	0.124328135	0.389566812
Unigene10136_All	1.475084883	1.280956314	1.327687364	0.454175893	0.056583528	0.176322773
CL6521.Contig2_All	3.862947248	3.534808661	3.830863757	2.169925001	1.316145742	1.422233001
Unigene14506_All	2.464668267	2.304511042	2.482848283	1.263034406	0.516015147	0.622930351
CL3888.Contig2_All	4.636334602	4.183486514	4.499527024	2.916476644	1.761285273	1.937344392
Unigene565_All	3.626439137	2.974529312	3.531069493	1.459431619	0.124328135	0.176322773
CL6405.Contig2_All	5.444269502	4.929317595	5.38024459	3.54225805	2.386810946	2.553360503
CL6450.Contig2_All	3.626439137	3.169925001	3.606442228	2.10433666	1.084064265	1.275007047
CL7543.Contig2_All	2.464668267	2.053111336	2.304511042	1.021479727	0.464668267	0.632268215
CL3909.Contig2_All	3.13093087	2.568032105	2.95419631	1.627606838	0.799087306	0.963474124
Unigene7489_All	2.40599236	1.974529312	2.403267722	1.097610797	0.378511623	0.516015147
Unigene9550_All	3.033863452	2.459431619	2.98550043	1.077242999	0	0.286881148
Unigene2330_All	1.811471031	1.632268215	1.883620816	0.5360529	0.056583528	0.070389328
CL4098.Contig3_All	2.841973119	2.589763487	2.827819025	1.372952098	0.799087306	0.879705766
CL1802.Contig2_All	5.093391153	5.13093087	5.23457796	3.182692298	2.381283373	2.472487771
CL3700.Contig1_All	4.114367025	4.148120631	4.286881148	1.448900951	0.163498732	0.411426246
CL2648.Contig6_All	4.895302621	4.800641097	5.030336078	2.272023189	1.257010618	1.618238656
CL834.Contig1_All	3.3950628	3.350497247	3.426264755	1.589763487	0.948600847	1.13093087
CL3373.Contig3_All	2.217230716	2.107687869	2.480265122	0.704871964	0.367371066	0.443606651
CL618.Contig4_All	4.564987801	4.577126661	4.989593185	2.653060017	2.163498732	2.304511042
CL223.Contig2_All	1.280956314	1.275007047	1.485426827	0.344828497	0.070389328	0.124328135
Unigene14785_All	3.401903472	3.021479727	3.553360503	0.799087306	0.084064265	0.042644337
CL6724.Contig1_All	4.146492307	3.847996907	4.602290585	0.925999419	0.137503524	0
CL6270.Contig1_All	4.305240966	4.131754091	4.703211467	1.485426827	0.86393845	0.815575429
CL2745.Contig5_All	5.356848079	5.171927354	5.720552092	3.902073579	3.075532631	3.042644337
Unigene10572_All	2.137503524	2.077242999	2.584962501	0.765534746	0.111031312	0.150559677
CL6768.Contig2_All	5.042644337	5.019257119	5.407012774	3.612352499	2.82984956	2.895302621
CL5568.Contig1_All	2.582556003	2.526068812	2.89917563	1.244887059	0.565597176	0.5360529
CL7485.Contig3_All	2.176322773	2.13093087	2.358958826	0.963474124	0.464668267	0.432959407
Unigene6824_All	2.307428525	2.211012193	2.500802053	0.933572638	0.333423734	0.40053793
Unigene12975_All	1.427606173	1.35614381	1.565597176	0.555816155	0.042644337	0.150559677
CL3408.Contig2_All	2.169925001	2.017921908	2.341985747	0.992768431	0.40053793	0.432959407
CL1867.Contig3_All	3.519793486	3.486714373	3.682573297	1.304511042	0.757023247	0.389566812
Unigene2599_All	2.432959407	2.485426827	2.526068812	1.182692298	0.782408565	0.565597176
Unigene6499_All	9.834344631	9.55130452	10.12696253	2.565597176	0.40053793	0.298658316
Unigene15871_All	1.778208576	1.761285273	1.887525271	0.5360529	0.214124805	0.111031312
CL6931.Contig2_All	3.206330648	3.276496666	3.389566812	1.782408565	1.361768359	1.232660757
Unigene9027_All	1.778208576	1.691534165	1.815575429	0.687060688	0.22650853	0.201633861
CL7283.Contig4_All	3.182692298	3.166715445	3.169925001	0.855989697	0	0
CL6662.Contig4_All	5.233427944	5.200064862	5.222263604	3.270528942	2.435628594	2.381283373
Unigene10215_All	4.547819957	4.606442228	4.660495132	2	0.910732662	0.839959587
CL488.Contig4_All	2.895302621	2.981852653	3.201633861	1.207892852	0.124328135	0.014355293
Unigene4895_All	4.645009884	4.713695815	4.771885579	3.220329955	2.313245852	2.283921772
Unigene4639_All	4.90014226	5.052241981	5.28281044	2.014355293	0.214124805	0.378511623
CL2557.Contig3_All	4.684257705	4.617651119	4.966707314	3.054848477	2.23878686	1.996388746
Unigene1780_All	2.286881148	2.232660757	2.408711861	1.310340121	0.790772038	0.713695815
CL6589.Contig1_All	5.144454314	5.26190686	5.558573776	3.22342255	2.381283373	2.283921772
CL6743.Contig2_All	4.443606651	4.587364991	4.741466986	2.618238656	1.839959587	1.632268215
Unigene7555_All	1.416839742	1.510961919	1.627606838	0.565597176	0.201633861	0.084064265
CL1599.Contig2_All	2.857980995	3.042644337	2.912649865	1.443606651	0.910732662	0.641546029
CL6929.Contig1_All	2.784503983	3	2.901108243	1.50589093	0.807354922	0.59454855
CL5087.Contig3_All	5.160274831	5.730096466	5.622344723	2.763411574	0.97819563	0.695993813
CL4774.Contig3_All	4.01346226	4.353323291	4.260025656	2.451540833	1.416839742	1.137503524
CL5799.Contig3_All	3.743084056	3.951401292	4.046141782	2.414135533	1.622930351	1.49057013
Unigene5982_All	3.704871964	3.918386234	4.032100843	2.498250868	1.82374936	1.66448284
Unigene5224_All	3.791814071	3.9202933	4.036503334	2.500802053	1.811471031	1.580145484
Unigene1929_All	2.381283373	2.589763487	2.657640005	1.195347598	0.565597176	0.298658316
CL5555.Contig1_All	5.390598906	5.515699838	5.688180359	3.944858446	2.873813198	3.211012193
CL4305.Contig3_All	4.560714954	4.820689561	4.955126781	3.125981654	2.160274831	2.572889668
CL228.Contig2_All	4.252476214	4.3950628	4.608809243	2.797012978	1.713695815	2.229587923
CL758.Contig1_All	3.003602237	3.240314329	3.063502942	1.40053793	0.40053793	0.739848103
Unigene11585_All	3.581351247	3.999098034	3.9800253	1.40053793	0.163498732	0.713695815
CL6628.Contig1_All	4.717539343	4.873321063	4.849999259	3.212569339	2.3950628	2.608809243
CL5412.Contig4_All	1.757023247	1.941106311	1.948600847	0.669026766	0.097610797	0.22650853
CL5456.Contig1_All	1.641546029	1.811471031	1.933572638	0.669026766	0.056583528	0.176322773
Unigene4360_All	1.879705766	2.014355293	2.063502942	1.014355293	0.516015147	0.584962501
Unigene4457_All	2.217230716	2.341985747	2.3950628	1.263034406	0.678071905	0.748461233
CL6285.Contig1_All	2.14404637	2.189033824	2.456806149	1.09085343	0.367371066	0.50589093
CL3755.Contig1_All	3.025028794	3.132576843	3.564378169	1.438292852	0.555816155	0.632268215
Unigene4240_All	2.754887502	3.075532631	3.282439805	1.584962501	0.35614381	0.464668267
CL1072.Contig3_All	3.7322692	4.061776198	4.18030702	2.606442228	1.744161096	1.819668183
CL4982.Contig2_All	2.887525271	3.229587923	3.502075956	1.650764559	0.575312331	0.622930351
CL704.Contig1_All	5.8928767	7.104755987	6.936520163	2.508428653	0	0
CL5347.Contig1_All	4.537917249	5.262658655	5.34020618	2.173127433	0.084064265	0.275007047
CL5941.Contig2_All	4.334854269	4.644433152	4.736063628	2.61117238	1.275007047	1.443606651
CL3645.Contig9_All	1.641546029	0.35614381	3.44625623	0	0.014355293	0.042644337
CL5827.Contig3_All	0.739848103	0.111031312	1.691534165	0	0	0
Unigene25352_All	1.280956314	0	2.853995647	0	0	0
CL5555.Contig4_All	0.59454855	0	1.327687364	0	0	0
Unigene25463_All	1.432959407	0.163498732	3.080657663	0.176322773	0	0
Unigene1793_All	1.163498732	0.23878686	2.397802962	0.176322773	0.150559677	0.056583528
CL1351.Contig5_All	1.545968369	0	3.142413438	0	0	0
CL5370.Contig10_All	0.495695163	0	0.948600847	0	0	0
CL850.Contig13_All	2.084064265	0	3.892391026	0	0	0
CL7082.Contig3_All	2.217230716	0.475084883	3.9800253	0.150559677	0	0
Unigene7287_All	2.182692298	0.464668267	4.147306699	0	0	0
CL4144.Contig1_All	3.432959407	1.232660757	4.555202634	0	0.678071905	0
CL937.Contig8_All	1.735522177	0.378511623	2.364572432	0	0	0
Unigene3752_All	1.906890596	0.526068812	2.3305584	0.111031312	0	0
Unigene8947_All	2.266036894	0.641546029	2.893362211	0	0	0
CL1722.Contig3_All	1.014355293	0.22650853	1.250961574	0	0	0
CL7047.Contig1_All	2.560714954	1.111031312	4.384740587	0.333423734	0.669026766	0.150559677
CL4292.Contig4_All	1.622930351	0.545968369	2.548436625	0	0	0
Unigene12251_All	1.669026766	0.86393845	2.731183242	0.176322773	0.298658316	0.201633861
CL1420.Contig2_All	2.835924074	1.378511623	4.457462965	0.250961574	0.275007047	0.189033824
Unigene9328_All	1.641546029	0.59454855	2.707082992	0.321928095	0.056583528	0.056583528
CL1506.Contig3_All	1.673556424	0.263034406	2.599317794	0	0	0
CL2174.Contig1_All	1.007195501	0.214124805	1.411426246	0.111031312	0	0.084064265
CL808.Contig2_All	0.367371066	0.50589093	1.704871964	0	0	0
Unigene13825_All	0.454175893	0.432959407	1.622930351	0	0	0
Unigene12816_All	0.286881148	0.298658316	1.070389328	0	0	0
CL808.Contig1_All	0.659924558	0.669026766	2.472487771	0.028569152	0.070389328	0.070389328
CL193.Contig2_All	1	1.028569152	3.986410935	0	0	0.150559677
Unigene4329_All	1.361768359	1.169925001	3.979110755	0	0.321928095	0
CL2085.Contig3_All	0.333423734	0.321928095	0.933572638	0	0	0
Unigene14294_All	1.169925001	1.15704371	3.700439718	0.23878686	0	0.084064265
CL2552.Contig3_All	1.545968369	1.432959407	2.859969548	0.790772038	0.367371066	0.263034406
CL791.Contig1_All	1.786596362	1.761285273	3.553360503	0.887525271	0.5360529	0.411426246
CL2805.Contig7_All	0.713695815	0.782408565	1.867896464	0.150559677	0	0
CL4660.Contig3_All	1.748461233	1.700439718	4.170726276	0.333423734	0	0
CL2871.Contig2_All	0.871843649	0.790772038	2.169925001	0.176322773	0	0
CL939.Contig1_All	1.327687364	1.137503524	3.22650853	0.443606651	0	0.056583528
CL2536.Contig2_All	0.695993813	0.918386234	2.411426246	0.263034406	0.084064265	0.097610797
CL4784.Contig2_All	1.124328135	1.748461233	4.464014725	0.333423734	0	0.084064265
CL2148.Contig1_All	1.339137385	1.752748591	3.473786912	0.604071324	0.422233001	0.310340121
CL1703.Contig1_All	0.90303827	1.195347598	2.378511623	0.163498732	0.163498732	0.084064265
CL944.Contig2_All	1.555816155	2.046141782	3.708187236	0.584962501	0.704871964	0.344828497
CL2271.Contig1_All	1.23878686	0.879705766	2.61117238	0.298658316	0.22650853	0.137503524
CL6720.Contig2_All	3.061776198	2.472487771	5.252476214	1.207892852	1.310340121	1.097610797
CL1420.Contig1_All	1.056583528	0.704871964	2.107687869	0.189033824	0.070389328	0.189033824
CL7350.Contig4_All	0.59454855	0.275007047	1.13093087	0	0	0
Unigene2055_All	1.448900951	1.13093087	2.477677328	0.495695163	0.163498732	0.22650853
CL2987.Contig2_All	2.392317423	1.761285273	4.092545742	0.713695815	0.042644337	0.201633861
Unigene5228_All	1.316145742	1.070389328	2.424922088	0.35614381	0.189033824	0.042644337
CL807.Contig1_All	2.039138394	1.545968369	3.894332742	0.613531653	0.214124805	0
CL5085.Contig1_All	1.117695043	0.731183242	2.555816155	0.298658316	0	0
Unigene1518_All	1.910732662	1.298658316	3.596935142	0.831877241	0.137503524	0.137503524
CL1245.Contig2_All	0.879705766	0.584962501	1.622930351	0.286881148	0.070389328	0.042644337
CL2413.Contig4_All	2.039138394	1.286881148	3.448900951	0.815575429	0.263034406	0.150559677
CL2186.Contig2_All	1.097610797	0.739848103	1.650764559	0	0	0
Unigene4350_All	1.077242999	0.887525271	1.550900665	0.263034406	0.189033824	0.189033824
CL419.Contig7_All	3.13093087	2.613531653	4.438292852	0.5360529	0.622930351	0.650764559
CL5935.Contig2_All	1.042644337	0.855989697	1.786596362	0	0.137503524	0
CL310.Contig5_All	1.937344392	1.895302621	3.408711861	0	0.35614381	0.321928095
Unigene4167_All	2.111031312	1.879705766	4.421559945	0.070389328	0.028569152	0.042644337
CL4480.Contig4_All	1.948600847	1.604071324	3.866907978	0.310340121	0	0
Unigene3700_All	2.381283373	2.13093087	4.121844298	0.367371066	0.310340121	0.545968369
CL7336.Contig3_All	0.895302621	0.773996325	1.618238656	0.042644337	0	0
CL3207.Contig1_All	2.014355293	1.752748591	3.676944359	0.22650853	0	0
CL4425.Contig2_All	2.56315813	2.375734539	3.969012308	1.207892852	1.007195501	0.632268215
CL3473.Contig1_All	3.952333566	3.548436625	5.771621518	1.851998837	1.531069493	1.40599236
CL3394.Contig3_All	2.378511623	1.761285273	3.822730148	0.378511623	0.097610797	0.042644337
CL378.Contig2_All	1.584962501	1.443606651	2.493134922	0.378511623	0.070389328	0.176322773
Unigene5311_All	1.704871964	1.422233001	2.50589093	0.50589093	0.163498732	0.22650853
CL3578.Contig3_All	2.865918815	2.321928095	4.222650022	1.124328135	0.443606651	0.475084883
CL4379.Contig1_All	2.247927513	1.989139007	3.589763487	0.632268215	0.163498732	0
CL1714.Contig3_All	1.014355293	0.604071324	4.288358562	0	0	0
CL1770.Contig1_All	0.687060688	0.5360529	3.23572706	0	0	0
CL6549.Contig6_All	0.704871964	0.411426246	2.253989266	0.150559677	0.028569152	0.028569152
CL6376.Contig1_All	0.632268215	0.432959407	2.253989266	0.111031312	0	0
CL2385.Contig1_All	0.475084883	0.263034406	1.50589093	0	0	0
CL5399.Contig2_All	0.773996325	0.565597176	2.873813198	0	0	0
CL2852.Contig6_All	0.321928095	0.070389328	1.735522177	0	0	0
Unigene9873_All	0.411426246	0	1.992768431	0	0	0
CL195.Contig9_All	0.432959407	0	2.523561956	0	0	0
CL3999.Contig2_All	0.839959587	0.137503524	2.548436625	0.22650853	0	0.042644337
Unigene2308_All	0.40053793	0	1.269033146	0	0	0
CL7222.Contig13_All	0.056583528	0	4.434294618	0	0	0
CL2234.Contig3_All	0.084064265	0.042644337	4.884109451	0.042644337	0.189033824	0
CL2682.Contig5_All	0.310340121	0	4.023255352	0.137503524	0	0.056583528
CL225.Contig6_All	0.22650853	0	1.879705766	0	0	0
CL1352.Contig2_All	0.40053793	0	2.94673086	0	0	0
CL3400.Contig3_All	0.454175893	0.124328135	3.736604875	0.124328135	0.124328135	0
CL6510.Contig3_All	0.35614381	0.084064265	3.410069692	0	0	0
CL4183.Contig11_All	0.613531653	0.695993813	3.971773447	0.176322773	0	0
CL1857.Contig1_All	0	0.722466024	4.522306893	0	0	0
CL4485.Contig2_All	0.097610797	0.40053793	2.100977648	0	0	0
CL1214.Contig9_All	0.250961574	0.604071324	3.331991778	0	0	0
CL2286.Contig2_All	0	2.22342255	3.7473874	0.097610797	0.137503524	0.176322773
CL1773.Contig3_All	0.163498732	2.333423734	4.297925053	0.028569152	0.263034406	0.084064265
CL481.Contig8_All	0.150559677	2.056583528	3.599317794	0	0	0
Unigene2543_All	0	0.815575429	1.541019153	0	0	0
CL7190.Contig2_All	0	1.618238656	2.851998837	0	0	0
CL4030.Contig3_All	0.150559677	1.286881148	2.570462931	0	0	0
CL1446.Contig1_All	0.097610797	0.799087306	1.521050737	0	0	0
Unigene7318_All	0.097610797	0.86393845	1.655351829	0	0	0
Unigene3665_All	0.111031312	0.956056652	1.839959587	0	0	0
CL2815.Contig3_All	0	1.448900951	3.266036894	0	0.014355293	0
CL3733.Contig2_All	0.070389328	1.111031312	2.419538892	0	0	0
Unigene2665_All	0.286881148	0.757023247	1.815575429	0.111031312	0	0
CL1688.Contig1_All	0.150559677	0.454175893	1.163498732	0	0	0
CL7011.Contig14_All	0.23878686	0.632268215	1.748461233	0	0	0
Unigene25418_All	0.40053793	1.049630768	2.857980995	0	0	0
CL1216.Contig3_All	0.389566812	2.263034406	5.513174885	0.137503524	0.201633861	0
CL3412.Contig4_All	0.298658316	1.269033146	3.339137385	0.070389328	0	0
CL48.Contig4_All	0.250961574	0.97819563	2.214124805	0	0	0
Unigene2702_All	0.23878686	0.879705766	1.879705766	0.150559677	0.042644337	0.124328135
CL4352.Contig2_All	0.310340121	1.367371066	2.961623328	0.163498732	0	0
CL99.Contig3_All	0.111031312	1.550900665	4.452858965	0.475084883	0	0.056583528
CL3843.Contig3_All	0	1.169925001	3.147306699	0	0	0.163498732
CL6825.Contig3_All	0	1.485426827	4.46139759	0	0	0
CL1446.Contig2_All	0	0.765534746	2.528571319	0	0	0
CL2623.Contig2_All	1.339137385	2.634593268	3.473786912	0.650764559	0.50589093	0.333423734
CL2805.Contig4_All	0.464668267	1.695993813	2.229587923	0.042644337	0	0
CL1258.Contig3_All	0.367371066	1.14404637	1.757023247	0	0	0
Unigene6102_All	0.604071324	1.659924558	2.482848283	0	0	0
Unigene4775_All	0.411426246	1.189033824	1.669026766	0	0	0
CL7472.Contig2_All	1.257010618	3.639232163	5.084064265	0.084064265	0	0.286881148
CL1854.Contig1_All	1.021479727	2.403267722	3.27351589	0.765534746	0.189033824	0.344828497
CL6465.Contig1_All	0.632268215	1.510961919	2.526068812	0.378511623	0.176322773	0.111031312
CL1156.Contig1_All	0.669026766	1.443606651	2.15704371	0.321928095	0.124328135	0.275007047
CL7384.Contig1_All	0.97819563	2.613531653	4.433627167	0.50589093	0.275007047	0.378511623
CL1583.Contig1_All	0.422233001	1.378511623	2.339137385	0.097610797	0	0.137503524
CL2955.Contig3_All	0.713695815	1.799087306	3.001802243	0.137503524	0.23878686	0.097610797
CL7404.Contig2_All	0.464668267	1.214124805	2.46727948	0	0	0
CL3863.Contig5_All	0.275007047	2.587364991	3.721372659	0	0	0
Unigene11393_All	0.150559677	1.700439718	2.698218478	0	0	0
CL7350.Contig1_All	0.310340121	1.448900951	2.111031312	0	0	0
CL1497.Contig2_All	0.432959407	1.555816155	2.495695163	0	0	0.097610797
CL937.Contig1_All	1.735522177	2.032100843	3.786596362	0	0.475084883	0.124328135
Unigene6058_All	1.580145484	2.121015401	3.64038956	0.378511623	0.584962501	0.59454855
CL660.Contig1_All	1.169925001	1.86393845	2.981852653	0.389566812	0.35614381	0.275007047
Unigene5524_All	1.207892852	2.160274831	3.801158656	0.097610797	0	0
CL369.Contig5_All	0.454175893	0.855989697	1.454175893	0.150559677	0.056583528	0
CL5580.Contig3_All	1.028569152	1.803227036	2.825785627	0.389566812	0.150559677	0.070389328
Unigene5543_All	1.618238656	2.408711861	3.253989266	0.575312331	0.790772038	0.454175893
CL1325.Contig7_All	1.765534746	3.005399988	4.338424415	0.887525271	1.10433666	0.40053793
CL4452.Contig2_All	0.22650853	1.86393845	1.765534746	0.137503524	0	0
Unigene3283_All	0.50589093	2.538538164	2.528571319	0.298658316	0.389566812	0.111031312
CL322.Contig4_All	0.731183242	4.601102203	4.04176865	0.250961574	0.35614381	0
Unigene18901_All	0.097610797	3.451540833	3.450221496	0.189033824	0	0.321928095
CL7534.Contig1_All	0	2.857980995	2.503348735	0	0	0
CL1565.Contig12_All	0	1.232660757	1.124328135	0	0	0
Unigene4140_All	0.042644337	1.799087306	1.669026766	0	0	0
CL1589.Contig1_All	0	4.84899843	4.746312766	0	0.310340121	0
CL1773.Contig4_All	0	2.849999259	2.916476644	0	0	0
CL1763.Contig4_All	0	3.263034406	3.308885057	0	0	0.070389328
Unigene27059_All	0.124328135	1.63691458	2.066950244	0	0	0
CL4049.Contig2_All	0	0.641546029	0.831877241	0	0	0
CL277.Contig3_All	0	3.289834465	4.377817853	0	0	0
CL2341.Contig1_All	0	4.785027362	5.663059924	0.35614381	0	0
CL645.Contig5_All	0	5.372603915	6.084702108	0	0.056583528	0
CL844.Contig2_All	0	5.150965784	6.20867332	0	0	0
Unigene25457_All	0.367371066	1.722466024	1.786596362	0	0.097610797	0
Unigene13461_All	1.207892852	6.384567923	6.866042497	0.124328135	0.124328135	0.333423734
CL1257.Contig1_All	0.163498732	1.367371066	1.485426827	0	0	0
Unigene10097_All	0.367371066	1.678071905	2.007195501	0.22650853	0	0
Unigene12190_All	1.163498732	5.721646078	6.489607157	0	0	0
CL170.Contig2_All	0.411426246	1.970853654	2.414135533	0	0	0.042644337
CL3527.Contig6_All	0	1.541019153	0.90303827	0	0	0
Unigene8268_All	0.189033824	3.124328135	1.794935663	0	0	0
CL1122.Contig2_All	0.310340121	4.112700133	2.776103988	0.137503524	0.378511623	0
CL4129.Contig6_All	0	2.485426827	1.655351829	0	0	0
Unigene14374_All	0.042644337	6.726150026	4.263034406	0	0	0
CL225.Contig2_All	0	1.761285273	1.13093087	0	0	0
CL5716.Contig5_All	0	8.54225805	6.462706751	0	0	0
CL1565.Contig10_All	0	0.98550043	0.704871964	0	0	0
Unigene11435_All	0.263034406	2.263034406	1.722466024	0.056583528	0	0
Unigene5778_All	0.150559677	2.14404637	1.516015147	0	0	0
Unigene5594_All	0.40053793	3.221877081	2.364572432	0	0.150559677	0
CL7217.Contig2_All	1.176322773	3.617063344	2.718087584	0.831877241	0.411426246	0.310340121
CL2897.Contig1_All	0.575312331	1.545968369	1.244887059	0.250961574	0.097610797	0.070389328
CL74.Contig3_All	0.659924558	1.974529312	1.618238656	0.286881148	0	0.070389328
CL917.Contig3_All	1.292781749	3.266036894	2.965322548	1.007195501	0.485426827	0.575312331
CL7296.Contig2_All	0.641546029	2.500802053	2.137503524	0.40053793	0.214124805	0.344828497
CL7472.Contig1_All	1.232660757	3.243364426	3.177917792	0.124328135	0	0.321928095
CL3520.Contig2_All	0.871843649	2.72900887	2.634593268	0.201633861	0	0
Unigene4294_All	0.555816155	1.799087306	1.709290636	0	0	0
Unigene940_All	0.555816155	1.819668183	1.655351829	0	0	0
Unigene5592_All	0.731183242	2.825785627	2.493134922	0	0.321928095	0
CL750.Contig2_All	0.613531653	2.014355293	1.687060688	0	0	0
CL34.Contig3_All	0.925999419	3.019701914	2.462052319	0	0	0
Unigene26812_All	0.422233001	2.039138394	1.480265122	0	0	0
CL4813.Contig1_All	0.790772038	3.185866545	2.397802962	0	0	0
CL673.Contig1_All	3.203201156	2.3950628	3.852997588	0.731183242	0.925999419	0.150559677
CL6509.Contig3_All	2.275007047	1.827819025	2.711494907	0.695993813	0.782408565	0.286881148
CL118.Contig1_All	3.491853096	2.961623328	4.59812696	0.464668267	1.22650853	0.411426246
CL939.Contig2_All	3.758089934	3.142413438	5.00270252	0.97819563	1.570462931	0.584962501
CL369.Contig1_All	4.704318678	3.737686761	4.681449265	1.250961574	2.201633861	1.378511623
CL6391.Contig2_All	3.726831217	2.695993813	4.069530325	0.475084883	1.13093087	1.063502942
CL2337.Contig1_All	4.645586386	3.375734539	5.204766751	0.632268215	1.682573297	0.855989697
Unigene1999_All	3.648465443	2.66448284	4.292045492	0.097610797	0.739848103	0.150559677
CL6506.Contig1_All	4.491211756	3.949534933	4.967168608	1.176322773	1.66448284	1.914564523
CL2326.Contig2_All	2.427606173	2.304511042	3.211012193	0.150559677	0.584962501	0.516015147
Unigene2292_All	3.019701914	2.731183242	3.63691458	0.475084883	0.871843649	0.367371066
CL3962.Contig2_All	2.700439718	2.310340121	3.042644337	0.659924558	1.028569152	0.565597176
Unigene4786_All	3.806324057	3.308885057	4.225737653	1.310340121	1.35614381	0.918386234
CL3515.Contig2_All	3.961623328	3.641546029	4.446917865	1.244887059	1.555816155	0.895302621
CL2793.Contig2_All	4.532940288	3.841973119	4.804776378	0.565597176	0.678071905	0.298658316
CL584.Contig3_All	2.080657663	1.63691458	2.211012193	0.150559677	0.298658316	0.150559677
CL7452.Contig2_All	4.241840184	3.939226578	4.405311683	1.650764559	2.117695043	1.673556424
Unigene2203_All	2.811471031	2.277984747	2.786596362	0.201633861	0.59454855	0.275007047
CL5583.Contig1_All	2.5360529	2.744161096	3.458119481	0.739848103	0.555816155	0.992768431
Unigene10069_All	1.014355293	0.925999419	1.411426246	0	0	0.124328135
CL7033.Contig1_All	2.166715445	1.941106311	2.735522177	0.50589093	0.367371066	0.731183242
CL6867.Contig1_All	3.341985747	2.9800253	3.786596362	0.5360529	0.111031312	0.443606651
Unigene6777_All	4.742006211	4.142413438	5.161887682	0.887525271	0.855989697	1.10433666
CL808.Contig5_All	3.403267722	2.918386234	3.935459748	0.555816155	0.321928095	0.713695815
CL2123.Contig2_All	2.956056652	2.972692654	3.321928095	0.59454855	0.201633861	0.739848103
CL7010.Contig1_All	4.06608919	4.023255352	4.687060688	1	1.111031312	1.23878686
Unigene1585_All	2.169925001	2.124328135	2.518535139	0.189033824	0.189033824	0.286881148
Unigene12160_All	1.372952098	1.333423734	1.50589093	0	0	0.150559677
Unigene11683_All	2.310340121	2.163498732	2.523561956	0.321928095	0.35614381	0.622930351
CL4812.Contig1_All	7.030225709	5.950934928	7.693486957	3.211012193	2.867896464	3.979110755
CL664.Contig2_All	3.832890014	2.849999259	4.372952098	0.495695163	0.5360529	1.367371066
Unigene262_All	3.606442228	3.14404637	4.06436554	1.531069493	1.077242999	1.448900951
CL3720.Contig4_All	2.731183242	2.397802962	3.070389328	0.948600847	0.59454855	0.815575429
CL2546.Contig2_All	1.799087306	1.389566812	2.192194165	0.310340121	0.084064265	0.286881148
CL7164.Contig4_All	2.475084883	1.859969548	2.817623258	0.526068812	0.097610797	0.5360529
CL3814.Contig2_All	3.289834465	2.570462931	3.3950628	0.82374936	0.722466024	0.622930351
Unigene274_All	1.646162657	1.232660757	1.618238656	0.275007047	0.163498732	0.201633861
Unigene14818_All	2.443606651	1.718087584	2.397802962	0.084064265	0	0
CL4404.Contig3_All	5.753551055	4.815063017	6.192785959	2.176322773	2.269033146	2.10433666
CL1141.Contig3_All	4.678635348	3.399171094	5.218781168	0	0.042644337	0
Unigene12042_All	1.541019153	1.056583528	1.687060688	0	0	0
Unigene2215_All	2.634593268	1.895302621	2.803227036	0.201633861	0.176322773	0.298658316
CL1516.Contig2_All	2.456806149	2.799087306	2.582556003	1	0.871843649	0.555816155
CL280.Contig3_All	3.393690764	3.631104282	3.523561956	1.214124805	1.150559677	0.659924558
CL839.Contig2_All	2.367371066	2.608809243	2.570462931	0.757023247	0.933572638	0.454175893
CL7389.Contig5_All	4.476381688	5.032100843	4.882643049	0.910732662	1.084064265	0.367371066
CL3441.Contig2_All	1.895302621	2.295723025	2.198494154	0.250961574	0.344828497	0
CL3222.Contig2_All	1.448900951	1.650764559	1.480265122	0.298658316	0.124328135	0.070389328
Unigene3619_All	1.883620816	2.049630768	1.89917563	0.555816155	0.35614381	0.321928095
CL1276.Contig24_All	8.906590003	10.53395262	9.360803199	1.448900951	0.124328135	0.124328135
Unigene3202_All	7.684958962	9.170150405	8.395105655	1.310340121	0	0
CL1276.Contig9_All	8.844078028	10.05914163	9.804727986	1.678071905	0.056583528	0.111031312
CL1276.Contig21_All	7.310431013	8.469804595	7.967917895	1.367371066	0	0
CL1276.Contig4_All	7.924693758	9.326182275	9.027961271	0.86393845	0.028569152	0
CL1276.Contig11_All	6.247357916	7.484057549	7.178117046	0.933572638	0	0
Unigene2223_All	3.412781525	3.440952198	3.374343989	1.176322773	1.070389328	0.847996907
CL6841.Contig4_All	3.401903472	3.568032105	3.503348735	1.914564523	1.691534165	1.448900951
CL4241.Contig3_All	3.63691458	3.94016675	3.94673086	0.815575429	0.40053793	0.111031312
Unigene1849_All	0.757023247	0.879705766	0.773996325	0	0	0.014355293
CL488.Contig2_All	3.518535139	3.957914599	3.482848283	0	0	0
CL1276.Contig26_All	6.877007993	7.717539343	6.541483864	0.275007047	0	0
CL1460.Contig3_All	3.228049048	3.618238656	3.173127433	0.555816155	0.250961574	0.344828497
CL1449.Contig3_All	2.416839742	2.849999259	2.558267634	0.757023247	0.526068812	0.584962501
CL588.Contig1_All	1.883620816	2.198494154	1.941106311	0.695993813	0.545968369	0.516015147
CL1276.Contig17_All	5.805550425	7.418948884	5.811984719	0.333423734	0	0
Unigene16759_All	1.584962501	1.90303827	1.580145484	0.097610797	0.070389328	0.056583528
CL4795.Contig1_All	1.778208576	2.063502942	1.831877241	0.495695163	0.411426246	0.263034406
Unigene4722_All	2.771885579	3.428946345	2.925999419	0.622930351	0.641546029	0.250961574
CL844.Contig3_All	4.451540833	6.070603999	5.103077947	0	0	0
CL661.Contig2_All	1.63691458	1.98550043	1.726831217	0.485426827	0.464668267	0.485426827
CL1276.Contig8_All	6.29994063	7.919638031	7.408711861	0.321928095	0	0
CL3520.Contig3_All	8.782113653	11.31634942	9.948498645	0.22650853	0	0
CL7129.Contig2_All	2.553360503	3.301587647	2.90303827	0.111031312	0	0
CL1278.Contig8_All	8.414304695	10.50040373	9.098769038	0	0.298658316	0.321928095
Unigene10829_All	5.739308071	7.109987319	6.025693274	0	0	0
CL7313.Contig3_All	6.622051819	7.742882021	7.204082012	0.678071905	0.704871964	0.687060688
CL4652.Contig2_All	6.873444113	8.701410436	7.7977912	0.097610797	0.124328135	0.150559677
Unigene6612_All	7.5794668	9.381997102	8.367152618	0	0.056583528	0.111031312
Unigene24194_All	4.071247819	5.113117036	4.530445355	0	0	0
Unigene6437_All	8.925673114	10.07154281	10.02818235	0.722466024	0.056583528	0.176322773
CL701.Contig2_All	1.744161096	2.003602237	1.871843649	0.124328135	0	0
Unigene4930_All	9.153906645	10.49462561	9.600619144	1.097610797	0	0.632268215
CL1599.Contig1_All	3.049630768	3.337711092	3.246408087	0.555816155	0.389566812	0.669026766
Unigene14240_All	3.080657663	3.198494154	3.155425432	0.321928095	0	0.201633861
Unigene6522_All	1.201633861	1.367371066	1.124328135	0	0.150559677	0
CL1278.Contig10_All	6.428611418	7.745640714	6.05115455	0.014355293	0.176322773	0.163498732
CL4942.Contig1_All	1.384049807	1.618238656	1.310340121	0	0	0
CL1278.Contig2_All	9.43162296	11.04997104	9.541154709	0.286881148	0.82374936	0.333423734
Unigene15967_All	1.23878686	1.500802053	1.232660757	0.084064265	0.163498732	0.084064265
CL4605.Contig1_All	4.818134761	4.871843649	4.592158002	0.641546029	0.565597176	0.475084883
CL1636.Contig1_All	4.115199749	4.21490191	3.993674362	0	0.250961574	0.163498732
Unigene17834_All	1.843983844	1.97819563	1.875780063	0	0	0
CL1275.Contig1_All	3.084064265	3.198494154	3.09423607	0.163498732	0.263034406	0.084064265
CL2331.Contig1_All	3.528571319	3.510961919	3.13093087	0.678071905	0.765534746	0.815575429
Unigene17058_All	2.582556003	2.720278465	2.286881148	0	0	0
CL308.Contig1_All	2.813524689	3.077242999	2.604071324	0.189033824	0.321928095	0.275007047
Unigene3123_All	3.819668183	4.280956314	3.632268215	1.207892852	1.726831217	1.5360529
CL1291.Contig1_All	3.012568674	3.435628594	2.548436625	0	0.344828497	0.613531653
Unigene15437_All	4.354028938	4.220329955	3.596935142	0	0.82374936	0
CL4423.Contig1_All	5.082787732	5.159467729	4.604071324	0.422233001	1.941106311	1.207892852
Unigene26503_All	5.893604905	5.580145484	5.943686952	1.786596362	2.831877241	2.805292456
CL973.Contig4_All	3.655351829	3.414135533	3.279471296	0.704871964	1.35614381	1.049630768
CL843.Contig4_All	2.263034406	2.114367025	2.084064265	0	0.250961574	0.214124805
CL1963.Contig2_All	3.301587647	3.887525271	3.825785627	0.739848103	1.560714954	1.207892852
CL2614.Contig4_All	2.010779839	2.510961919	2.427606173	0.042644337	0.5360529	0.214124805
CL567.Contig3_All	1.790772038	1.851998837	1.82374936	0.176322773	0.545968369	0.176322773
CL5706.Contig4_All	3.228049048	3.323370069	3.308885057	0.464668267	0.90303827	0.739848103
CL6540.Contig2_All	3.063502942	3.182692298	3.14404637	0.970853654	1.163498732	0.90303827
Unigene3961_All	1.752748591	2.776103988	2.976363636	0.443606651	0.765534746	0.650764559
Unigene12808_All	1.097610797	1.883620816	2.121015401	0.263034406	0.378511623	0.321928095
CL3456.Contig1_All	0.831877241	1.59454855	1.879705766	0	0	0
Unigene10185_All	1.35614381	2.464668267	2.819668183	0	0	0
Unigene13625_All	3.936402378	7.04701482	7.245172374	0	0	0
CL1276.Contig5_All	2.46727948	3.82374936	3.966245873	0	0.070389328	0
Unigene1167_All	0.839959587	1.40599236	1.40599236	0	0	0
Unigene12330_All	1.475084883	2.448900951	2.568032105	0	0	0
Unigene5595_All	2.272023189	3.313245852	3.375734539	0.678071905	1.124328135	0.59454855
CL7329.Contig1_All	1.565597176	2.784503983	2.722466024	0	0.310340121	0
Unigene10235_All	2.438292852	3.469885976	3.475084883	0.807354922	1	0.799087306
Unigene15609_All	2.815575429	5.217230716	5.018367116	0.070389328	1.438292852	0.250961574
CL3791.Contig1_All	3.632268215	4.509062386	5.364222221	0.641546029	1.799087306	1.378511623
CL337.Contig1_All	3.690417096	4.654206378	4.921245889	1.201633861	1.831877241	1.887525271
CL3939.Contig4_All	4.244887059	4.804260116	5.629648044	0.432959407	1.097610797	0.790772038
CL3928.Contig1_All	0.722466024	0.799087306	1.077242999	0	0.084064265	0
Unigene1662_All	2.416839742	2.786596362	3.488000771	0.526068812	0.713695815	0.687060688
CL645.Contig4_All	2.833902077	3.051372102	3.908812908	0	0	0
CL7355.Contig2_All	1.49057013	1.687060688	2.229587923	0	0.056583528	0
CL1466.Contig1_All	3.255500733	3.653060017	4.646738698	0.275007047	0.150559677	0.137503524
CL7389.Contig6_All	2.277984747	2.615887074	3.237257771	0.367371066	0.344828497	0.344828497
Unigene10837_All	2.601696516	2.608809243	3.768713657	0.111031312	0.22650853	0.111031312
Unigene1466_All	1.989139007	2.056583528	2.853995647	0	0	0
CL808.Contig3_All	3.489286023	3.438292852	4.684818738	0.189033824	0.163498732	0.263034406
Unigene12893_All	3.308885057	3.685940148	3.778208576	1.22650853	1.10433666	0.757023247
CL4934.Contig2_All	2.592158002	2.918386234	3.026800059	0.815575429	0.722466024	0.495695163
CL3725.Contig1_All	8.787118983	10.33287573	10.7320402	0.084064265	0	0.084064265
CL1250.Contig4_All	4.460742564	5.053545818	5.159064009	0.056583528	0	0.028569152
Unigene12090_All	1.510961919	1.584962501	1.66448284	0.124328135	0.070389328	0
CL4049.Contig1_All	3.09592442	3.40053793	3.443606651	0.713695815	0.82374936	0.575312331
CL6281.Contig2_All	1.687060688	1.843983844	2.025028794	0.321928095	0.163498732	0.35614381
CL3982.Contig2_All	1.851998837	2.192194165	2.324810603	0.485426827	0.263034406	0.378511623
CL5548.Contig1_All	2.100977648	2.292781749	2.46727948	0.678071905	0.411426246	0.516015147
CL1141.Contig4_All	6.330916878	7.644000452	8.989962099	0	0	0
CL6006.Contig1_All	6.900866808	8.292873755	9.125103458	0	0.150559677	0.150559677
CL5827.Contig4_All	1.871843649	2.22650853	2.531069493	0	0.056583528	0.056583528
CL29.Contig3_All	4.328405659	4.736063628	5.358607249	0.704871964	0.632268215	0.790772038
CL1141.Contig1_All	6.656639374	7.663273451	8.387586566	0.028569152	0.028569152	0
CL6582.Contig2_All	2.761285273	3.121015401	3.410069692	0.070389328	0	0
Unigene10831_All	2.316145742	2.430285273	2.981852653	0	0	0
CL1149.Contig3_All	3.704871964	3.884597921	4.684818738	0	0	0
CL1141.Contig5_All	6.630958725	7.052133275	8.203788453	0.214124805	0	0
Unigene25390_All	3.080657663	3.140778656	3.635754391	0	0	0
CL5041.Contig2_All	4.098453246	5.060479781	4.85847839	1.570462931	1.673556424	2.3305584
CL4840.Contig1_All	2.769771739	3.378511623	3.192194165	0.378511623	0.799087306	1
Unigene4865_All	3.454175893	4.209453366	4.13093087	1.117695043	1.40053793	1.350497247
CL6596.Contig2_All	3.512226887	4.088311236	4.09085343	0.86393845	1.23878686	1.077242999
Unigene921_All	6.686780635	9.011367045	8.966534291	0	0	0.422233001
CL1278.Contig3_All	4.456149035	6.081083929	6.114991613	0	0	0.163498732
CL844.Contig1_All	7.29994063	9.881802251	10.21275171	0	0	0
Unigene13487_All	5.042644337	6.858602712	7.375560793	0.042644337	0.137503524	0
Unigene10686_All	5.361768359	7.272303188	7.743151394	0	0	0
CL5827.Contig1_All	2.904965719	3.924099886	4.195347598	0	0	0
Unigene5003_All	2.570462931	3.255500733	2.961623328	1.176322773	1.049630768	0.86393845
CL1276.Contig12_All	8.211839636	10.43482627	9.817639245	1.124328135	0.604071324	0
CL1276.Contig25_All	6.138118178	7.932569106	7.015582312	0.748461233	0	0
Unigene6483_All	1.40053793	1.765534746	1.669026766	0.201633861	0	0
CL7090.Contig2_All	1.704871964	2.056583528	1.98550043	0.641546029	0.516015147	0.575312331
Unigene4835_All	1.169925001	1.495695163	1.416839742	0	0	0
Unigene6438_All	6.982537314	8.729382824	8.499008722	0.201633861	0	0.056583528
CL1969.Contig1_All	6.03562391	7.607034346	7.524972598	0	0	0
CL1714.Contig2_All	5.985955755	8.380374479	7.529820947	0	0	0
CL1969.Contig2_All	3.522306893	4.875288598	4.280956314	0	0	0
CL1276.Contig20_All	5.312156888	7.726626893	6.723148957	0.298658316	0	0.084064265
CL4135.Contig1_All	2.750606505	3.922197848	3.361768359	0.070389328	0	0.056583528
Unigene7322_All	2.813524689	4.03562391	3.531069493	0.042644337	0	0
Unigene5820_All	2.09423607	3.176322773	2.855989697	0	0	0
CL465.Contig3_All	2.555816155	3.557042415	3.286881148	0.056583528	0.070389328	0.111031312
Unigene16366_All	6.395919659	8.970968661	8.610434315	0	0	0
CL4315.Contig1_All	0.739848103	1.049630768	1	0	0	0
Unigene1696_All	1.86393845	2.140778656	2.327687364	0.669026766	0.704871964	0.495695163
CL1616.Contig3_All	2.378511623	2.989139007	3.305970521	0.815575429	0.941106311	0.575312331
CL3262.Contig1_All	1.22650853	1.584962501	1.575312331	0.23878686	0.344828497	0.150559677
Unigene3607_All	1.786596362	2.451540833	2.432959407	0.59454855	0.516015147	0.22650853
CL5089.Contig8_All	1.007195501	1.500802053	1.516015147	0.042644337	0	0.163498732
Unigene2663_All	2.063502942	2.737686761	2.813524689	0.389566812	0.189033824	0.378511623
Unigene1553_All	2.680324357	3.221877081	3.215678597	1.13093087	0.925999419	1.220329955
Unigene4144_All	1.056583528	1.432959407	1.632268215	0	0	0.150559677
Unigene4388_All	0.910732662	1.232660757	1.480265122	0	0	0.084064265
CL3696.Contig1_All	1.292781749	1.709290636	2.049630768	0	0	0.111031312
CL6916.Contig1_All	2.702657543	3.681449265	4.154615611	0.250961574	0	0.084064265
Unigene6773_All	1.070389328	1.344828497	1.584962501	0.124328135	0	0.124328135
Unigene14393_All	0.90303827	1.117695043	1.327687364	0.22650853	0.097610797	0.137503524
CL5546.Contig1_All	1.339137385	2.722466024	4.496973581	1.40599236	0.275007047	0.263034406
CL5623.Contig5_All	4.855491443	5.723831566	7.500642736	4.10433666	2.333423734	2.111031312
CL4742.Contig1_All	1.485426827	2.364572432	3.189033824	1.084064265	0.485426827	0.22650853
CL85.Contig2_All	1.941106311	2.584962501	3.201633861	1.316145742	0.713695815	0.422233001
CL6427.Contig1_All	2.40053793	3	4.302319051	1.541019153	0.50589093	1.049630768
CL1201.Contig1_All	1.627606838	1.86393845	3.224966365	0.650764559	0.275007047	0.432959407
Unigene2247_All	1.333423734	1.794935663	2.912649865	0.713695815	0.263034406	0.310340121
Unigene25330_All	2.166715445	2.695993813	4.603477988	1.207892852	0.286881148	0.250961574
Unigene4174_All	1.613531653	3.423578171	3.721372659	0.641546029	0.495695163	0.40053793
Unigene6822_All	0.565597176	1.560714954	1.744161096	0.056583528	0.163498732	0
Unigene1691_All	0.773996325	1.948600847	2.204766751	0.298658316	0.298658316	0.275007047
CL3984.Contig1_All	0.887525271	2.702657543	3.087462841	0	0	0
CL6994.Contig7_All	0.86393845	1.895302621	2.147306699	0.526068812	0.378511623	0.150559677
Unigene16992_All	0.98550043	2.965322548	3.404630684	0.422233001	0	0
CL3375.Contig4_All	1.10433666	2.488000771	2.895302621	0.286881148	0.150559677	0.516015147
CL7566.Contig1_All	0.790772038	1.526068812	1.851998837	0.111031312	0.298658316	0.189033824
CL1277.Contig2_All	1.042644337	2.217230716	3.073820233	0.028569152	0	0.028569152
Unigene3696_All	1.731183242	2.97819563	4.078097423	0.485426827	0.545968369	0.731183242
CL3340.Contig3_All	2.6622055	4.091699834	4.56924803	1.709290636	1.627606838	1.250961574
CL7409.Contig2_All	1.550900665	2.565597176	3.099295204	0.5360529	0.555816155	0.40053793
CL2017.Contig2_All	0.659924558	1.097610797	1.3950628	0.124328135	0	0.097610797
CL1377.Contig1_All	1.678071905	2.493134922	2.952333566	0.773996325	0.555816155	0.713695815
CL850.Contig4_All	0.650764559	1.042644337	1.389566812	0	0	0
CL7152.Contig6_All	1.63691458	2.599317794	3.381283373	0.378511623	0.367371066	0.454175893
CL524.Contig1_All	1.599317794	3.377123749	3.570462931	1.150559677	0.378511623	0.333423734
CL1276.Contig23_All	2.750606505	8.548937474	8.881542269	1.952333566	0	0
CL4011.Contig1_All	2.232660757	6.21800615	6.446421667	1.63691458	0	0
CL541.Contig11_All	1.545968369	2.933572638	3.267535798	0.454175893	0	0
CL32.Contig5_All	2.073820233	3.615887074	3.9202933	0.895302621	0.344828497	0.604071324
CL3495.Contig1_All	1.555816155	3.026800059	3.148934105	0.799087306	0.263034406	0.475084883
CL7194.Contig1_All	0.956056652	2.185866545	2.097610797	0.321928095	0	0
CL165.Contig9_All	2.5360529	5.025471815	4.526068812	1.15704371	0.59454855	0.23878686
Unigene3382_All	0.739848103	1.744161096	1.632268215	0.250961574	0.176322773	0.056583528
Unigene25309_All	1.761285273	4.092545742	3.992768431	0.150559677	0	0
Unigene2687_All	2.95419631	3.723558561	4.283921772	1.811471031	1.5360529	1.214124805
CL4721.Contig1_All	2.580145484	3.738767837	4.229587923	1.495695163	0.871843649	0.454175893
Unigene15952_All	1.744161096	2.66448284	3	0.704871964	0.815575429	0.298658316
CL5360.Contig6_All	4.440952198	5.576219781	5.826039959	2.976363636	2.780310099	2.313245852
CL1161.Contig5_All	3.017921908	4.408032466	4.574101508	1.627606838	1.443606651	1.124328135
CL310.Contig6_All	2.61117238	4.077242999	4.530445355	0.50589093	0.333423734	0
Unigene1963_All	1.23878686	1.925999419	2.543495883	0.565597176	0.23878686	0.310340121
Unigene2621_All	1.922197848	2.957914599	3.628773595	1.13093087	0.59454855	0.839959587
CL350.Contig3_All	1.790772038	3.22342255	3.977279923	0.879705766	0	0.367371066
CL2614.Contig5_All	1.257010618	2.066950244	2.182692298	0.584962501	0.137503524	0.201633861
CL530.Contig3_All	1.084064265	1.757023247	1.887525271	0.622930351	0.201633861	0.214124805
Unigene13106_All	1.056583528	1.761285273	1.855989697	0.584962501	0.137503524	0.189033824
CL2715.Contig2_All	1.14404637	2.063502942	2.35614381	0.584962501	0.070389328	0.056583528
Unigene12881_All	1.137503524	1.799087306	2.195347598	0.650764559	0.275007047	0.263034406
Unigene11455_All	2.137503524	3.802193217	4.809414444	0.871843649	0	0
CL5664.Contig1_All	2.924099886	3.412781525	3.789729251	1.761285273	1.384049807	1.280956314
CL1014.Contig7_All	2.622930351	3.292781749	3.764473551	0.871843649	0.137503524	0.084064265
Unigene7931_All	1.956056652	2.61117238	2.865918815	0.765534746	0.432959407	0.176322773
CL1157.Contig1_All	2.510961919	3.007195501	3.528571319	1.137503524	0.757023247	0.422233001
Unigene6306_All	2.914564523	3.333423734	3.615887074	1.815575429	1.182692298	1.163498732
Unigene1893_All	2.211012193	2.485426827	2.761285273	1.09085343	0.604071324	0.545968369
CL1133.Contig2_All	4.04176865	4.650190123	5.032100843	1.298658316	0	0
CL1232.Contig4_All	2.754887502	3.193771743	3.314696526	1.63691458	0.895302621	0.847996907
CL1546.Contig5_All	3.047887329	3.64385619	3.917431755	1.257010618	0.124328135	0.097610797
CL5546.Contig8_All	2.831877241	3.240314329	3.46727948	1.275007047	0.757023247	0.286881148
Unigene2114_All	2.204766751	2.361768359	2.599317794	1.13093087	0.773996325	0.516015147
CL2594.Contig1_All	3.434294618	4.004501392	4.191404729	2.176322773	1.632268215	1.40599236
Unigene2668_All	2.192194165	2.63691458	2.815575429	1.150559677	0.815575429	0.495695163
CL4118.Contig4_All	1.14404637	1.22650853	1.411426246	0.250961574	0.163498732	0.084064265
Unigene9116_All	1.49057013	1.49057013	1.709290636	0.454175893	0.250961574	0.163498732
CL7375.Contig5_All	3.451540833	3.408711861	3.98458935	1.021479727	0.632268215	0.555816155
Unigene25441_All	2.987320866	3.158660175	3.54225805	1.298658316	0.739848103	0.807354922
Unigene6182_All	4.128458384	4.257010618	4.482202926	2.372952098	1.952333566	1.786596362
Unigene2682_All	2.873813198	2.927896454	3.316145742	0.831877241	0.250961574	0.137503524
Unigene10753_All	1.875780063	1.86393845	2.17951105	0.632268215	0.201633861	0.070389328
Unigene13539_All	2.163498732	2.298658316	2.541019153	0.86393845	0.389566812	0.22650853
Unigene10324_All	1.344828497	1.378511623	1.773996325	0.40053793	0.201633861	0.176322773
CL4938.Contig1_All	2.531069493	2.675815931	3.382667253	0.650764559	0.411426246	0.23878686
CL2686.Contig4_All	3.305970521	3.604071324	4.069530325	1.867896464	1.695993813	1.50589093
CL2364.Contig1_All	2.493134922	2.992768431	3.638073837	0.831877241	0.526068812	0.40053793
CL7064.Contig7_All	2.220329955	2.211012193	2.939226578	0.97819563	0.555816155	0.50589093
CL5636.Contig1_All	3.931683057	4.045268215	5.240314329	1.292781749	0.22650853	0.163498732
CL2006.Contig1_All	1.111031312	1.111031312	1.411426246	0.432959407	0.176322773	0.189033824
CL1116.Contig3_All	4.00270252	4.329123596	4.915998852	2.217230716	1.427606173	1.163498732
CL2396.Contig5_All	3.478971805	3.697106574	4.308885057	2.046141782	1.327687364	1.327687364
Unigene2307_All	1.650764559	1.839959587	2.272023189	0.713695815	0.275007047	0.22650853
CL351.Contig5_All	5.569551851	6.262094845	6.442943496	4.266786541	3.85698569	2.912649865
CL898.Contig6_All	3.246408087	4.028569152	4.314696526	1.895302621	1.111031312	0.176322773
CL26.Contig1_All	2.989139007	3.311793718	3.820689561	1.90303827	1.097610797	0.910732662
Unigene2147_All	2.969012308	3.232660757	3.864928972	1.86393845	1.097610797	0.731183242
CL2556.Contig4_All	2.498250868	2.735522177	3.276496666	1.454175893	0.773996325	0.516015147
CL4746.Contig3_All	3.672425342	3.949534933	4.679761574	2.550900665	1.669026766	1.124328135
Unigene26541_All	3.49057013	3.883620816	4.62058641	2.277984747	0.941106311	0.565597176
CL7070.Contig2_All	4.159467729	4.450881315	5.145269857	2.851998837	1.485426827	1.176322773
Unigene14720_All	4.946262984	5.29130886	5.705425039	3.919340082	2.825785627	2.438292852
CL4213.Contig3_All	3.659924558	4.049630768	4.468583317	2.698218478	1.815575429	1.432959407
Unigene2614_All	1.929790998	2.381283373	2.550900665	1.232660757	0.35614381	0.298658316
CL2304.Contig3_All	3.666756592	4.214124805	4.669593751	2.028569152	0.189033824	0.097610797
CL4079.Contig2_All	3.879705766	4.310340121	4.464668267	2.952333566	1.941106311	1.843983844
Unigene501_All	5.638073837	6.262846543	6.313064415	4.524815928	3.378511623	2.98550043
CL6196.Contig2_All	4.174725988	4.554588852	4.7322692	2.935459748	2.003602237	1.608809243
CL4208.Contig5_All	3.638073837	4.165107985	4.303780748	2.669026766	1.933572638	1.757023247
Unigene4539_All	2.364572432	2.827819025	2.9202933	1.531069493	0.855989697	0.782408565
Unigene4325_All	3.40599236	3.743084056	3.882643049	2.22342255	1.500802053	1.298658316
CL5942.Contig2_All	2.700439718	3.137503524	3.269033146	1.627606838	0.992768431	0.748461233
CL5751.Contig1_All	3.793895883	3.820689561	4.996840648	2.629939409	1.500802053	1.344828497
CL854.Contig1_All	4.181897643	4.111865964	5.032100843	3.037382222	1.704871964	1.516015147
CL4131.Contig1_All	4.327687364	4.126807703	5.091276694	2.776103988	1.521050737	1.042644337
CL5382.Contig1_All	3.952333566	3.75595577	5.053980168	2.286881148	0.807354922	0.23878686
Unigene11448_All	3.209453366	3.171527106	4.044394119	2.046141782	1.014355293	0.650764559
Unigene4806_All	2.9800253	2.684818738	3.876762491	1.459431619	0.298658316	0.464668267
CL6509.Contig2_All	1.819668183	1.752748591	2.372952098	0.82374936	0.22650853	0.321928095
CL5929.Contig2_All	3.032100843	2.855989697	3.775050541	1.3950628	0.565597176	0.575312331
CL925.Contig7_All	3.117695043	3.280956314	3.95419631	1.811471031	0.839959587	0.765534746
CL272.Contig2_All	2.361768359	2.443606651	2.895302621	1.333423734	0.622930351	0.5360529
[truncated: 136 more rows]
