# Supplementary material for: Transcriptome Profiling Reveals Genes Related to Sex Determination and Differentiation in Sugarcane Borer (Chilo sacchariphagus Bojer)
Source: Insects. 2022 May 26;13(6):500. doi: 10.3390/insects13060500 (PMC9225334; doi:10.3390/insects13060500)
Supplement: Supplementary file 1 [file insects-13-00500-s001.zip › insects-1680350-supplementary/Additional file 5 Table S5. list of transcription factors showed differential expression between male and female..xls]

CL2497.Contig5_All	ARID
CL3633.Contig2_All	THAP
CL1131.Contig1_All	Homeobox
Unigene3449_All	zf-C2H2
CL3413.Contig3_All	zf-NF-X1
CL4173.Contig1_All	zf-C2H2
CL6330.Contig3_All	HMG
CL6545.Contig1_All	zf-C2H2
CL4503.Contig5_All	zf-C2H2
Unigene2839_All	TF_bZIP
CL4489.Contig2_All	zf-C2H2
Unigene6500_All	ZBTB
Unigene11536_All	HMG
CL1813.Contig1_All	zf-C2H2
CL7367.Contig15_All	zf-C2H2
Unigene20194_All	zf-BED
CL735.Contig6_All	RFX
CL7065.Contig5_All	zf-C2H2
Unigene6306_All	THAP
CL1280.Contig3_All	THAP
CL4628.Contig2_All	zf-C2H2
CL1122.Contig6_All	zf-C2H2
Unigene12914_All	zf-C2H2
CL5827.Contig4_All	Homeobox
CL4077.Contig1_All	TF_bZIP
CL6982.Contig2_All	AF-4
CL668.Contig3_All	Tub
CL1275.Contig1_All	MBD
Unigene225_All	zf-LITAF-like
CL1131.Contig2_All	Homeobox
CL6772.Contig7_All	zf-LITAF-like
Unigene11499_All	zf-LITAF-like
CL442.Contig2_All	Homeobox
Unigene14231_All	AF-4
CL7203.Contig1_All	Homeobox
CL2367.Contig2_All	zf-C2H2
CL2180.Contig2_All	TF_bZIP
CL2127.Contig3_All	Homeobox
CL3460.Contig2_All	bHLH
Unigene16295_All	zf-C2H2
Unigene11729_All	Tub
CL843.Contig2_All	THAP
CL5660.Contig2_All	zf-C2H2
CL6270.Contig1_All	MYB
CL1475.Contig2_All	zf-LITAF-like
Unigene15375_All	zf-C2H2
CL558.Contig20_All	Tub
Unigene6058_All	THAP
CL3853.Contig3_All	RHD
Unigene14742_All	NGFIB-like
CL2.Contig1_All	bHLH
CL2983.Contig1_All	Tub
CL4840.Contig1_All	zf-C2H2
CL972.Contig1_All	zf-C2H2
CL609.Contig9_All	zf-C2H2
CL2751.Contig3_All	CSD
Unigene6012_All	zf-C2H2
CL7367.Contig6_All	zf-C2H2
CL5261.Contig3_All	zf-GATA
Unigene6381_All	Others
CL5346.Contig10_All	THAP
Unigene10742_All	HTH
CL4438.Contig3_All	zf-C2H2
CL1924.Contig1_All	zf-MIZ
Unigene6018_All	bHLH
CL2052.Contig4_All	Others
Unigene14983_All	PAX
Unigene11733_All	Homeobox
Unigene13010_All	zf-C2H2
CL3903.Contig1_All	zf-C2H2
CL2536.Contig1_All	Homeobox
Unigene6125_All	TF_bZIP
Unigene4930_All	Homeobox
CL1278.Contig14_All	zf-C2H2
Unigene6788_All	zf-C2H2
CL3281.Contig1_All	Tub
CL7534.Contig3_All	zf-C2H2
CL5290.Contig1_All	THAP
CL7203.Contig4_All	Homeobox
Unigene113_All	zf-C2H2
CL5232.Contig4_All	zf-C2HC
Unigene15664_All	bHLH
CL1567.Contig3_All	zf-C2H2
CL188.Contig3_All	Homeobox
CL1131.Contig7_All	Homeobox
CL1745.Contig1_All	Homeobox
Unigene7408_All	zf-C2H2
Unigene340_All	Others
CL755.Contig5_All	Others
CL1530.Contig1_All	TF_bZIP
CL3096.Contig1_All	Homeobox
Unigene2967_All	CUT
CL391.Contig1_All	CSD
CL2594.Contig1_All	zf-C2H2
CL5507.Contig2_All	MYB
Unigene4446_All	HTH
CL6926.Contig2_All	zf-BED
CL7537.Contig1_All	zf-C2H2
CL2296.Contig1_All	zf-C2HC
CL755.Contig7_All	TF_bZIP
Unigene6327_All	TEA
CL1448.Contig7_All	Homeobox
Unigene11780_All	bHLH
Unigene1355_All	zf-C2H2
Unigene14872_All	zf-C2H2
Unigene2223_All	ZBTB
CL5668.Contig1_All	Fork
CL350.Contig9_All	RHD
Unigene11428_All	Tub
Unigene290_All	THAP
CL1245.Contig2_All	Others
Unigene13487_All	SRF
CL5360.Contig6_All	zf-C2H2
CL2696.Contig6_All	zf-C2H2
CL6207.Contig2_All	zf-C2H2
Unigene11691_All	RHD
Unigene345_All	Homeobox
CL1276.Contig9_All	bHLH
CL3395.Contig4_All	PAX
CL5007.Contig1_All	zf-C2H2
CL5827.Contig3_All	Homeobox
CL1996.Contig2_All	Fork
CL668.Contig9_All	CSD
Unigene1662_All	E2F
CL5714.Contig4_All	Homeobox
Unigene4590_All	Homeobox
CL7070.Contig2_All	Tub
CL3413.Contig2_All	MYB
CL1427.Contig1_All	bHLH
Unigene25444_All	ZBTB
Unigene20195_All	zf-BED
CL1395.Contig2_All	zf-C2H2
Unigene10208_All	ARID
CL1116.Contig2_All	zf-C2H2
CL1574.Contig1_All	ARID
CL3776.Contig1_All	zf-LITAF-like
CL1337.Contig1_All	zf-C2H2
CL666.Contig7_All	zf-C2H2
Unigene15719_All	zf-C2H2
CL1975.Contig2_All	Homeobox
CL1896.Contig1_All	zf-C2H2
Unigene18901_All	zf-LITAF-like
CL1191.Contig1_All	zf-C2H2
CL2201.Contig10_All	CSD
CL6780.Contig1_All	zf-LITAF-like
Unigene10576_All	bHLH
Unigene24_All	RHD
CL6142.Contig2_All	zf-C2HC
CL32.Contig7_All	zf-C2H2
Unigene3442_All	zf-BED
Unigene139_All	bHLH
CL1362.Contig1_All	zf-C2H2
CL7508.Contig2_All	MYB
Unigene14435_All	TF_bZIP
CL6105.Contig3_All	zf-C2H2
Unigene2780_All	zf-C2H2
CL296.Contig4_All	HMG
Unigene6175_All	zf-C2HC
CL2497.Contig6_All	ARID
CL322.Contig1_All	Homeobox
CL735.Contig3_All	Others
Unigene2969_All	MH1
CL5985.Contig1_All	Homeobox
CL1348.Contig2_All	MBD
CL420.Contig13_All	zf-C2H2
Unigene2509_All	bHLH
Unigene8066_All	bHLH
CL4681.Contig2_All	THAP
Unigene31530_All	zf-LITAF-like
CL6454.Contig3_All	CSD
Unigene3010_All	PAX
Unigene6220_All	zf-LITAF-like
Unigene12854_All	ZBTB
CL669.Contig5_All	HSF
CL558.Contig18_All	Tub
Unigene2955_All	ARID
CL1252.Contig4_All	Homeobox
CL481.Contig8_All	Homeobox
CL5685.Contig1_All	zf-C2H2
Unigene3496_All	ARID
CL3903.Contig3_All	zf-C2H2
CL2795.Contig3_All	TSC22
Unigene7370_All	zf-C2H2
CL4198.Contig3_All	ARID
CL6685.Contig2_All	Others
CL3755.Contig1_All	zf-C2H2
Unigene8970_All	zf-C2H2
CL692.Contig27_All	zf-C2H2
CL903.Contig1_All	zf-C2H2
CL2298.Contig6_All	zf-C2H2
Unigene13572_All	Fork
CL558.Contig26_All	zf-C2H2
CL485.Contig5_All	MYB
Unigene15641_All	HMG
CL442.Contig1_All	Homeobox
CL350.Contig5_All	RHD
CL525.Contig1_All	NGFIB-like
Unigene11914_All	ZBTB
CL7374.Contig2_All	ETS
CL3512.Contig3_All	zf-LITAF-like
CL2201.Contig2_All	CSD
Unigene16002_All	Others
Unigene6422_All	Homeobox
CL1482.Contig1_All	PAX
Unigene3091_All	TF_bZIP
Unigene14218_All	Others
CL2491.Contig3_All	zf-C2H2
CL2920.Contig2_All	zf-C2H2
CL1702.Contig1_All	zf-C2H2
CL4982.Contig2_All	zf-NF-X1
Unigene10058_All	zf-GATA
Unigene10329_All	RHD
Unigene4325_All	TF_bZIP
Unigene3314_All	PAX
CL1081.Contig6_All	bHLH
Unigene8791_All	zf-C2H2
CL4509.Contig2_All	bHLH
Unigene7282_All	bHLH
Unigene15828_All	Miscellaneous
CL4934.Contig2_All	zf-C2H2
CL4605.Contig1_All	HMG
Unigene9281_All	ZBTB
CL1274.Contig1_All	zf-C2H2
CL1983.Contig2_All	Homeobox
Unigene3443_All	zf-C2H2
Unigene8853_All	zf-C2H2
Unigene112_All	zf-C2H2
CL5510.Contig2_All	bHLH
CL2482.Contig2_All	HMG
Unigene6285_All	zf-C2H2
CL3254.Contig4_All	zf-NF-X1
Unigene1976_All	zf-BED
CL5346.Contig8_All	THAP
CL2201.Contig7_All	CSD
Unigene11423_All	zf-C2H2
Unigene424_All	THAP
Unigene10101_All	Others
CL4867.Contig3_All	zf-C2H2
CL6365.Contig1_All	bHLH
CL1907.Contig3_All	Homeobox
CL5129.Contig3_All	MYB
CL4938.Contig1_All	zf-C2H2
CL1815.Contig4_All	zf-C2H2
Unigene5590_All	ARID
CL4049.Contig5_All	zf-C2H2
CL5706.Contig3_All	zf-C2H2
CL6685.Contig1_All	Others
Unigene3619_All	Others
Unigene10128_All	zf-C2H2
CL6405.Contig2_All	zf-C2H2
Unigene4493_All	CSD
CL420.Contig9_All	zf-C2H2
CL322.Contig2_All	Homeobox
Unigene2544_All	zf-C2H2
CL2326.Contig2_All	zf-C2H2
CL1244.Contig3_All	Homeobox
CL1384.Contig5_All	zf-C2H2
CL4703.Contig2_All	THAP
CL7382.Contig7_All	zf-C2H2
CL4307.Contig3_All	PAX
Unigene16895_All	zf-C2H2
CL903.Contig9_All	zf-GATA
Unigene3158_All	zf-BED
Unigene8945_All	zf-GATA
CL5549.Contig2_All	ARID
CL2536.Contig2_All	Homeobox
Unigene7665_All	zf-C2H2
CL3748.Contig1_All	RHD
CL512.Contig1_All	zf-C2H2
Unigene6113_All	Homeobox
CL1696.Contig5_All	TF_bZIP
CL762.Contig3_All	bHLH
CL4274.Contig1_All	T-box
Unigene7599_All	PAX
CL2906.Contig1_All	zf-C2H2
CL5399.Contig2_All	zf-C2H2
CL4867.Contig2_All	zf-BED
CL1326.Contig13_All	Others
Unigene2617_All	THAP
CL1482.Contig5_All	TF_bZIP
CL2201.Contig4_All	CSD
CL1787.Contig2_All	T-box
Unigene5691_All	zf-LITAF-like
Unigene16025_All	zf-GATA
CL2477.Contig2_All	Homeobox
CL937.Contig6_All	ZBTB
CL2497.Contig8_All	ARID
Unigene16949_All	MBD
CL1250.Contig4_All	ZBTB
Unigene20316_All	zf-LITAF-like
CL1696.Contig2_All	TF_bZIP
CL4072.Contig1_All	bHLH
CL1696.Contig8_All	TF_bZIP
CL2686.Contig4_All	AF-4
CL5346.Contig4_All	THAP
CL4299.Contig26_All	zf-C2H2
CL4420.Contig1_All	Others
CL3096.Contig7_All	Homeobox
CL946.Contig2_All	RHD
CL188.Contig5_All	Homeobox
CL6890.Contig5_All	MBD
CL7123.Contig2_All	NDT80/PhoG
CL3920.Contig2_All	zf-C2H2
Unigene3831_All	zf-BED
Unigene11724_All	zf-C2H2
Unigene10483_All	TEA
CL1276.Contig24_All	bHLH
CL1787.Contig3_All	T-box
CL2296.Contig4_All	zf-C2HC
Unigene4667_All	zf-LITAF-like
CL184.Contig3_All	bHLH
Unigene640_All	ZBTB
CL6947.Contig2_All	CSD
CL365.Contig5_All	MYB
CL5835.Contig1_All	Tub
CL5836.Contig2_All	CP2
CL4742.Contig1_All	zf-C2H2
Unigene5588_All	HMG
Unigene14702_All	ARID
CL7367.Contig2_All	zf-C2H2
Unigene13612_All	ZBTB
CL1983.Contig3_All	Homeobox
CL1006.Contig6_All	zf-C2H2
Unigene2614_All	ARID
CL903.Contig7_All	zf-C2H2
CL4314.Contig2_All	THAP
CL6979.Contig6_All	bHLH
Unigene3623_All	zf-C2H2
Unigene119_All	Homeobox
CL666.Contig1_All	NGFIB-like
CL1006.Contig5_All	zf-C2H2
Unigene16759_All	Tub
Unigene6548_All	zf-C2H2
CL843.Contig3_All	THAP
Unigene3033_All	TF_bZIP
Unigene11599_All	zf-C2H2
CL7525.Contig5_All	zf-C2H2
CL3324.Contig2_All	THR-like
CL3395.Contig1_All	PAX
Unigene2981_All	CSD
CL3458.Contig2_All	Others
CL156.Contig3_All	Others
Unigene14489_All	RHD
CL5827.Contig1_All	Homeobox
CL1122.Contig4_All	ARID
Unigene2777_All	zf-BED
CL4542.Contig3_All	zf-BED
CL1975.Contig1_All	Homeobox
Unigene27270_All	Homeobox
CL7275.Contig4_All	zf-C2H2
Unigene10060_All	zf-C2H2
CL1692.Contig1_All	ETS
CL666.Contig8_All	zf-C2H2
Unigene10879_All	bHLH
Unigene9037_All	Homeobox
CL3796.Contig3_All	zf-C2H2
Unigene10450_All	zf-C2H2
CL4647.Contig1_All	zf-C2H2
CL692.Contig30_All	zf-C2H2
Unigene5706_All	TF_bZIP
CL5041.Contig2_All	zf-C2H2
CL973.Contig6_All	zf-C2H2
Unigene4923_All	zf-C2H2
CL4212.Contig3_All	zf-C2H2
Unigene41_All	zf-C2H2
Unigene6215_All	zf-C2HC
CL560.Contig6_All	Fork
CL972.Contig2_All	zf-C2H2
CL1643.Contig2_All	zf-C2H2
Unigene14480_All	THAP
Unigene7934_All	RXR-like
CL1006.Contig1_All	zf-C2H2
CL346.Contig3_All	zf-C2H2
CL351.Contig4_All	TF_bZIP
CL5568.Contig1_All	Others
CL1497.Contig2_All	zf-C2H2
Unigene13173_All	zf-BED
Unigene10903_All	TF_bZIP
CL3340.Contig3_All	zf-C2H2
CL3880.Contig3_All	bHLH
Unigene5495_All	ETS
CL3979.Contig2_All	zf-C2H2
Unigene449_All	bHLH
CL908.Contig6_All	zf-C2H2
Unigene4339_All	zf-GATA
CL843.Contig4_All	THAP
CL1278.Contig8_All	zf-C2H2
Unigene7393_All	bHLH
Unigene27319_All	HMG
CL369.Contig5_All	zf-C2H2
CL6887.Contig2_All	zf-C2H2
CL6132.Contig2_All	Homeobox
CL378.Contig2_All	TF_bZIP
CL7471.Contig2_All	TSC22
CL1116.Contig3_All	MBD
CL3966.Contig1_All	NF-YC
CL7451.Contig4_All	HTH
CL148.Contig1_All	MYB
CL715.Contig2_All	Homeobox
CL3467.Contig2_All	Tub
CL1420.Contig2_All	Tub
CL3395.Contig3_All	PAX
CL1983.Contig1_All	Homeobox
CL3597.Contig2_All	zf-C2H2
CL7468.Contig2_All	MBD
CL1187.Contig2_All	zf-GATA
CL7549.Contig4_All	zf-BED
CL1900.Contig4_All	zf-BED
Unigene6315_All	Homeobox
CL1610.Contig3_All	Homeobox
CL1005.Contig1_All	Others
Unigene11725_All	zf-C2H2
CL1673.Contig1_All	MYB
CL6366.Contig3_All	MBD
CL2795.Contig1_All	TSC22
Unigene10724_All	GTF2I
Unigene2283_All	Others
CL130.Contig2_All	HMG
CL1280.Contig7_All	THAP
CL1637.Contig1_All	MBD
Unigene14123_All	MYB
CL755.Contig2_All	TF_bZIP
CL4486.Contig2_All	ZBTB
CL1110.Contig2_All	RHD
Unigene20215_All	GTF2I
CL2055.Contig1_All	zf-C2H2
CL4647.Contig2_All	zf-C2H2
CL2055.Contig2_All	zf-C2H2
CL350.Contig3_All	RHD
Unigene7284_All	bHLH
Unigene9920_All	Homeobox
CL6374.Contig2_All	THAP
CL1015.Contig4_All	zf-C2H2
CL1006.Contig9_All	zf-C2H2
Unigene6254_All	zf-C2H2
CL6350.Contig2_All	zf-C2H2
Unigene12183_All	zf-C2H2
CL1361.Contig6_All	bHLH
CL2842.Contig5_All	zf-C2H2
Unigene14855_All	HTH
CL6887.Contig1_All	zf-C2H2
CL391.Contig7_All	CSD
CL7430.Contig1_All	Tub
CL6328.Contig4_All	Homeobox
Unigene16762_All	ZBTB
CL5261.Contig4_All	zf-GATA
CL1722.Contig3_All	Tub
CL4763.Contig3_All	Tub
Unigene8714_All	T-box
Unigene32737_All	Homeobox
Unigene5373_All	HTH
CL4393.Contig2_All	THAP
Unigene10349_All	zf-C2H2
Unigene310_All	MYB
CL5668.Contig2_All	Fork
CL6628.Contig1_All	AF-4
CL7558.Contig5_All	PAX
CL937.Contig8_All	ZBTB
CL7054.Contig5_All	zf-BED
CL1362.Contig10_All	zf-C2H2
CL627.Contig1_All	Homeobox
CL1759.Contig2_All	HMG
CL7576.Contig1_All	zf-C2HC
CL1489.Contig2_All	THAP
Unigene7429_All	zf-C2H2
CL2153.Contig6_All	zf-NF-X1
Unigene13146_All	zf-LITAF-like
CL6885.Contig1_All	ZBTB
CL2839.Contig2_All	Homeobox
CL2052.Contig3_All	CSD
CL2482.Contig1_All	HMG
CL2115.Contig2_All	T-box
CL5063.Contig2_All	zf-C2H2
Unigene15713_All	zf-C2H2
CL1475.Contig1_All	zf-LITAF-like
CL6802.Contig4_All	zf-C2H2
Unigene13042_All	Homeobox
CL351.Contig5_All	TF_bZIP
Unigene11435_All	THAP
Unigene16253_All	Fork
CL264.Contig2_All	zf-C2H2
CL369.Contig7_All	zf-C2H2
Unigene13303_All	THAP
CL755.Contig8_All	Others
Unigene4328_All	THAP
Unigene834_All	HSF
CL5507.Contig1_All	MYB
Unigene4754_All	zf-C2H2
CL4510.Contig2_All	RXR-like
Unigene11822_All	THAP
Unigene730_All	bHLH
CL1427.Contig3_All	bHLH
Unigene15461_All	zf-C2H2
CL1361.Contig7_All	bHLH
CL4517.Contig2_All	Homeobox
CL2304.Contig3_All	zf-BED
Unigene14415_All	Homeobox
CL2344.Contig2_All	ARID
CL5468.Contig1_All	Homeobox
CL2881.Contig1_All	Homeobox
CL5283.Contig2_All	zf-C2H2
Unigene10396_All	zf-C2H2
CL169.Contig1_All	TSC22
CL3879.Contig2_All	Homeobox
Unigene2543_All	THAP
Unigene3283_All	MYB
CL4406.Contig5_All	HTH
CL2082.Contig1_All	Tub
CL296.Contig2_All	HMG
CL7166.Contig1_All	ZBTB
CL5439.Contig3_All	zf-C2HC
Unigene15077_All	THAP
Unigene6313_All	TF_bZIP
CL4386.Contig1_All	Homeobox
CL6660.Contig3_All	TF_bZIP
Unigene5711_All	ZBTB
CL7367.Contig16_All	zf-C2H2
CL29.Contig2_All	ZBTB
CL2641.Contig2_All	zf-C2HC
CL6988.Contig1_All	ZBTB
CL2201.Contig14_All	CSD
CL6630.Contig3_All	ZBTB
Unigene15948_All	bHLH
CL558.Contig23_All	Tub
CL6422.Contig4_All	CBF
CL2226.Contig1_All	bHLH
CL3515.Contig2_All	zf-C2H2
Unigene23878_All	zf-BED
CL688.Contig7_All	zf-C2H2
CL2467.Contig2_All	HPD
Unigene14214_All	zf-C2H2
CL4274.Contig2_All	T-box
CL2153.Contig10_All	zf-NF-X1
Unigene11141_All	CP2
CL25.Contig6_All	zf-C2H2
CL781.Contig3_All	bHLH
CL594.Contig3_All	MYB
Unigene15630_All	AF-4
CL2302.Contig2_All	zf-BED
Unigene26_All	ARID
CL1581.Contig8_All	HTH
CL6512.Contig1_All	bHLH
Unigene2140_All	PAX
Unigene5478_All	zf-C2H2
CL2491.Contig2_All	zf-C2H2
CL1546.Contig1_All	THAP
CL369.Contig15_All	zf-C2H2
CL2204.Contig3_All	ARID
Unigene4457_All	ESR-like
CL4022.Contig1_All	HTH
CL5465.Contig3_All	zf-C2H2
Unigene10493_All	ZBTB
CL5661.Contig2_All	zf-C2H2
CL2464.Contig3_All	zf-C2H2
Unigene224_All	HTH
Unigene2308_All	MH1
CL6105.Contig2_All	zf-C2H2
Unigene7287_All	bHLH
Unigene7436_All	zf-LITAF-like
CL6510.Contig2_All	Others
CL4075.Contig3_All	CSD
Unigene6536_All	bHLH
CL1006.Contig11_All	zf-C2H2
CL305.Contig1_All	zf-C2H2
Unigene5595_All	zf-LITAF-like
CL1672.Contig1_All	THAP
Unigene3399_All	SRF
CL823.Contig6_All	zf-C2H2
CL6509.Contig3_All	HMG
CL5355.Contig2_All	Tub
CL4049.Contig1_All	zf-C2H2
CL972.Contig4_All	zf-C2H2
CL5714.Contig1_All	Homeobox
CL3417.Contig2_All	bHLH
CL2969.Contig3_All	MYB
Unigene6104_All	THAP
Unigene32381_All	ARID
Unigene12881_All	zf-LITAF-like
CL1541.Contig1_All	zf-C2H2
CL2995.Contig1_All	zf-LITAF-like
CL25.Contig9_All	zf-C2H2
CL1133.Contig2_All	Homeobox
CL5193.Contig4_All	RHD
Unigene6279_All	NGFIB-like
CL4754.Contig1_All	NGFIB-like
CL3879.Contig1_All	Homeobox
Unigene16194_All	ZBTB
Unigene7591_All	Homeobox
Unigene15813_All	GCNF-like
Unigene10502_All	zf-C2H2
CL3463.Contig1_All	zf-LITAF-like
Unigene2482_All	ZBTB
CL3406.Contig2_All	HMG
CL436.Contig3_All	zf-C2H2
CL29.Contig3_All	ZBTB
CL2131.Contig2_All	Others
CL264.Contig1_All	zf-C2H2
CL1122.Contig12_All	ARID
Unigene1759_All	zf-C2H2
CL2885.Contig2_All	THR-like
Unigene11424_All	zf-C2H2
CL2031.Contig1_All	MH1
CL3939.Contig6_All	HMG
Unigene12893_All	zf-C2H2
CL560.Contig3_All	Fork
Unigene9598_All	Others
CL1963.Contig2_All	CSD
Unigene7371_All	zf-C2H2
CL1278.Contig2_All	THAP
CL156.Contig5_All	Others
CL1361.Contig2_All	bHLH
Unigene10334_All	zf-BED
Unigene7092_All	CSD
CL2842.Contig1_All	zf-C2H2
CL3254.Contig2_All	zf-NF-X1
CL525.Contig4_All	NGFIB-like
CL6229.Contig2_All	ZBTB
CL2105.Contig5_All	MYB
CL1150.Contig3_All	zf-C2H2
CL1837.Contig3_All	zf-C2H2
CL1122.Contig2_All	ARID
CL32.Contig5_All	zf-C2H2
CL5232.Contig3_All	zf-C2HC
CL2842.Contig2_All	zf-C2H2
CL4039.Contig1_All	THAP
CL3814.Contig3_All	SAND
CL3274.Contig3_All	ARID
CL1666.Contig7_All	T-box
CL1280.Contig5_All	THAP
Unigene12246_All	zf-GATA
Unigene202_All	zf-C2H2
CL3377.Contig1_All	MBD
CL1238.Contig2_All	zf-LITAF-like
Unigene3468_All	ARID
CL2201.Contig19_All	CSD
CL7295.Contig1_All	Others
Unigene14303_All	bHLH
CL4077.Contig3_All	TF_bZIP
CL491.Contig4_All	zf-C2H2
CL781.Contig2_All	bHLH
CL7239.Contig1_All	RHD
CL5459.Contig4_All	HMG
CL1759.Contig4_All	HMG
Unigene32468_All	Homeobox
Unigene8805_All	CUT
CL2641.Contig1_All	zf-C2HC
CL4900.Contig2_All	Others
Unigene12664_All	Others
CL1291.Contig2_All	THAP
CL1696.Contig7_All	TF_bZIP
CL1232.Contig2_All	SF-like
CL7372.Contig4_All	RHD
Unigene3063_All	Others
CL4647.Contig3_All	CUT
Unigene7596_All	HMG
CL2296.Contig3_All	zf-C2HC
CL264.Contig4_All	zf-C2H2
CL2477.Contig1_All	Homeobox
CL2842.Contig3_All	zf-C2H2
CL7323.Contig13_All	zf-C2H2
Unigene12944_All	zf-GATA
CL5813.Contig1_All	zf-C2H2
CL668.Contig12_All	CSD
CL1987.Contig5_All	Homeobox
CL346.Contig2_All	zf-C2H2
Unigene16_All	HTH
Unigene2900_All	zf-C2H2
CL713.Contig4_All	zf-C2H2
CL1702.Contig3_All	zf-C2H2
Unigene12887_All	HSF
Unigene1569_All	zf-C2H2
Unigene10226_All	TF_bZIP
CL295.Contig7_All	zf-LITAF-like
CL937.Contig1_All	ZBTB
CL1962.Contig1_All	THAP
CL7400.Contig2_All	zf-C2H2
CL1278.Contig4_All	Others
CL485.Contig4_All	MYB
CL1278.Contig3_All	Others
CL1765.Contig10_All	GTF2I
CL3437.Contig1_All	zf-C2H2
Unigene9380_All	HTH
CL908.Contig5_All	zf-C2H2
CL184.Contig1_All	bHLH
CL2983.Contig5_All	CSD
CL1280.Contig4_All	THAP
CL156.Contig2_All	Others
CL666.Contig6_All	zf-C2H2
CL6758.Contig3_All	HMG
Unigene3996_All	bHLH
Unigene3_All	THAP
Unigene8603_All	CP2
CL420.Contig6_All	zf-C2H2
Unigene6433_All	Homeobox
Unigene1763_All	CSD
Unigene9368_All	ZBTB
Unigene15098_All	ZBTB
Unigene3521_All	zf-NF-X1
Unigene1429_All	Others
CL2385.Contig3_All	Homeobox
CL3491.Contig4_All	zf-C2H2
CL303.Contig4_All	THAP
CL6456.Contig2_All	zf-C2H2
CL560.Contig7_All	Fork
Unigene5003_All	zf-LITAF-like
CL4331.Contig2_All	zf-LITAF-like
CL1252.Contig3_All	Homeobox
Unigene3202_All	bHLH
CL2298.Contig5_All	RHD
Unigene14403_All	Homeobox
Unigene4186_All	Homeobox
Unigene8062_All	zf-C2H2
CL4815.Contig3_All	zf-C2H2
CL7507.Contig5_All	MBD
Unigene14258_All	Homeobox
Unigene10170_All	RHD
CL1081.Contig5_All	bHLH
CL6366.Contig2_All	MBD
CL1963.Contig1_All	CSD
CL6380.Contig6_All	zf-GATA
Unigene10548_All	ARID
CL6473.Contig3_All	zf-LITAF-like
CL5549.Contig1_All	ARID
Unigene10165_All	Fork
CL4854.Contig4_All	MYB
CL2497.Contig1_All	ARID
CL973.Contig9_All	zf-C2H2
CL3274.Contig2_All	ARID
Unigene2787_All	Homeobox
CL2952.Contig2_All	GCNF-like
CL5095.Contig2_All	THAP
CL2765.Contig3_All	zf-C2H2
CL5346.Contig2_All	THAP
CL1006.Contig2_All	zf-C2H2
Unigene18880_All	zf-C2H2
Unigene7779_All	NGFIB-like
CL2623.Contig2_All	zf-LITAF-like
Unigene14395_All	NF-YC
Unigene10519_All	HMG
Unigene16205_All	GTF2I
Unigene16148_All	PAX
Unigene14374_All	bHLH
CL7333.Contig2_All	GTF2I
CL594.Contig1_All	ETS
CL1543.Contig2_All	Homeobox
Unigene12023_All	zf-C2H2
CL256.Contig1_All	TF_bZIP
CL4307.Contig1_All	PAX
CL322.Contig5_All	Homeobox
Unigene3324_All	Others
CL2052.Contig2_All	Others
Unigene1207_All	Homeobox
CL322.Contig4_All	Homeobox
Unigene14266_All	RXR-like
CL4049.Contig2_All	zf-C2H2
Unigene1666_All	zf-BED
CL755.Contig3_All	Others
CL3096.Contig3_All	Homeobox
CL3281.Contig2_All	Tub
Unigene4751_All	zf-C2H2
Unigene2763_All	zf-C2H2
CL7525.Contig7_All	zf-C2H2
CL6929.Contig1_All	zf-BED
Unigene70_All	THAP
CL7441.Contig2_All	GTF2I
CL4386.Contig2_All	Homeobox
Unigene1846_All	STAT
CL1413.Contig3_All	HMG
CL442.Contig3_All	Homeobox
Unigene13169_All	ZBTB
CL2709.Contig1_All	TF_bZIP
Unigene5265_All	zf-C2H2
CL491.Contig6_All	zf-C2H2
CL5633.Contig1_All	zf-MIZ
Unigene192_All	GTF2I
CL1241.Contig7_All	TF_bZIP
Unigene13550_All	TF_bZIP
CL2298.Contig7_All	zf-C2H2
CL5799.Contig3_All	Homeobox
Unigene27320_All	HMG
Unigene2341_All	MH1
Unigene214_All	zf-C2H2
CL7367.Contig11_All	zf-C2H2
CL1665.Contig5_All	SRF
CL1702.Contig2_All	zf-C2H2
CL5013.Contig5_All	zf-C2H2
CL436.Contig7_All	zf-C2H2
CL2333.Contig3_All	HMG
CL717.Contig3_All	CSD
Unigene4756_All	PAX
CL322.Contig3_All	Homeobox
CL1321.Contig11_All	bHLH
CL2497.Contig4_All	ARID
Unigene7622_All	MBD
CL25.Contig4_All	zf-C2H2
Unigene4633_All	zf-C2H2
CL7367.Contig9_All	zf-C2H2
CL3953.Contig5_All	THAP
CL1813.Contig2_All	zf-C2H2
CL4213.Contig3_All	ZBTB
Unigene7432_All	zf-C2H2
CL420.Contig10_All	zf-C2H2
CL5248.Contig2_All	zf-C2H2
Unigene8228_All	zf-C2H2
Unigene15432_All	Homeobox
CL3096.Contig6_All	Homeobox
Unigene12905_All	Others
CL7099.Contig1_All	zf-C2H2
Unigene4324_All	zf-C2H2
CL937.Contig5_All	ZBTB
CL2305.Contig1_All	CSD
CL1122.Contig9_All	ARID
CL2296.Contig2_All	zf-C2HC
CL735.Contig18_All	Others
Unigene4115_All	zf-C2H2
CL1247.Contig3_All	Others
Unigene7729_All	zf-C2H2
CL5723.Contig2_All	bHLH
CL4712.Contig2_All	zf-C2H2
CL1191.Contig2_All	zf-C2H2
CL1953.Contig2_All	MYB
CL3616.Contig3_All	Tub
CL1694.Contig2_All	zf-GATA
CL1692.Contig2_All	ETS
CL7011.Contig10_All	TF_bZIP
CL4967.Contig3_All	TEA
Unigene16086_All	Homeobox
CL1759.Contig5_All	HMG
CL5068.Contig2_All	zf-C2H2
Unigene32469_All	Homeobox
CL2842.Contig4_All	Tub
Unigene8907_All	ZBTB
Unigene2113_All	zf-C2H2
CL2795.Contig4_All	zf-C2H2
CL668.Contig6_All	CSD
CL2623.Contig1_All	zf-LITAF-like
CL280.Contig3_All	SRF
CL1149.Contig3_All	zf-C2H2
CL295.Contig2_All	zf-LITAF-like
CL972.Contig3_All	zf-C2H2
Unigene29849_All	CSD
CL2959.Contig3_All	HMG
CL1081.Contig9_All	bHLH
CL668.Contig5_All	Tub
CL2333.Contig2_All	zf-NF-X1
CL2696.Contig4_All	zf-C2H2
CL1726.Contig1_All	TEA
CL668.Contig4_All	CSD
CL1081.Contig7_All	bHLH
CL420.Contig8_All	zf-C2H2
Unigene10365_All	Homeobox
Unigene11852_All	HMG
Unigene8715_All	T-box
Unigene14197_All	CSD
CL1357.Contig2_All	CSD
Unigene10530_All	CP2
Unigene4644_All	HMG
CL2392.Contig1_All	HTH
CL264.Contig3_All	zf-C2H2
CL1296.Contig1_All	zf-C2H2
Unigene241_All	ZBTB
Unigene4797_All	E2F
CL1122.Contig13_All	zf-C2H2
CL2667.Contig4_All	ETS
CL1278.Contig15_All	bHLH
Unigene5384_All	TF_bZIP
CL6777.Contig1_All	zf-C2HC
CL7408.Contig2_All	bHLH
Unigene3568_All	zf-C2H2
CL5007.Contig2_All	zf-C2H2
CL6940.Contig2_All	bHLH
CL1361.Contig1_All	bHLH
CL1759.Contig8_All	HMG
Unigene6651_All	zf-NF-X1
Unigene30021_All	Homeobox
CL603.Contig5_All	THAP
CL4039.Contig3_All	THAP
CL1837.Contig2_All	zf-C2H2
CL7495.Contig3_All	MBD
Unigene6499_All	ZBTB
Unigene1744_All	zf-C2H2
CL668.Contig11_All	Others
CL296.Contig7_All	HMG
CL7001.Contig2_All	bHLH
CL5377.Contig2_All	zf-BED
Unigene20884_All	HTH
CL4249.Contig3_All	HMG
CL4784.Contig1_All	bHLH
CL2201.Contig1_All	zf-C2H2
CL2204.Contig2_All	ARID
CL6660.Contig1_All	TF_bZIP
Unigene5204_All	zf-C2H2
Unigene3087_All	ZBTB
CL887.Contig3_All	zf-C2H2
CL4896.Contig4_All	zf-C2H2
CL755.Contig4_All	TF_bZIP
CL1278.Contig10_All	zf-C2H2
CL1718.Contig1_All	ZBTB
CL4279.Contig3_All	zf-C2H2
CL4167.Contig2_All	zf-C2H2
CL3393.Contig3_All	TF_bZIP
CL7194.Contig1_All	bHLH
Unigene4415_All	Homeobox
Unigene24188_All	PAX
CL1387.Contig3_All	zf-NF-X1
CL5993.Contig3_All	HTH
CL1017.Contig4_All	zf-GATA
CL1696.Contig9_All	TF_bZIP
Unigene11571_All	zf-C2H2
Unigene7428_All	zf-C2H2
Unigene4890_All	zf-C2H2
Unigene5045_All	zf-BED
CL3371.Contig2_All	MYB
Unigene14924_All	ARID
CL6977.Contig1_All	zf-C2H2
Unigene14695_All	Others
CL717.Contig2_All	CSD
Unigene2028_All	zf-NF-X1
CL6559.Contig2_All	bHLH
Unigene472_All	zf-C2H2
CL2851.Contig3_All	RXR-like
CL627.Contig2_All	Homeobox
CL7367.Contig5_All	zf-C2H2
CL2416.Contig3_All	TF_bZIP
CL5924.Contig1_All	MYB
CL5706.Contig4_All	MYB
CL5110.Contig2_All	bHLH
CL4404.Contig3_All	Tub
Unigene13060_All	GTF2I
CL2920.Contig1_All	zf-C2H2
Unigene15111_All	bHLH
Unigene4237_All	zf-BED
CL1516.Contig2_All	Tub
CL6761.Contig2_All	Pou
CL2433.Contig2_All	THAP
Unigene11547_All	TSC22
CL1511.Contig7_All	HMG
Unigene5781_All	MYB
Unigene2857_All	zf-C2H2
CL1588.Contig4_All	Tub
Unigene4886_All	zf-C2H2
CL1274.Contig2_All	zf-C2H2
Unigene14941_All	zf-C2H2
CL1996.Contig1_All	zf-C2H2
Unigene4936_All	zf-C2H2
CL6105.Contig1_All	zf-C2H2
