# Supplementary material for: Transcriptome Profiling Reveals Genes Related to Sex Determination and Differentiation in Sugarcane Borer (Chilo sacchariphagus Bojer)
Source: Insects. 2022 May 26;13(6):500. doi: 10.3390/insects13060500 (PMC9225334; doi:10.3390/insects13060500)
Supplement: Supplementary file 1 [file insects-13-00500-s001.zip › insects-1680350-supplementary/Additional file 6 Table S6. list of sex-determining genes identified in this work..xls]

gene_id	average_fpkm_SBF	average_fpkm_SBM	Gene anno
Unigene11966_All	11.603	42.883	toll
CL4794.Contig2_All	0.456	1.626	toll
Unigene3991_All	0.09	1.05	toll
Unigene18841_All	0.14	1.34	toll
CL7128.Contig3_All	0.4	1.716	toll
Unigene4382_All	0.216	3.01	toll
Unigene305_All	0.176	1.413	toll
Unigene12953_All	0.666	1.813	toll
CL1313.Contig1_All	0.67	3.613	toll
Unigene12_All	0.33	0.826	toll
CL371.Contig5_All	7.786	21.61	toll
Unigene4605_All	2.56	19.01	toll
Unigene2364_All	0.61	1.766	toll
Unigene11530_All	0.31	9.1	toll
CL2620.Contig4_All	0.01	9.913	toll
Unigene303_All	0.366	2.23	toll
CL1128.Contig1_All	0.293	4.933	ejaculatory bulb-specific protein 3
Unigene3842_All	0.09	2.013	ejaculatory bulb-specific protein 3
CL1128.Contig2_All	3.89	14.086	ejaculatory bulb-specific protein 3
Unigene6627_All	0.09	4.073	ejaculatory bulb-specific protein 3
Unigene16194_All	5.233	0.646	fruitless
CL1718.Contig1_All	25.693	4.79	fruitless
CL4075.Contig3_All	37.41	7.583	transformer-2
Unigene33690_All	0	0.393	sex-lethal
CL4096.Contig1_All	9.03	0.996	beta-Catenin
Unigene3771_All	4.02	0.613	beta-Catenin
CL2862.Contig1_All	1.903	0.226	beta-Catenin
Unigene11536_All	1.53	3.13	SOX
Unigene10519_All	0.423	2.616	SOX
CL903.Contig1_All	0	0.783	GATA4
Unigene10058_All	0.393	0.853	GATA4
CL903.Contig7_All	0.133	0.953	GATA4
Unigene10060_All	0.013	0.843	GATA4
CL6380.Contig6_All	6.436	0.843	GATA4
CL1694.Contig2_All	0	3.606	GATA4
Unigene12684_All	0.026	18.78	tubulin
CL2807.Contig2_All	0	12	tubulin
CL3813.Contig1_All	0.02	2.113	tubulin
CL2807.Contig1_All	0	1.926	tubulin
CL7174.Contig1_All	6.023	0.89	tubulin
Unigene7370_All	0.333	5.653	tubulin
Unigene7114_All	0	1.65	tubulin
CL1935.Contig3_All	98.746	181.313	tubulin
Unigene18853_All	0.963	2.943	tubulin
Unigene7371_All	255.53	20.663	tubulin
Unigene18852_All	0.013	2.46	tubulin
CL5764.Contig2_All	1.863	4.24	tubulin
CL5764.Contig1_All	0	2.253	tubulin
Unigene7148_All	0.016	13.82	tubulin
CL7174.Contig2_All	6.936	0.45	tubulin
Unigene31285_All	0	0.95	tubulin
CL1935.Contig5_All	885.77	58.14	tubulin
Unigene5545_All	6.906	0.9	tubulin
CL6151.Contig1_All	0.143	12.093	cytosol aminopeptidase
Unigene6400_All	32.413	124.69	cytosol aminopeptidase
Unigene8793_All	3.143	9.1	cytosol aminopeptidase
Unigene11762_All	0.923	3.966	seminal fluid protein
CL5443.Contig1_All	0.056	102.85	seminal fluid protein
CL3407.Contig1_All	0.013	123.19	seminal fluid protein
CL7236.Contig9_All	2.243	5.216	seminal fluid protein
Unigene16821_All	0.06	1.21	seminal fluid protein
Unigene13111_All	0.956	1.926	seminal fluid protein
CL808.Contig5_All	10.146	0.453	seminal fluid protein
Unigene13898_All	0.036	0.906	seminal fluid protein
CL5443.Contig3_All	0	22.436	seminal fluid protein
Unigene18922_All	0	6.73	seminal fluid protein
Unigene22657_All	0	1.046	seminal fluid protein
CL808.Contig3_All	14.93	0.153	seminal fluid protein
Unigene16805_All	0.033	2	seminal fluid protein
CL3779.Contig1_All	0.01	4.35	seminal fluid protein
Unigene11772_All	2.74	13	seminal fluid protein
CL2480.Contig1_All	0.066	70.51	seminal fluid protein
Unigene11724_All	5.656	57.44	seminal fluid protein
CL2649.Contig7_All	0.016	67.53	seminal fluid protein
CL7561.Contig4_All	2.753	5.98	seminal fluid protein
CL7103.Contig4_All	0	2.906	seminal fluid protein
CL3779.Contig3_All	0.016	2.073	seminal fluid protein
CL808.Contig4_All	3.823	0.16	seminal fluid protein
CL2649.Contig1_All	0.08	217.536	seminal fluid protein
CL95.Contig9_All	1.85	12.563	seminal fluid protein
Unigene6161_All	0	12.633	seminal fluid protein
CL7033.Contig12_All	0.916	2.816	seminal fluid protein
Unigene73_All	0.173	6.093	seminal fluid protein
Unigene957_All	0.283	1.723	seminal fluid protein
CL808.Contig1_All	1.906	0.04	seminal fluid protein
Unigene2630_All	43.326	5.036	seminal fluid protein
CL7236.Contig3_All	0.2	2.71	seminal fluid protein
Unigene6160_All	0	12.673	seminal fluid protein
CL7236.Contig7_All	0.373	1.803	seminal fluid protein
Unigene72_All	0.14	586.31	seminal fluid protein
Unigene15813_All	0.306	2.223	seminal fluid protein
Unigene16461_All	0.02	63.57	seminal fluid protein
CL7236.Contig2_All	0.133	1.91	seminal fluid protein
CL3473.Contig1_All	26.27	2.05	seminal fluid protein
CL6245.Contig1_All	0.276	1.36	seminal fluid protein
CL2397.Contig3_All	9.41	14.83	seminal fluid protein
Unigene74_All	0.03	204.856	seminal fluid protein
CL2480.Contig3_All	0.016	2.456	seminal fluid protein
Unigene939_All	0	23.503	seminal fluid protein
Unigene75_All	3.493	15957.423	seminal fluid protein
Unigene7343_All	0.576	2.033	seminal fluid protein
Unigene34387_All	0.046	0.833	seminal fluid protein
CL5443.Contig2_All	0.03	15.466	seminal fluid protein
CL2649.Contig5_All	0	2.12	seminal fluid protein
CL2625.Contig5_All	0	11.02	seminal fluid protein
Unigene11619_All	1.82	18.096	seminal fluid protein
CL6245.Contig2_All	0	1.026	seminal fluid protein
CL5319.Contig2_All	0.056	4.433	seminal fluid protein
CL4752.Contig1_All	0.513	1.683	seminal fluid protein
Unigene3812_All	5.4	0.42	WNT4
